# Supplementary material for: Lung adenocarcinoma promotion by air pollutants
Source: Nature. Author manuscript; Available in PMC 2023 Jun 1. (PMC7614604; doi:10.1038/s41586-023-05874-3)
Supplement: Supplementary Table 1 — Summary of clinical characteristics from the England lung cancer cohort. The “EGFRwt vs EGFRm” sheet compares patients with and without EGFR mutations in their tumours, while the “EGFRm Tested vs Non Tested” compares patients who were tested and untested for EGFR mutations. Chi-squared test p-values are reported. [file EMS173669-supplement-Supplementary_Table_1.xlsx]

## Sheet: EGFRwt vs EGFRm
	EGFRm	EGFRwt	p
n	2673	22894
SEX = Male (%)	875 (32.7)	11926 (52.1)	<0.001
AGE (mean (SD))	69.23 (11.47)	69.10 (10.02)	0.527
STAGE_BEST (%)			<0.001
1	403 (15.1)	2717 (11.9)
2	165 ( 6.2)	1647 ( 7.2)
3	323 (12.1)	4854 (21.2)
4	1743 (65.2)	13315 (58.2)
Unknown	39 ( 1.5)	361 ( 1.6)
DIAGNOSISYEAR (%)			0.669
2016	875 (32.7)	7393 (32.3)
2017	889 (33.3)	7813 (34.1)
2018	909 (34.0)	7688 (33.6)
SMOKINGSTATUS (%)			<0.001
Current Smoker	228 ( 8.5)	4910 (21.4)
Former Smoker	799 (29.9)	8132 (35.5)
Never Smoked	563 (21.1)	916 ( 4.0)
Unknown	1083 (40.5)	8936 (39.0)
ETHNICITY (%)			<0.001
Asian	134 ( 5.0)	303 ( 1.3)
Black	68 ( 2.5)	226 ( 1.0)
Chinese	45 ( 1.7)	39 ( 0.2)
Mixed	8 ( 0.3)	79 ( 0.3)
Other	45 ( 1.7)	212 ( 0.9)
Unknown	71 ( 2.7)	654 ( 2.9)
White	2302 (86.1)	21381 (93.4)
histology_group (%)			<0.001
Adenocarcinoma	2385 (89.2)	17261 (75.4)
Carcinoid	0 ( 0.0)	46 ( 0.2)
Large cell	2 ( 0.1)	192 ( 0.8)
NSCLC NOS	183 ( 6.8)	3057 (13.4)
Other	66 ( 2.5)	791 ( 3.5)
SCLC	10 ( 0.4)	128 ( 0.6)
Squamous	27 ( 1.0)	1419 ( 6.2)
Unknown	0 ( 0.0)	0 ( 0.0)

## Sheet: EGFRm Tested vs Non Tested
	EGFRm_Not_Tested	EGFRm_Tested*	p
n	92452	25567
SEX = Male (%)	49233 (53.3)	12801 (50.1)	<0.001
AGE (mean (SD))	73.49 (10.60)	69.11 (10.18)	<0.001
STAGE_BEST (%)			<0.001
1	19581 (21.2)	3120 (12.2)
2	7073 ( 7.7)	1812 ( 7.1)
3	17704 (19.1)	5177 (20.2)
4	40160 (43.4)	15058 (58.9)
Unknown	7934 ( 8.6)	400 ( 1.6)
DIAGNOSISYEAR (%)			0.002
2016	30961 (33.5)	8268 (32.3)
2017	30798 (33.3)	8702 (34.0)
2018	30693 (33.2)	8597 (33.6)
SMOKINGSTATUS (%)			<0.001
Current Smoker	16407 (17.7)	5138 (20.1)
Former Smoker	25223 (27.3)	8931 (34.9)
Never Smoked	2501 ( 2.7)	1479 ( 5.8)
Unknown	48321 (52.3)	10019 (39.2)
ETHNICITY (%)			<0.001
Asian	1311 ( 1.4)	437 ( 1.7)
Black	945 ( 1.0)	294 ( 1.1)
Chinese	184 ( 0.2)	84 ( 0.3)
Mixed	240 ( 0.3)	87 ( 0.3)
Other	858 ( 0.9)	257 ( 1.0)
Unknown	3953 ( 4.3)	725 ( 2.8)
White	84961 (91.9)	23683 (92.6)
HISTOLOGY GROUP (%)			<0.001
Adenocarcinoma	18320 (19.8)	19646 (76.8)
Carcinoid	1883 ( 2.0)	46 ( 0.2)
Large cell	779 ( 0.8)	194 ( 0.8)
NSCLC NOS	4561 ( 4.9)	3240 (12.7)
Other	35913 (38.8)	857 ( 3.4)
SCLC	11416 (12.3)	138 ( 0.5)
Squamous	19578 (21.2)	1446 ( 5.7)
Unknown	2 ( 0.0)	0 ( 0.0)
*Only cases with valid test results are counted, those with inconclusive test results are not counted towards the tested count
