# Supplementary material for: Lung adenocarcinoma promotion by air pollutants
Source: Nature. Author manuscript; Available in PMC 2023 Jun 1. (PMC7614604; doi:10.1038/s41586-023-05874-3)
Supplement: Supplementary Table 2 — Summary of clinical characteristics from the South Korea lung cancer cohort. The “EGFRwt vs EGFRm” sheet compares patients with and without EGFR mutations in their tumours. Chi-squared test p-values are reported. [file EMS173669-supplement-Supplementary_Table_2.xlsx]

## Sheet: EGFRwt vs EGFRm
Year	2017-2018
Characteristics	EGFR wild type	EGFR mutant	P-value
	n (%)	n (%)
Total	1554	806
Sex, n (%)
Male	1155 (74%)	297 (37%)	<0.0001
Female	399 (26%)	509 (63%)
Smoking status
Never	459 (30%)	550 (68%)	<0.0001
Ever	1095 (70%)	256 (32%)
Age
<65	734 (47%)	484 (60%)	<0.0001
>65	820 (53%)	322 (40%)
