# Supplementary material for: Lung adenocarcinoma promotion by air pollutants
Source: Nature. Author manuscript; Available in PMC 2023 Jun 1. (PMC7614604; doi:10.1038/s41586-023-05874-3)
Supplement: Supplementary Table 3 — Summary of clinical characteristics from the Taiwan lung cancer cohort cohort. The “EGFRwt vs EGFRm” sheet compares patients with and without EGFR mutations in their tumours, while the “EGFRm Tested vs Non Tested” compares patients who were tested and untested for EGFR mutations. Chi-squared test p-values are reported. [file EMS173669-supplement-Supplementary_Table_3.xlsx]

## Sheet: EGFRwt vs EGFRm
Baseline Characteristics for lung cancer patients by EGFR mutant status (2011-2017)
	EGFR wild type		EGFR mutant
	n	(%)	n	(%)	P-value
Total	2359		3320
Sex					<0.001
Female	827	35.1	2013	60.6
Male	1532	64.9	1307	39.4
Age (years)					0.022
<65	1170	49.6	1544	46.5
≥65	1189	50.4	1776	53.5
Smoking					<0.001
Never	1086	46	2502	75.4
Current or ever	1273	54	818	24.6
Histology					<0.001
Adenocarcinoma	1959	83	3209	96.7
Squamous cell carcinoma	120	5.1	15	0.5
Others	280	11.9	96	2.9
Initial clinical staging					<0.001
1	115	4.9	246	7.4
2	76	3.2	94	2.8
3	394	16.7	338	10.2
4	1750	74.2	2615	78.8
Unknown	24	1	27	0.8

## Sheet: EGFRm Tested vs Non Tested
Baseline Characteristics for lung cancer patients by EGFR mutant testing status (2011-2017)
	Without testing		With testing
	n	(%)	n	(%)	Pvalue
Total	7701		5679*
Sex					<0.001
Female	2549	33.1	2840	50
Male	5152	66.9	2839	50
Age (years)					<0.001
<65	3333	43.3	2714	47.8
≥65	4368	56.7	2965	52.2
Smoking					0.096
Never	4973	64.6	3588	63.2
Current or ever	2728	35.4	2091	36.8
Histology					<0.001
Adenocarcinoma	3572	46.4	5168	91
Squamous cell carcinoma	2117	27.5	135	2.4
Others	2012	26.1	376	6.6
Initial clinical staging					<0.001
1	1286	16.7	361	6.4
2	308	4	170	3
3	1336	17.7	732	12.9
4	3072	39.9	4365	76.9
Unknown	1669	21.7	51	0.9
* Only 4,599 EGFRm tested cases were included in the regression analyses as they resided in one of the geographical regions assessed
