# Supplementary material for: Lung adenocarcinoma promotion by air pollutants
Source: Nature. Author manuscript; Available in PMC 2023 Jun 1. (PMC7614604; doi:10.1038/s41586-023-05874-3)
Supplement: Supplementary Table 4 — Results of multivariable Cox regressions investigating PM2.5 and cancer incidence in the UK Biobank. The “Lung (main)” sheet shows the results for all covariates for the analysis on the full cohort. The “PanCancer” sheet features the results for PM2.5 for all cancer types analysed. The “Lung (adenocarcinoma only)” and “Lung (migration)” sheets contain the results for all covariates when analysing only lung adenocarcinoma and those who remained at their baseline address for at least three years prior to baseline, respectively. Cox-regression p-values are reported. The “ICD10codes_cancerTypes” sheet contains the International Classification of Diseases (ICD) 10 codes used to define each analysed cancer type. [file EMS173669-supplement-Supplementary_Table_4.xlsx]

## Sheet: Lung (main)
Variable	HR	LowerCI	UpperCI	pval
Previous smoker	2.6	2.3	2.95	<0.001
Current smoker	8.18	7.18	9.32	<0.001
Pack-years of smoking	1.02	1.02	1.02	<0.001
Passive smoking	1	0.99	1.01	0.695
Male sex	0.92	0.85	1	0.046
Age	1.1	1.09	1.11	<0.001
BMI	0.98	0.97	0.99	<0.001
Household income (>= £31,000)	0.75	0.68	0.83	<0.001
Educational attainment (Degree/Professional qualification)	0.76	0.7	0.83	<0.001
PM2.5	1.08	1.04	1.12	<0.001
Genetic_principal_components.0.1	1	1	1	0.817
Genetic_principal_components.0.2	1	1	1	0.914
Genetic_principal_components.0.3	1	0.99	1	0.107
Genetic_principal_components.0.4	1	1	1	0.72
Genetic_principal_components.0.5	1	1	1.01	0.28
Genetic_principal_components.0.6	1	0.99	1.01	0.853
Genetic_principal_components.0.7	0.99	0.98	1	0.024
Genetic_principal_components.0.8	1	0.99	1.01	0.575
Genetic_principal_components.0.9	1.01	1	1.01	0.17
Genetic_principal_components.10	1	0.98	1.01	0.5
Genetic_principal_components.11	1	0.98	1.01	0.498
Genetic_principal_components.12	0.99	0.97	1	0.074
Genetic_principal_components.13	1	0.99	1.02	0.569
Genetic_principal_components.14	1	0.99	1.01	0.674
Genetic_principal_components.15	1	0.98	1.01	0.594

## Sheet: PanCancer
Cancer	HR	LowerCI	UpperCI	Raw pvalue for association with PM2.5	FDR-adjusted pvalue for association with PM2.5	Number of cases diagnosed during study period
AML	1.07	0.94	1.21	0.29	0.678	227
Anal	1.01	0.86	1.19	0.875	0.998	139
Bladder	0.98	0.91	1.04	0.472	0.911	817
Breast	0.99	0.96	1.01	0.237	0.664	6695
Lung	1.08	1.04	1.12	<0.001	0.001	2736
CLL	1	0.91	1.09	0.951	0.998	480
CRC	1	0.97	1.03	0.968	0.998	4080
Diffuse NHL	0.99	0.92	1.06	0.699	0.998	773
Follicular nodular NHL	1	0.9	1.1	0.923	0.998	364
GBM	1.07	0.97	1.17	0.17	0.596	412
Hodgkin's lymphoma	0.89	0.73	1.09	0.265	0.674	100
Kidney	0.99	0.94	1.05	0.843	0.998	1100
Larynx	1.06	0.89	1.25	0.52	0.911	143
Lip & oropharyngeal	1.1	1.01	1.19	0.023	0.215	719
Liver & intrahepatic bile ducts	1.03	0.94	1.13	0.484	0.911	424
Mesothelioma	1.11	1	1.24	0.048	0.339	297
Myeloma & plasma cell neoplasms	0.98	0.91	1.06	0.637	0.998	628
Oesophagus	1.06	0.99	1.14	0.079	0.358	718
Other & unspecified biliary tract parts	1.02	0.86	1.21	0.784	0.998	126
Other & unspec NHL	0.97	0.84	1.12	0.659	0.998	180
Other connective & soft tissue	0.95	0.83	1.1	0.521	0.911	183
Pancreas	0.94	0.88	1	0.064	0.358	884
Peripheral & cutaneous T lymphomas	1	0.85	1.18	0.998	0.998	129
Retroperitoneum & peritoneum	1.03	0.86	1.22	0.773	0.998	119
Melanoma	0.95	0.91	0.99	0.017	0.215	2066
Small intestine	1.13	0.98	1.29	0.089	0.358	179
Stomach	0.95	0.87	1.03	0.211	0.658	485
Thyroid	0.98	0.88	1.1	0.767	0.998	314

## Sheet: Lung (adenocarcinoma only)
Variable	HR	LowerCI	UpperCI	pval
Previous smoker	2.48	2.1	2.92	<0.001
Current smoker	5.94	4.94	7.13	<0.001
Pack-years of smoking	1.02	1.02	1.02	<0.001
Passive smoking	1	0.98	1.01	0.634
Male sex	0.74	0.65	0.83	<0.001
Age	1.1	1.09	1.11	<0.001
BMI	0.97	0.96	0.98	<0.001
Household income (>= £31,000)	0.82	0.71	0.95	0.01
Educational attainment (Degree/Professional qualification)	0.84	0.74	0.95	0.005
PM2.5	1.06	1	1.11	0.041
Genetic_principal_components.0.1	1	1	1	0.031
Genetic_principal_components.0.2	1	1	1	0.393
Genetic_principal_components.0.3	1	1	1	0.776
Genetic_principal_components.0.4	1	0.99	1	0.448
Genetic_principal_components.0.5	1	0.99	1.01	0.564
Genetic_principal_components.0.6	1	0.99	1.01	0.61
Genetic_principal_components.0.7	0.99	0.98	1	0.058
Genetic_principal_components.0.8	1	0.99	1.01	0.499
Genetic_principal_components.0.9	1.01	0.99	1.02	0.381
Genetic_principal_components.10	0.99	0.98	1.01	0.287
Genetic_principal_components.11	1	0.98	1.01	0.705
Genetic_principal_components.12	0.99	0.97	1.01	0.203
Genetic_principal_components.13	1.01	1	1.03	0.175
Genetic_principal_components.14	0.99	0.97	1.01	0.187
Genetic_principal_components.15	1	0.97	1.02	0.678

## Sheet: Lung (migration)
Variable	HR	LowerCI	UpperCI	pval
Previous smoker	2.55	2.25	2.89	<0.001
Current smoker	8.13	7.13	9.28	<0.001
Pack-years of smoking	1.02	1.02	1.02	<0.001
Passive smoking	1	0.99	1.01	0.743
Male sex	0.92	0.85	1	0.044
Age	1.1	1.09	1.11	<0.001
BMI	0.98	0.97	0.99	<0.001
Household income (>= £31,000)	0.75	0.67	0.85	<0.001
Educational attainment (Degree/Professional qualification)	0.76	0.69	0.83	<0.001
PM2.5	1.07	1.03	1.11	<0.001
Genetic_principal_components.0.1	1	1	1	0.728
Genetic_principal_components.0.2	1	1	1	0.261
Genetic_principal_components.0.3	1	0.99	1	0.041
Genetic_principal_components.0.4	1	1	1.01	0.373
Genetic_principal_components.0.5	1	1	1.01	0.393
Genetic_principal_components.0.6	0.99	0.98	1.01	0.354
Genetic_principal_components.0.7	0.99	0.98	1	0.013
Genetic_principal_components.0.8	1	0.99	1.01	0.955
Genetic_principal_components.0.9	1.01	1	1.01	0.26
Genetic_principal_components.10	1	0.98	1.01	0.661
Genetic_principal_components.11	0.99	0.98	1.01	0.288
Genetic_principal_components.12	0.98	0.97	1	0.024
Genetic_principal_components.13	1.01	0.99	1.02	0.432
Genetic_principal_components.14	1	0.99	1.02	0.56
Genetic_principal_components.15	0.99	0.98	1.01	0.456

## Sheet: ICD10codes_cancerTypes
Cancer type	ICD10 code	Histology
AML	C92.0 Acute myeloid leukaemia
Anus and anal	C21 Malignant neoplasm of anus and anal canal; C21.0 Anus, unspecified; C21.1 Anal canal; C21.2 Cloacogenic zone; C21.8 Overlapping lesion of rectum, anus and anal canal
Bladder	C67 Malignant neoplasm of bladder; C67.0 Trigone of bladder; C67.1 Dome of bladder; C67.2 Lateral wall of bladder; C67.3 Anterior wall of bladder; C67.4 Posterior wall of bladder; C67.5 Bladder neck; C67.6 Ureteric orifice; C67.7 Urachus; C67.8 Overlapping lesion of bladder; C67.9 Bladder, unspecified
GBM	C71 Malignant neoplasm of brain; C71.0 Cerebrum, except lobes and ventricles; C71.1 Frontal lobe; C71.2 Temporal lobe; C71.3 Parietal lobe; C71.4 Occipital lobe; C71.5 Cerebral ventricle; C71.6 Cerebellum; C71.7 Brain stem; C71.8 Overlapping lesion of brain; C71.9 Brain, unspecified	Glioblastoma, NOS; Giant cell glioblastoma
Breast	C50 Malignant neoplasm of breast; C50.0 Nipple and areola; C50.1 Central portion of breast; C50.2 Upper-inner quadrant of breast; C50.3 Lower-inner quadrant of breast; C50.4 Upper-outer quadrant of breast; C50.5 Lower-outer quadrant of breast; C50.6 Axillary tail of breast; C50.8 Overlapping lesion of breast; C50.9 Breast, unspecified
Bronchus and lung	C33 Malignant neoplasm of trachea; C34 Malignant neoplasm of bronchus and lung; C34.0 Main bronchus; C34.1 Upper lobe, bronchus or lung; C34.2 Middle lobe, bronchus or lung; C34.3 Lower lobe, bronchus or lung; C34.8 Overlapping lesion of bronchus and lung; C34.9 Bronchus or lung, unspecified
CLL	C91.1 Chronic lymphocytic leukaemia
Colorectal	C18 Malignant neoplasm of colon; C18.0 Caecum; C18.1 Appendix; C18.2 Ascending colon; C18.3 Hepatic flexure; C18.4 Transverse colon; C18.5 Splenic flexure; C18.6 Descending colon; C18.7 Sigmoid colon; C18.8 Overlapping lesion of colon; C18.9 Colon, unspecified; C19 Malignant neoplasm of rectosigmoid junction; C20 Malignant neoplasm of rectum
Diffuse non-Hodgkins lymphoma	C83 Diffuse non-Hodgkin's lymphoma; C83.0 Small cell (diffuse); C83.1 Small cleaved cell (diffuse); C83.2 Mixed small and large cell (diffuse); C83.3 Large cell (diffuse); C83.4 Immunoblastic (diffuse); C83.5 Lymphoblastic (diffuse); C83.6 Undifferentiated (diffuse); C83.7 Burkitt's tumour; C83.8 Other types of diffuse non-Hodgkin's lymphoma; C83.9 Diffuse non-Hodgkin's lymphoma, unspecified
Follicular nodular non-Hodgkins lymphoma	C82 Follicular [nodular] non-Hodgkin's lymphoma; C82.0 Small cleaved cell, follicular; C82.1 Mixed small cleaved and large cell, follicular; C82.2 Large cell, follicular; C82.3 Follicular lymphoma grade IIIa; C82.4 Follicular lymphoma grade IIIb; C82.5 Diffuse follicle centre lymphoma; C82.6 Cutaneous follicle centre lymphoma; C82.7 Other types of follicular non-Hodgkin's lymphoma; C82.9 Follicul…
Hodgkins lymphoma	C81 Hodgkin's disease; C81.0 Lymphocytic predominance; C81.1 Nodular sclerosis; C81.2 Mixed cellularity; C81.3 Lymphocytic depletion; C81.4 Lymphocyte-rich classical Hodgkin lymphoma; C81.7 Other Hodgkin's disease; C81.9 Hodgkin's disease, unspecified
Kidney	C64 Malignant neoplasm of kidney, except renal pelvis; C65 Malignant neoplasm of renal pelvis
Larynx	C32 Malignant neoplasm of larynx; C32.0 Glottis; C32.1 Supraglottis; C32.2 Subglottis; C32.3 Laryngeal cartilage; C32.8 Overlapping lesion of larynx; C32.9 Larynx, unspecified
Lip, oral cavity, pharynx	C00 Malignant neoplasm of lip; C00.0 External upper lip; C00.1 External lower lip; C00.2 External lip, unspecified; C00.3 Upper lip, inner aspect; C00.4 Lower lip, inner aspect; C00.5 Lip, unspecified, inner aspect; C00.6 Commissure of lip; C00.8 Overlapping lesion of lip; C00.9 Lip, unspecified; C01 Malignant neoplasm of base of tongue; C02 Malignant neoplasm of other and unspecified parts of to…
Liver intrahepatic bile ducts	C22 Malignant neoplasm of liver and intrahepatic bile ducts; C22.0 Liver cell carcinoma; C22.1 Intrahepatic bile duct carcinoma; C22.2 Hepatoblastoma; C22.3 Angiosarcoma of liver; C22.4 Other sarcomas of liver; C22.7 Other specified carcinomas of liver; C22.9 Liver, unspecified
LUAD	C33 Malignant neoplasm of trachea; C34 Malignant neoplasm of bronchus and lung; C34.0 Main bronchus; C34.1 Upper lobe, bronchus or lung; C34.2 Middle lobe, bronchus or lung; C34.3 Lower lobe, bronchus or lung; C34.8 Overlapping lesion of bronchus and lung; C34.9 Bronchus or lung, unspecified	Adenocarcinoma, NOS;Adenocarcinoma, interstitial type;Tubular adenocarcinoma;Bronchiolo-alveolar adenocarcinoma;Alveolar adenocarcinoma;Papillary adenocarcinoma, NOS;Mixed cell adenocarcinoma;Fetal adenocarcinoma;Cystadenocarcinoma, NOS;Mucinous cystadenocarcinoma, NOS;Mucinous adenocarcinoma;Mucin-producing adenocarcinoma;Acinar cell carcinoma;Signet ring cell carcinoma
Mesothelioma pleura	C45.0 Mesothelioma of pleura
Multiple myeloma and malignant plasma cell neoplasms	C90 Multiple myeloma and malignant plasma cell neoplasms; C90.0 Multiple myeloma; C90.1 Plasma cell leukaemia; C90.2 Plasmacytoma, extramedullary; C90.3 Solitary plasmacytoma
Oesophagus	C15 Malignant neoplasm of oesophagus; C15.0 Cervical part of oesophagus; C15.1 Thoracic part of oesophagus; C15.2 Abdominal part of oesophagus; C15.3 Upper third of oesophagus; C15.4 Middle third of oesophagus; C15.5 Lower third of oesophagus; C15.8 Overlapping lesion of oesophagus; C15.9 Oesophagus, unspecified
Other and unspecified parts of biliary tract	C24 Malignant neoplasm of other and unspecified parts of biliary tract; C24.0 Extrahepatic bile duct; C24.1 Ampulla of Vater; C24.8 Overlapping lesion of biliary tract; C24.9 Biliary tract, unspecified
Other and unspecified types of non-Hodgkins lymphoma	C85 Other and unspecified types of non-Hodgkin's lymphoma; C85.0 Lymphosarcoma; C85.1 B-cell lymphoma, unspecified; C85.2 Mediastinal (thymic) large B-cell lymphoma; C85.7 Other specified types of non-Hodgkin's lymphoma; C85.9 Non-Hodgkin's lymphoma, unspecified type
Other connective and soft tissue	C49 Malignant neoplasm of other connective and soft tissue; C49.0 Connective and soft tissue of head, face and neck; C49.1 Connective and soft tissue of upper limb, including shoulder; C49.2 Connective and soft tissue of lower limb, including hip; C49.3 Connective and soft tissue of thorax; C49.4 Connective and soft tissue of abdomen; C49.5 Connective and soft tissue of pelvis; C49.6 Connective a…
Pancreas	C25 Malignant neoplasm of pancreas; C25.0 Head of pancreas; C25.1 Body of pancreas; C25.2 Tail of pancreas; C25.3 Pancreatic duct; C25.4 Endocrine pancreas; C25.7 Other parts of pancreas; C25.8 Overlapping lesion of pancreas; C25.9 Pancreas, unspecified
Peripheral and cutaneous T-cell lymphomas	C84 Peripheral and cutaneous T-cell lymphomas; C84.0 Mycosis fungoides; C84.1 Sezary's diease; C84.2 T-zone lymphoma; C84.3 Lymphoepithelioid lymphoma; C84.4 Peripheral T-cell lymphoma; C84.5 Other and unspecified T-cell lymphomas; C84.6 Anaplastic large cell lymphoma, ALK-positive; C84.7 Anaplastic large cell lymphoma, ALK-negative; C84.8 Cutaneous T-cell lymphoma, unspecified; C84.9 Mature T/NK…
Retroperitoneum and peritoneum	C48 Malignant neoplasm of retroperitoneum and peritoneum; C48.0 Retroperitoneum; C48.1 Specified parts of peritoneum; C48.2 Peritoneum, unspecified; C48.8 Overlapping lesion of retroperitoneum and peritoneum
Skin melanoma	C43 Malignant melanoma of skin; C43.0 Malignant melanoma of lip; C43.1 Malignant melanoma of eyelid, including canthus; C43.2 Malignant melanoma of ear and external auricular canal; C43.3 Malignant melanoma of other and unspecified parts of face; C43.4 Malignant melanoma of scalp and neck; C43.5 Malignant melanoma of trunk; C43.6 Malignant melanoma of upper limb, including shoulder; C43.7 Maligna…
Small intestine	C17 Malignant neoplasm of small intestine; C17.0 Duodenum; C17.1 Jejunum; C17.2 Ileum; C17.3 Meckel's diverticulum; C17.8 Overlapping lesion of small intestine; C17.9 Small intestine, unspecified
Stomach	C16 Malignant neoplasm of stomach; C16.0 Cardia; C16.1 Fundus of stomach; C16.2 Body of stomach; C16.3 Pyloric antrum; C16.4 Pylorus; C16.5 Lesser curvature of stomach, unspecified; C16.6 Greater curvature of stomach, unspecified; C16.8 Overlapping lesion of stomach; C16.9 Stomach, unspecified
Thyroid	C73 Malignant neoplasm of thyroid gland

## Sheet: Comparison With Other Efforts
Model variables	Present study	ESCAPE (1)	CPSII (2)	CPSII:smoking-PM interaction (3)
Age	Included	Included	Included	Included
Sex	Included	Included	Included	Included
Race	Not included	Not included	Included	Included
First 15 genetic PCs	Included	Not included	Not included	Not included
Smoking status	Included	Included	Included	Included
Smoking intensity	Included	Included	Included	Included
Smoking duration	Not included	Included	Included	Not included
Time since quitting smoking	Not included	Included	Not included	Not included
Smoking before/after 18years	Not included	Not included	Included	Not included
Passive smoking	Included	Included	Included	Included
Cigar smoking	Not included	Not included	Included	Not included
Diet	Not included	Included	Included	Included
Alcohol intake	Not included*	Not included	Included	Included
BMI	Included	Not included	Included	Included
Employment status	Not included	Included	Not included	Not included
Occupation	Not included	Included	Not included	Not included
Household income	Included	Not included	Not included	Not included
Marital status	Not included	Included	Included	Included
Educational attainment	Included	Included	Included	Included
Area-level socioeconomic status	Not included	Included	Not included	Not included
Occupational exposures (e.g. asbestos)	Not included	Not included	Included	Included
PM2.5	Included	Included	Included	Included
*Alcohol intake was controlled for when analysing laryngeal as well as lip and oropharyngeal cancers.
1. Raaschou-Nielsen, O. et al. Air pollution and lung cancer incidence in 17 European cohorts: prospective analyses from the European Study of Cohorts for Air Pollution Effects (ESCAPE). The Lancet Oncology. 2013;14(9):813-822
2. Pope III, C. et al. Lung Cancer, Cardiopulmonary Mortality, and Long-term Exposure to Fine Particulate Air Pollution. JAMA. 2002;287(9):1132-1141
3. Turner, M. et al. Interactions Between Cigarette Smoking and Fine Particulate Matter in the Risk of Lung Cancer Mortality in Cancer Prevention Study II. American Journal of Epidemiology. 2014;180(2):1145-1149

## Sheet: Comparison of UKBB Cohort with 
Characteristic	UKBB % (2010)*	UK Population Estimates % (2010, unless otherwise specified)
Smoking Status	10.4 (current smokers)	20 (current smokers)
Deprivation – Education – Household Income – Employment	46.7 (degree/professional qualification) 44.7 (>= £31,000) Retired: 34.1 Working: 57.3 Student: 0.356 Not working: 7.22 Not specified: 1.10	2011 Census (16-74 yo) 27 (degree/professional qualification) 50.97 Retired: 13.8 Working: 62.3 Student: 9.2 Not working: 12.6 Not specified: 2.1
Sex (males)	46.9	49.1
Age (median [range])	57 [37 - 73]	39.7 [0 - >85]
Ethnicity White Black Chinese Asian Mixed Other/unspecified	93.7 1.74 0.325 2.16 0.635 1.35	2011 Census (16-74 yo) 91.3 2.4 0.5 4.2 0.8 0.6
Residence at each PM2.5 Category 1ug/m3 increment	2010 6: 0 7: 0 8: 7.76 9: 24.2 10: 41.1 11: 18.9 12: 5.76 13: 1.94 14: 0.271 15: 0.0523 16: 0.0194 17: 0.0135 18: 0.0113 >=19: 0.00957	2010 6: 0.04 7: 1.15 8: 4.61 9: 10.22 10: 17.76 11: 25.57 12: 17.74 13: 9.83 14: 6.41 15: 3.73 16: 1.93 17: 0.74 18: 0.24
* These are based on the unimputed raw data.
