# Supplementary material for: Lung adenocarcinoma promotion by air pollutants
Source: Nature. Author manuscript; Available in PMC 2023 Jun 1. (PMC7614604; doi:10.1038/s41586-023-05874-3)
Supplement: Supplementary Table 5 — Results of the differential expression analysis of RNA-seq libraries from reporter tdTomato mice exposed to PBS (T), or particulate matter (T+PM); or tdTomato;EGFRL858R mice exposed to PBS (ET+PBS) or particulate matter (ET+PM). The “Mouse DGE Analysis” sheet features for each gene, metrics output from DESeq2 and the top 2 principal components from the PCA analysis. The “Mouse and Human DGE Analysis Comparison” sheet features for each gene where human and mouse orthologs can be mapped, the differential expression analysis metrics between air pollution exposed libraries (Mouse: T+PM; Human: Diesel Exhaust (DE)) vs control (Mouse: T; Human: Filtered Air (FA)) libraries. [file EMS173669-supplement-Supplementary_Table_5.xlsx]

## Sheet: Mouse DGE Analysis
ensembl_gene_id	external_gene_name	T+PM_T_baseMean	T+PM_T_log2FoldChange	T+PM_T_pvalue	T+PM_T_padj	ET+PM_ET_baseMean	ET+PM_ET_log2FoldChange	ET+PM_ET_pvalue	ET+PM_ET_padj	ET+PM_T+PM_baseMean	ET+PM_T+PM_log2FoldChange	ET+PM_T+PM_pvalue	ET+PM_T+PM_padj	E+PM_T+PM_baseMean	E+PM_T+PM_log2FoldChange	E+PM_T+PM_pvalue	E+PM_T+PM_padj	PC1	PC2
ENSMUSG00000052212	Cd177	604.757	3.7074	1.57097e-30	2.29047e-26	604.757	3.1511	2.91191e-22	1.41519e-18	604.757	-0.971987	0.00221526	0.0232363	604.757	-0.41569	0.207463	0.495464	0.0386564	0.101813
ENSMUSG00000063873	Slc24a3	407.61	1.78962	3.7888e-29	2.76203e-25	407.61	1.04152	3.90024e-11	1.49646e-08	407.61	-0.230238	0.136685	0.346646	407.61	0.517865	0.00144028	0.0141409	0.00767725	0.0467266
ENSMUSG00000039196	Orm1	438.442	6.24236	1.12272e-21	5.45644e-18	438.442	4.64579	1.10484e-12	8.34355e-10	438.442	-1.66452	0.00863988	0.0608421	438.442	-0.067957	0.919334	0.968513	0.0430518	0.119214
ENSMUSG00000019320	Noxo1	445.81	2.38567	2.32653e-20	8.48022e-17	445.81	2.27754	2.12137e-18	6.18591e-15	445.81	-0.638006	0.0121995	0.0767666	445.81	-0.52988	0.0444569	0.195059	0.0285149	0.071904
ENSMUSG00000031445	Proz	233.954	1.6196	2.84173e-19	7.6912e-16	233.954	1.90631	6.29508e-26	9.17822e-22	233.954	0.108339	0.530734	0.743458	233.954	-0.178373	0.34362	0.639143	0.010844	0.0459533
ENSMUSG00000000562	Adora3	76.1474	2.91632	3.1651e-19	7.6912e-16	76.1474	2.73234	1.92038e-17	4.66653e-14	76.1474	-0.0948257	0.745568	0.875161	76.1474	0.0891603	0.799989	0.924032	0.0115884	0.0451688
ENSMUSG00000061540	Orm2	109.897	6.49086	6.43413e-18	1.23143e-14	109.897	6.21894	4.02245e-14	4.05371e-11	109.897	-1.26166	0.0578468	0.206673	109.897	-0.989739	0.268679	0.565109	0.0288973	0.0780297
ENSMUSG00000021701	Plk2	831.807	-0.748309	6.75681e-18	1.23143e-14	831.807	-0.388516	8.98921e-06	0.000426914	831.807	0.000586252	0.994701	0.997736	831.807	-0.359206	2.98251e-05	0.000494147	0.00201731	0.0256018
ENSMUSG00000026249	Serpine2	1805.81	0.539336	9.72024e-18	1.57468e-14	1805.81	0.155405	0.0115326	0.0905955	1805.81	0.279482	5.7883e-06	0.000170837	1805.81	0.663413	4.07629e-26	9.2863e-24	0.0116254	0.022465
ENSMUSG00000064246	Chil1	105707	1.33899	3.17852e-17	4.53973e-14	105707	1.24724	3.80263e-15	5.04021e-12	105707	-0.301062	0.057728	0.206673	105707	-0.209308	0.187114	0.467946	0.0232016	0.0639012
ENSMUSG00000079330	Lemd1	101.752	3.0839	3.42504e-17	4.53973e-14	101.752	3.78959	4.16137e-23	3.03364e-19	101.752	-0.11751	0.73132	0.866304	101.752	-0.823197	0.0415788	0.186185	0.0165379	0.055189
ENSMUSG00000025855	Prkar1b	241.127	1.26018	9.56749e-17	1.16245e-13	241.127	0.751791	3.47082e-07	2.94316e-05	241.127	0.0725467	0.616325	0.800705	241.127	0.580934	0.000166044	0.00224953	0.000425603	0.0295388
ENSMUSG00000063354	Slc39a4	2894.29	1.17357	1.40981e-16	1.58116e-13	2894.29	0.89201	3.52716e-10	1.00835e-07	2894.29	-0.436817	0.00205083	0.0220023	2894.29	-0.155255	0.275924	0.573317	0.0210456	0.0463198
ENSMUSG00000037095	Lrg1	5593.52	1.66154	2.04358e-16	2.12824e-13	5593.52	1.39336	5.57948e-12	3.5369e-09	5593.52	-0.490602	0.0151267	0.088966	5593.52	-0.222419	0.27187	0.568132	0.0287347	0.0713707
ENSMUSG00000021922	Itih4	12159.8	1.49687	2.51926e-16	2.44872e-13	12159.8	1.23876	1.19476e-11	6.22128e-09	12159.8	-0.323331	0.0765655	0.244355	12159.8	-0.0652273	0.721198	0.888322	0.0212568	0.0686177
ENSMUSG00000059422	Gm8116	66.7094	-3.14715	9.8674e-16	8.99167e-13	66.7094	-1.65591	9.13825e-06	0.000429793	66.7094	1.16347	0.00404855	0.0360365	66.7094	-0.32777	0.361693	0.65664	0.00900281	0.037977
ENSMUSG00000015839	Nfe2l2	3903.5	-0.521796	1.0636e-15	9.12193e-13	3903.5	-0.109011	0.0952291	0.348067	3903.5	-0.0378054	0.563021	0.765537	3903.5	-0.45059	4.26593e-12	1.79761e-10	0.00711962	0.0191415
ENSMUSG00000041548	Hspb8	739.166	-0.714473	1.51196e-15	1.22469e-12	739.166	-0.5485	1.35334e-09	2.85966e-07	739.166	-0.11626	0.203382	0.439311	739.166	-0.282233	0.00145526	0.01424	0.0019519	0.0266175
ENSMUSG00000073208	Speer4c	50.6516	3.06436	1.81068e-15	1.38946e-12	50.6516	2.69474	8.11239e-12	4.92828e-09	50.6516	-0.651461	0.0615073	0.214797	50.6516	-0.28184	0.509329	0.764519	0.0139301	0.0378556
ENSMUSG00000060962	Dmkn	637.935	1.02704	3.11335e-15	2.26963e-12	637.935	0.517234	7.67299e-05	0.00233554	637.935	-0.499325	0.000109695	0.00215837	637.935	0.0104825	0.93667	0.975963	0.0128248	0.026662
ENSMUSG00000018916	Csf2	177.859	1.2553	8.66618e-15	5.93575e-12	177.859	0.635141	7.08488e-05	0.00222452	177.859	-0.269132	0.083274	0.25745	177.859	0.351031	0.0345758	0.165121	0.00404086	0.0268627
ENSMUSG00000060703	Cd302	512.206	1.02267	8.95655e-15	5.93575e-12	512.206	0.622694	1.9464e-06	0.000123923	512.206	-0.0608193	0.63833	0.812658	512.206	0.339157	0.0109668	0.0729117	0.00263996	0.0324963
ENSMUSG00000030208	Emp1	1309.88	-0.855597	1.08341e-14	6.86785e-12	1309.88	-0.659907	1.75386e-09	3.55157e-07	1309.88	0.58515	1.33744e-07	5.92701e-06	1309.88	0.389459	0.000369693	0.00448803	0.021377	0.0260205
ENSMUSG00000011034	Slc5a1	491.681	1.34371	3.36842e-14	2.04632e-11	491.681	1.45689	2.85007e-16	5.19426e-13	491.681	-0.182899	0.295619	0.543521	491.681	-0.296082	0.100725	0.328098	0.0175564	0.046282
ENSMUSG00000016024	Lbp	2801.16	0.761376	1.6401e-13	9.56508e-11	2801.16	0.851998	1.75955e-16	3.66488e-13	2801.16	-0.15054	0.143452	0.356795	2801.16	-0.241162	0.0201223	0.113188	0.0150824	0.0347274
ENSMUSG00000074063	Osgin1	852.987	-0.671077	3.29985e-13	1.85045e-10	852.987	-0.186237	0.0469462	0.226198	852.987	-0.193127	0.0392541	0.163951	852.987	-0.677967	1.95607e-13	9.25958e-12	0.0104384	0.0230749
ENSMUSG00000032548	Slco2a1	5146.42	0.75479	3.91594e-13	2.11461e-10	5146.42	0.821426	2.89574e-15	4.22198e-12	5146.42	-0.0725888	0.484287	0.709495	5146.42	-0.139224	0.181692	0.461107	0.0111974	0.0351605
ENSMUSG00000030650	Tmc5	91.735	2.1465	4.31e-13	2.24428e-10	91.735	1.63843	6.85181e-08	7.92852e-06	91.735	-0.908036	0.00150615	0.0176242	91.735	-0.399967	0.201664	0.48847	0.0169496	0.0344317
ENSMUSG00000029371	Cxcl5	498.742	3.37016	5.77497e-13	2.90342e-10	498.742	3.05008	7.59649e-11	2.76892e-08	498.742	-0.624151	0.17852	0.406755	498.742	-0.304069	0.519762	0.772412	0.0307435	0.090372
ENSMUSG00000025348	Itga7	1849.65	1.3048	6.40775e-13	3.11417e-10	1849.65	1.14605	2.72857e-10	8.18457e-08	1849.65	-0.23571	0.192519	0.425934	1849.65	-0.0769509	0.672577	0.860737	0.0167473	0.0545969
ENSMUSG00000033377	Palmd	108.738	-1.14273	6.64243e-13	3.12408e-10	108.738	-0.672132	3.11572e-05	0.00114715	108.738	0.06419	0.702118	0.850239	108.738	-0.406407	0.00757399	0.0549944	0.000249973	0.0205299
ENSMUSG00000015837	Sqstm1	5727.22	-0.480866	7.22198e-13	3.29051e-10	5727.22	-0.381649	1.3579e-08	1.97981e-06	5727.22	-0.189763	0.00478978	0.0404262	5727.22	-0.288981	1.58818e-05	0.000273707	0.00422083	0.0247972
ENSMUSG00000025934	Gsta3	739.862	-0.97747	8.79892e-13	3.88752e-10	739.862	-0.906364	2.95424e-11	1.19647e-08	739.862	0.188384	0.172017	0.398476	739.862	0.117278	0.385404	0.676984	0.01039	0.0366922
ENSMUSG00000056091	St3gal5	785.571	-0.365059	1.70153e-12	7.29654e-10	785.571	-0.256761	9.79249e-07	7.28441e-05	785.571	-0.0433981	0.413842	0.651829	785.571	-0.151696	0.00296251	0.0261937	0.000537991	0.0133362
ENSMUSG00000029093	Sorcs2	1857.9	0.819868	1.90892e-12	7.8732e-10	1857.9	0.726436	4.6084e-10	1.22164e-07	1857.9	-0.172466	0.136898	0.347006	1857.9	-0.0790339	0.499572	0.758441	0.0109454	0.0348887
ENSMUSG00000059323	Tonsl	1108.5	0.398193	1.944e-12	7.8732e-10	1108.5	0.248404	1.29586e-05	0.000572535	1108.5	-0.180049	0.00129765	0.015688	1108.5	-0.03026	0.599025	0.821953	0.005926	0.0128545
ENSMUSG00000091523	AU040972	1345.18	1.80879	3.21372e-12	1.26638e-09	1345.18	1.62079	4.71904e-10	1.22864e-07	1345.18	-0.738347	0.00435845	0.0379895	1345.18	-0.550348	0.0348638	0.166007	0.0352371	0.0648098
ENSMUSG00000019577	Pdk4	260.574	-1.59859	3.71675e-12	1.42606e-09	260.574	-1.24323	8.97436e-08	9.69231e-06	260.574	-0.255676	0.277173	0.524863	260.574	-0.611034	0.00718044	0.0527676	0.00150135	0.0466434
ENSMUSG00000024867	Pip5k1b	1196.46	-0.452355	4.44121e-12	1.66033e-09	1196.46	-0.184952	0.00502685	0.0513152	1196.46	-0.0268964	0.684457	0.840723	1196.46	-0.294299	6.14051e-06	0.000114928	0.00202613	0.0158796
ENSMUSG00000025491	Ifitm1	409.222	1.54953	4.96913e-12	1.81125e-09	409.222	0.910492	4.91569e-05	0.00166701	409.222	-0.468757	0.0347926	0.151607	409.222	0.170279	0.45226	0.726735	0.0125141	0.0412064
ENSMUSG00000032068	Plet1	1068.29	0.813383	5.32311e-12	1.89295e-09	1068.29	0.730407	7.24194e-10	1.73094e-07	1068.29	-0.329313	0.00499283	0.0416212	1068.29	-0.246337	0.0387614	0.178067	0.016075	0.0270629
ENSMUSG00000034282	Evpl	181.553	-0.77193	7.57035e-12	2.62799e-09	181.553	-0.298851	0.00895532	0.0761333	181.553	0.101673	0.385406	0.626516	181.553	-0.371406	0.000721126	0.00786388	0.00142981	0.0155708
ENSMUSG00000032860	P2ry2	486.772	1.01035	9.97674e-12	3.38281e-09	486.772	1.19401	1.38436e-15	2.24266e-12	486.772	-0.141096	0.335367	0.584243	486.772	-0.324758	0.0319822	0.157092	0.0139	0.0367825
ENSMUSG00000032265	Tent5a	622.491	-0.538703	1.68764e-11	5.59224e-09	622.491	-0.179778	0.0274334	0.160282	622.491	-0.0837683	0.305463	0.554366	622.491	-0.442694	2.9087e-08	7.82451e-07	0.00513772	0.0170186
ENSMUSG00000023019	Gpd1	1532.77	0.570119	2.1614e-11	7.00292e-09	1532.77	0.533614	5.12424e-10	1.27951e-07	1532.77	-0.342451	5.45253e-05	0.00121556	1532.77	-0.305946	0.000383242	0.00462556	0.0155707	0.020921
ENSMUSG00000085795	Zfp703	492.72	-0.609262	2.24622e-11	7.11954e-09	492.72	-0.306367	0.000745278	0.0134316	492.72	0.178536	0.0532878	0.197201	492.72	-0.124359	0.164806	0.438161	0.00236718	0.0167737
ENSMUSG00000020190	Mknk2	1726.95	-0.389571	2.33724e-11	7.25041e-09	1726.95	-0.0490696	0.39893	0.726545	1726.95	0.205963	0.00043194	0.00670759	1726.95	-0.134539	0.0202411	0.113593	0.0026759	0.0103209
ENSMUSG00000022346	Myc	160.97	-1.10399	2.44414e-11	7.35158e-09	160.97	-1.07626	1.07734e-09	2.37994e-07	160.97	-0.832379	2.82321e-06	9.02684e-05	160.97	-0.8601	1.57557e-07	3.78447e-06	0.0107937	0.0310271
ENSMUSG00000029063	Nadk	2449.11	0.445708	2.4707e-11	7.35158e-09	2449.11	0.39222	4.17461e-09	7.60823e-07	2449.11	-0.0266359	0.688122	0.84274	2449.11	0.0268522	0.689239	0.869613	0.00427992	0.0200692
ENSMUSG00000025473	Adam8	523.828	1.23951	2.53017e-11	7.37798e-09	523.828	0.930208	6.70931e-07	5.17575e-05	523.828	-0.645102	0.000477655	0.00720187	523.828	-0.3358	0.0744856	0.272239	0.0209998	0.0321464
ENSMUSG00000036606	Plxnb2	9942.65	0.652933	2.90761e-11	8.31234e-09	9942.65	0.545443	2.78852e-08	3.66276e-06	9942.65	-0.199306	0.0421703	0.17184	9942.65	-0.091816	0.350185	0.645637	0.0110846	0.0292998
ENSMUSG00000026415	Fcamr	55.7003	1.42173	3.13968e-11	8.80319e-09	55.7003	0.86037	8.63184e-05	0.00257894	55.7003	-0.602367	0.00269826	0.026872	55.7003	-0.0410107	0.859344	0.9457	0.00768715	0.0161861
ENSMUSG00000048546	Tob2	1044.92	-0.408522	3.90273e-11	1.07362e-08	1044.92	-0.361916	8.68422e-09	1.37229e-06	1044.92	-0.203961	0.00124691	0.0152261	1044.92	-0.250567	4.64675e-05	0.000730061	0.00328953	0.0188234
ENSMUSG00000012428	Steap4	879.321	1.86005	5.53822e-11	1.49532e-08	879.321	1.74124	8.24393e-10	1.90788e-07	879.321	-0.0587831	0.835047	0.922347	879.321	0.0600299	0.833182	0.936503	0.0152604	0.0724121
ENSMUSG00000058260	Serpina9	78.5703	1.54348	8.22365e-11	2.18002e-08	78.5703	1.07254	6.82022e-06	0.000346477	78.5703	-0.421458	0.0621793	0.215748	78.5703	0.0494795	0.842746	0.939982	0.00689294	0.0208727
ENSMUSG00000005514	Por	4800.64	-0.563605	1.07588e-10	2.76192e-08	4800.64	-0.32136	0.00023721	0.00566972	4800.64	-0.0628884	0.472372	0.698975	4800.64	-0.305133	0.00046782	0.00544793	0.00304735	0.0255363
ENSMUSG00000018143	Mafk	788.71	-0.608793	1.07976e-10	2.76192e-08	788.71	-0.492748	2.31827e-07	2.16386e-05	788.71	-0.175868	0.0665219	0.224407	788.71	-0.291913	0.00184273	0.0174347	0.00287705	0.024851
ENSMUSG00000037887	Dusp8	293.166	-1.10536	1.1463e-10	2.88157e-08	293.166	-0.932706	1.47359e-07	1.49201e-05	293.166	-0.792182	8.39791e-06	0.000237464	293.166	-0.964833	1.70787e-08	4.73399e-07	0.0142702	0.0389292
ENSMUSG00000034936	Arl4d	124.532	-1.06729	2.15455e-10	5.3243e-08	124.532	-0.824949	1.84734e-06	0.000120213	124.532	-0.207939	0.240652	0.484026	124.532	-0.450283	0.00591452	0.0455059	0.000720472	0.0257152
ENSMUSG00000020651	Slc26a4	2132.47	2.30574	2.2927e-10	5.57127e-08	2132.47	2.3013	2.53639e-10	8.18457e-08	2132.47	-0.356063	0.32679	0.577107	2132.47	-0.351627	0.334583	0.63075	0.0332	0.100756
ENSMUSG00000020653	Klf11	492.226	-0.831201	2.80904e-10	6.71407e-08	492.226	-0.15921	0.231844	0.57196	492.226	-0.0061338	0.963349	0.985288	492.226	-0.678125	2.47032e-07	5.82804e-06	0.00603019	0.0229497
ENSMUSG00000037894	H2az1	1698.32	0.903265	2.91974e-10	6.86611e-08	1698.32	0.635963	9.5193e-06	0.000444844	1698.32	-0.444299	0.00188752	0.0206452	1698.32	-0.176997	0.218868	0.508136	0.0182403	0.0317533
ENSMUSG00000023043	Krt18	3208.47	-0.458822	3.54798e-10	8.21104e-08	3208.47	-0.297008	5.56461e-05	0.00182319	3208.47	-0.346291	2.57394e-06	8.32108e-05	3208.47	-0.508106	3.85907e-12	1.63562e-10	0.0125106	0.0217695
ENSMUSG00000037465	Klf10	340.528	-0.594108	4.11262e-10	9.36906e-08	340.528	0.0424838	0.663052	0.883158	340.528	0.0270566	0.781026	0.895374	340.528	-0.609535	1.55387e-10	5.40702e-09	0.00571077	0.0130404
ENSMUSG00000027398	Il1b	62.7941	2.49564	4.30131e-10	9.64817e-08	62.7941	2.48933	4.92328e-10	1.25932e-07	62.7941	-0.090493	0.810003	0.909779	62.7941	-0.0841874	0.841942	0.939716	0.00819082	0.0389846
ENSMUSG00000021795	Sftpd	56545.7	0.788753	4.40868e-10	9.73918e-08	56545.7	0.712455	1.74951e-08	2.47144e-06	56545.7	-0.186934	0.139205	0.349994	56545.7	-0.110635	0.381593	0.673967	0.0141069	0.0376809
ENSMUSG00000038552	Fndc4	126.569	1.38537	4.72249e-10	1.02297e-07	126.569	1.04	2.87923e-06	0.000175645	126.569	-0.267568	0.213561	0.451919	126.569	0.0778008	0.734447	0.895413	0.00766481	0.0286026
ENSMUSG00000035413	Tmem98	821.867	0.463265	4.77106e-10	1.02297e-07	821.867	0.383254	2.02392e-07	1.95422e-05	821.867	0.0737142	0.312452	0.561223	821.867	0.153726	0.0408073	0.18386	0.00036603	0.018974
ENSMUSG00000029379	Cxcl3	51.0821	2.41786	5.69458e-10	1.20329e-07	51.0821	2.90443	5.11804e-12	3.39186e-09	51.0821	-0.636299	0.0851415	0.260353	51.0821	-1.12287	0.0105126	0.0705678	0.0156083	0.0335384
ENSMUSG00000024335	Brd2	4532.82	-0.390113	6.60111e-10	1.37492e-07	4532.82	-0.303822	1.6922e-06	0.000113697	4532.82	-0.237618	0.000182083	0.00329784	4532.82	-0.323909	2.91034e-07	6.78924e-06	0.00653745	0.0199532
ENSMUSG00000041695	Kcnj2	1152.94	-0.669352	8.07751e-10	1.65873e-07	1152.94	-0.0692129	0.525808	0.815214	1152.94	0.215293	0.0491261	0.188093	1152.94	-0.384846	0.000395774	0.00473759	0.00101131	0.0165475
ENSMUSG00000022508	Bcl6	1011.52	-0.368368	8.20925e-10	1.66237e-07	1011.52	-0.108746	0.0686427	0.287763	1011.52	0.180883	0.00273499	0.0271451	1011.52	-0.0787388	0.184498	0.464672	0.00265726	0.00949636
ENSMUSG00000040026	Saa3	598.627	4.98439	9.02214e-10	1.80196e-07	598.627	4.15739	3.47204e-07	2.94316e-05	598.627	-1.38492	0.0869128	0.263346	598.627	-0.557924	0.496506	0.756797	0.0415354	0.126689
ENSMUSG00000022010	Tsc22d1	6908.17	-0.653756	9.60183e-10	1.89182e-07	6908.17	-0.203775	0.0569786	0.256562	6908.17	-0.185116	0.0837757	0.258262	6908.17	-0.635096	2.82792e-09	8.7354e-08	0.0115477	0.0296835
ENSMUSG00000008734	Gprc5b	966.37	-0.485266	1.00355e-09	1.95091e-07	966.37	-0.321393	4.80248e-05	0.00163982	966.37	0.180629	0.0239085	0.119146	966.37	0.0167561	0.831013	0.935317	0.00701109	0.0163159
ENSMUSG00000053113	Socs3	5863.8	-1.052	1.25733e-09	2.41208e-07	5863.8	-1.03854	2.04551e-09	4.03022e-07	5863.8	-0.0406909	0.814473	0.911681	5863.8	-0.0541573	0.754363	0.904938	0.00733275	0.050991
ENSMUSG00000029373	Pf4	48.324	1.69404	1.40432e-09	2.65909e-07	48.324	1.80439	2.94468e-09	5.64913e-07	48.324	-0.766323	0.00403688	0.0359546	48.324	-0.876678	0.00549128	0.0429522	0.0138079	0.0230387
ENSMUSG00000031273	Col4a6	276.676	-0.979249	1.52926e-09	2.85854e-07	276.676	-0.775608	1.202e-06	8.63309e-05	276.676	0.428875	0.00887024	0.0618844	276.676	0.225234	0.153776	0.419624	0.0120236	0.0237435
ENSMUSG00000026822	Lcn2	38255.5	2.76571	1.66609e-09	3.07489e-07	38255.5	2.40383	1.6184e-07	1.61618e-05	38255.5	-0.897123	0.0505534	0.191396	38255.5	-0.535249	0.243464	0.536777	0.0523392	0.128504
ENSMUSG00000074922	Fam122a	251.093	-0.515954	2.07715e-09	3.78561e-07	251.093	-0.156236	0.0778336	0.310993	251.093	-0.0168012	0.850925	0.930858	251.093	-0.376519	1.01062e-05	0.000180573	0.00250114	0.0128632
ENSMUSG00000051379	Flrt3	243.297	-1.04794	2.2289e-09	4.01201e-07	243.297	-0.766839	1.69641e-05	0.000706676	243.297	-0.276917	0.123851	0.326596	243.297	-0.558018	0.00129934	0.0128786	0.0041828	0.0296757
ENSMUSG00000015605	Srf	867.095	-0.451083	2.4857e-09	4.36133e-07	867.095	-0.397277	2.41586e-07	2.19833e-05	867.095	-0.248602	0.00128131	0.0155689	867.095	-0.302408	6.02236e-05	0.000916555	0.00456019	0.0199348
ENSMUSG00000044562	Rasip1	79.7352	1.00376	2.49754e-09	4.36133e-07	79.7352	0.344397	0.0325279	0.178329	79.7352	-0.12446	0.425256	0.662136	79.7352	0.534899	0.00199051	0.0185798	0.000232668	0.0141231
ENSMUSG00000021127	Zfp36l1	5094.62	-0.429846	2.5127e-09	4.36133e-07	5094.62	-0.455187	2.68264e-10	8.18457e-08	5094.62	0.0603379	0.403698	0.643129	5094.62	0.0856792	0.233555	0.525561	0.00614034	0.0198938
ENSMUSG00000089669	Tnfsf13	574.443	0.664996	2.92075e-09	5.00994e-07	574.443	0.777745	4.76653e-12	3.30933e-09	574.443	-0.0566101	0.608504	0.796981	574.443	-0.169359	0.137368	0.392523	0.00831963	0.0250728
ENSMUSG00000033717	Adra2a	49.739	-1.71341	3.45177e-09	5.85196e-07	49.739	-1.19315	2.28293e-05	0.000904488	49.739	0.503749	0.0961731	0.279825	49.739	-0.0165159	0.950845	0.982308	0.00525376	0.0204387
ENSMUSG00000003032	Klf4	1547.08	-1.6165	3.95196e-09	6.62294e-07	1547.08	-1.26379	4.44379e-06	0.000247292	1547.08	-0.667376	0.0154577	0.0900414	1547.08	-1.02008	0.000201042	0.00265266	0.0173024	0.0728213
ENSMUSG00000020889	Nr1d1	1253.63	-0.949834	4.10308e-09	6.79807e-07	1253.63	-0.449156	0.00605382	0.0581837	1253.63	-1.00663	6.81288e-10	5.09394e-08	1253.63	-1.50731	1.37598e-20	1.43298e-18	0.0314069	0.0480693
ENSMUSG00000024990	Rbp4	238.784	-0.621018	4.35157e-09	7.12875e-07	238.784	-0.550308	5.3318e-08	6.4246e-06	238.784	0.423519	7.35821e-05	0.00154586	238.784	0.352809	0.000422109	0.00500354	0.0109061	0.0133517
ENSMUSG00000026819	Slc25a25	935.683	-1.00093	5.12403e-09	8.30094e-07	935.683	-1.07007	5.70201e-10	1.38559e-07	935.683	-0.62793	0.000284422	0.00478854	935.683	-0.558782	0.00107722	0.0110516	0.00982792	0.0458751
ENSMUSG00000041237	Pklr	18.9553	2.46076	5.50895e-09	8.79119e-07	18.9553	1.47545	0.000538405	0.0104902	18.9553	-0.91878	0.0136215	0.082339	18.9553	0.0665303	0.887496	0.959222	0.00699499	0.018089
ENSMUSG00000028949	Smarcd3	135.782	0.699594	5.54725e-09	8.79119e-07	135.782	0.278616	0.0221926	0.140532	135.782	-0.366125	0.00165215	0.0188424	135.782	0.054853	0.661571	0.854758	0.0045802	0.0109508
ENSMUSG00000045954	Cavin2	758.584	-0.766499	7.50187e-09	1.16601e-06	758.584	-0.626738	1.87952e-06	0.00012072	758.584	0.440853	0.000924379	0.0120334	758.584	0.301092	0.0215798	0.119139	0.0160881	0.0252355
ENSMUSG00000091017	Garin4	81.9863	-1.62552	7.51747e-09	1.16601e-06	81.9863	-1.62386	2.22237e-08	3.05681e-06	81.9863	-0.4839	0.104553	0.29525	81.9863	-0.485564	0.0752816	0.273717	0.00183922	0.0335807
ENSMUSG00000085890	Tnfsf13os	127.944	1.1384	7.71597e-09	1.1842e-06	127.944	1.22597	7.48828e-10	1.76095e-07	127.944	-0.129205	0.497246	0.718661	127.944	-0.216778	0.291911	0.590301	0.0090231	0.0239768
ENSMUSG00000034382	AI661453	1447.88	-0.267072	7.79878e-09	1.18444e-06	1447.88	0.0222484	0.636031	0.872112	1447.88	-0.0320874	0.493391	0.715923	1447.88	-0.321408	4.43797e-12	1.85936e-10	0.00518511	0.00801109
ENSMUSG00000091575	2010016I18Rik	35.5257	1.41937	9.02384e-09	1.35637e-06	35.5257	1.2097	1.8709e-06	0.000120698	35.5257	-0.365818	0.102837	0.292274	35.5257	-0.156145	0.56878	0.804134	0.00564137	0.0162057
ENSMUSG00000055301	Adh7	236.739	-1.05154	9.97418e-09	1.48391e-06	236.739	-0.80497	1.11595e-05	0.000500631	236.739	0.149563	0.422707	0.660282	236.739	-0.0970056	0.590135	0.816489	0.00374567	0.0272551
ENSMUSG00000042417	Ccno	120.588	-1.29766	1.04368e-08	1.53705e-06	120.588	-1.21089	3.27439e-07	2.80827e-05	120.588	-0.734105	0.00219154	0.0230705	120.588	-0.820874	0.000247961	0.00317966	0.00798526	0.0314017
ENSMUSG00000005968	Tuft1	708.22	-0.441572	1.0685e-08	1.55787e-06	708.22	-0.221785	0.00476602	0.0493789	708.22	-0.150047	0.0566136	0.204314	708.22	-0.369833	1.59723e-06	3.27994e-05	0.00505997	0.0166568
ENSMUSG00000030302	Atp2b2	93.0235	-1.65143	1.16285e-08	1.67865e-06	93.0235	-1.20779	4.20002e-05	0.00145801	93.0235	-0.227321	0.45005	0.680466	93.0235	-0.670961	0.0177931	0.104192	0.00345196	0.0308042
ENSMUSG00000054364	Rhob	3037.44	-0.824216	1.2086e-08	1.72061e-06	3037.44	-0.34283	0.0180126	0.122264	3037.44	-0.21632	0.135669	0.34527	3037.44	-0.697705	1.39942e-06	2.90235e-05	0.0113111	0.0368579
ENSMUSG00000028713	Cyp4b1	1899.65	-0.871743	1.21552e-08	1.72061e-06	1899.65	-0.797747	1.85762e-07	1.84245e-05	1899.65	0.0296325	0.846867	0.928929	1899.65	-0.0443631	0.771253	0.912658	0.00665285	0.041462
ENSMUSG00000040093	Bmf	1514.53	0.635191	1.24979e-08	1.75211e-06	1514.53	0.835809	5.93651e-14	5.40965e-11	1514.53	0.251914	0.0229367	0.115675	1514.53	0.0512961	0.647299	0.847108	0.00150649	0.0302163
ENSMUSG00000023905	Tnfrsf12a	215.744	-0.755501	1.32633e-08	1.8417e-06	215.744	-0.423436	0.00215435	0.0288168	215.744	-0.329826	0.017154	0.0961204	215.744	-0.661891	5.94223e-07	1.30873e-05	0.00852684	0.0199107
ENSMUSG00000029368	Alb	49.6242	-1.29165	1.41831e-08	1.95084e-06	49.6242	-1.13291	7.0392e-06	0.000353902	49.6242	-0.723971	0.0048761	0.0409384	49.6242	-0.882705	7.05793e-05	0.00104848	0.00447909	0.0228892
ENSMUSG00000000184	Ccnd2	1410.41	-0.547744	1.44826e-08	1.97342e-06	1410.41	-0.493907	3.11955e-07	2.72121e-05	1410.41	0.0865159	0.373078	0.615534	1410.41	0.0326783	0.733696	0.895095	0.00713291	0.0229918
ENSMUSG00000038843	Gcnt1	21.3899	2.38018	1.46427e-08	1.97677e-06	21.3899	0.872276	0.0152101	0.109189	21.3899	-0.00639041	0.985164	0.995198	21.3899	1.50152	0.000525409	0.00602238	0.000407115	0.0156894
ENSMUSG00000015312	Gadd45b	810.904	-0.655767	1.48152e-08	1.98171e-06	810.904	-1.04734	2.74413e-19	1.00024e-15	810.904	-0.371809	0.00156863	0.0181082	810.904	0.0197691	0.863301	0.947217	0.00229806	0.0325988
ENSMUSG00000078252	Krtap17-1	17.035	-2.82647	1.71987e-08	2.27961e-06	17.035	-0.798202	0.121281	0.402301	17.035	0.278418	0.611261	0.798257	17.035	-1.74985	0.000170371	0.00229152	0.0040856	0.0206655
ENSMUSG00000026417	Pigr	8680.04	1.7523	1.85255e-08	2.43335e-06	8680.04	1.57838	4.07258e-07	3.33585e-05	8680.04	-0.745154	0.016727	0.0944904	8680.04	-0.571238	0.0668232	0.255048	0.0410963	0.0751287
ENSMUSG00000033170	Card10	195.368	-0.540247	1.87543e-08	2.44141e-06	195.368	-0.376484	5.65044e-05	0.00184303	195.368	0.24487	0.0126268	0.0785742	195.368	0.0811071	0.374247	0.668118	0.00522766	0.0109003
ENSMUSG00000010067	Rassf1	359.309	-0.453289	2.03985e-08	2.63195e-06	359.309	-0.378074	6.50486e-06	0.000333947	359.309	-0.257721	0.00223845	0.0234459	359.309	-0.332936	3.40237e-05	0.000557377	0.00458221	0.0162509
ENSMUSG00000031530	Dusp4	250.842	-0.716651	2.09196e-08	2.67551e-06	250.842	-0.164036	0.211894	0.545448	250.842	-0.130125	0.322251	0.572559	250.842	-0.682739	9.2124e-08	2.2921e-06	0.00537014	0.0188381
ENSMUSG00000006519	Cyba	828.494	1.12181	2.17608e-08	2.75889e-06	828.494	0.684661	0.00064803	0.0121756	828.494	-0.482506	0.0157001	0.0906922	828.494	-0.0453576	0.821837	0.931603	0.0153999	0.0381269
ENSMUSG00000047517	Dmbt1	45.499	2.89893	2.50711e-08	3.15118e-06	45.499	2.31907	8.13396e-06	0.000396632	45.499	-0.553833	0.260827	0.507019	45.499	0.0260316	0.961978	0.987232	0.012812	0.0319824
ENSMUSG00000032501	Trib1	1333.35	-1.05137	2.59322e-08	3.23155e-06	1333.35	-0.914397	1.55385e-06	0.000106362	1333.35	-0.975312	2.96504e-07	1.16884e-05	1333.35	-1.11229	3.9147e-09	1.17926e-07	0.0258472	0.0538341
ENSMUSG00000048878	Hexim1	1397.76	-0.548901	2.87975e-08	3.55819e-06	1397.76	-0.412894	3.24528e-05	0.00117712	1397.76	-0.129606	0.193317	0.427185	1397.76	-0.265613	0.00709262	0.0524128	0.00294402	0.0240951
ENSMUSG00000019590	Cyb561	1658.15	0.374746	2.9158e-08	3.56918e-06	1658.15	0.285531	2.61332e-05	0.000994835	1658.15	-0.192705	0.00418296	0.0369846	1658.15	-0.10349	0.129066	0.3784	0.00818104	0.0123932
ENSMUSG00000026796	Niban2	6772.54	-0.219568	2.93759e-08	3.56918e-06	6772.54	-0.0430018	0.279076	0.62297	6772.54	-0.0337068	0.396115	0.637431	6772.54	-0.210273	1.09954e-07	2.70798e-06	0.00329382	0.00871767
ENSMUSG00000030317	Timp4	14.8774	1.94465	3.09769e-08	3.73259e-06	14.8774	1.01557	0.00396083	0.043949	14.8774	-0.750211	0.012	0.0759705	14.8774	0.178867	0.653187	0.850342	0.00411753	0.0116802
ENSMUSG00000037447	Arid5a	358.609	-1.2023	3.38387e-08	4.044e-06	358.609	-1.00211	5.5037e-06	0.000293934	358.609	-0.520632	0.0187143	0.101804	358.609	-0.720817	0.000887289	0.00940165	0.00784972	0.0395175
ENSMUSG00000037440	Vnn1	1786.11	1.8464	3.46249e-08	4.10432e-06	1786.11	2.2537	1.72672e-11	8.18158e-09	1786.11	-0.0913346	0.784602	0.897058	1786.11	-0.498627	0.13729	0.392488	0.0273784	0.0792148
ENSMUSG00000022026	Olfm4	11.9056	2.75656	3.82903e-08	4.5022e-06	11.9056	2.2483	6.18825e-05	0.00198733	11.9056	-1.12422	0.00802387	0.0578004	11.9056	-0.615959	0.321829	0.618341	0.00885834	0.0161983
ENSMUSG00000020044	Timp3	5015.94	-0.775368	4.1126e-08	4.79693e-06	5015.94	-0.876066	5.1777e-10	1.27951e-07	5015.94	0.733244	2.12856e-07	8.66884e-06	5015.94	0.833943	3.31789e-09	1.00991e-07	0.0371918	0.0288096
ENSMUSG00000042622	Maff	543.212	-0.756741	4.39309e-08	5.08344e-06	543.212	-0.752592	9.3265e-08	9.92557e-06	543.212	-0.620824	1.09297e-05	0.000303046	543.212	-0.624972	5.95009e-06	0.000111794	0.010977	0.0331493
ENSMUSG00000017144	Rnd3	220.772	-0.988247	4.91927e-08	5.64748e-06	220.772	-0.983812	4.49555e-08	5.52439e-06	220.772	0.197147	0.284603	0.532261	220.772	0.192712	0.275499	0.572926	0.00946284	0.0257396
ENSMUSG00000048234	Rnf149	905.757	0.367561	5.1803e-08	5.90068e-06	905.757	0.364816	7.75876e-08	8.63532e-06	905.757	-0.0987176	0.139337	0.35019	905.757	-0.0959734	0.161898	0.43375	0.00606163	0.0134682
ENSMUSG00000045730	Adrb2	330.144	-0.891875	5.54463e-08	6.26672e-06	330.144	-1.322	5.53362e-15	6.72335e-12	330.144	-0.899684	1.25081e-07	5.577e-06	330.144	-0.469558	0.00398999	0.0331476	0.00777179	0.0386592
ENSMUSG00000019960	Dusp6	712.128	-0.582623	5.81758e-08	6.52464e-06	712.128	-0.201691	0.062355	0.272523	712.128	-0.0311274	0.774216	0.891351	712.128	-0.41206	0.000119616	0.00167371	0.00468007	0.0177945
ENSMUSG00000075302	Erich2	367.984	0.701496	6.12783e-08	6.82013e-06	367.984	0.494864	0.000147025	0.0039046	367.984	-0.275391	0.0314888	0.14289	367.984	-0.0687588	0.602007	0.823124	0.00721108	0.0164217
ENSMUSG00000014313	Cox6c	1362.72	0.341614	6.69909e-08	7.39944e-06	1362.72	0.272193	1.93044e-05	0.000781829	1362.72	-0.177747	0.00474305	0.0401711	1362.72	-0.108326	0.090689	0.308764	0.00798614	0.011821
ENSMUSG00000022462	Slc38a2	3409.47	-0.587342	8.49223e-08	9.30953e-06	3409.47	-0.359153	0.00108108	0.0174361	3409.47	-0.175028	0.111399	0.306707	3409.47	-0.403216	0.000233837	0.00301979	0.00560935	0.025905
ENSMUSG00000020010	Vnn3	660.262	1.4704	8.70356e-08	9.46999e-06	660.262	1.5867	9.15277e-09	1.41965e-06	660.262	-0.613485	0.0251011	0.123182	660.262	-0.729779	0.0084226	0.0596703	0.0300423	0.0504193
ENSMUSG00000036432	Siah2	265.377	-0.521164	8.93074e-08	9.6452e-06	265.377	-0.398259	0.000130105	0.00353247	265.377	-0.518182	5.31314e-07	1.98122e-05	265.377	-0.641088	6.83065e-11	2.51492e-09	0.00989922	0.0184025
ENSMUSG00000028766	Alpl	403.796	1.29097	9.41078e-08	1.00889e-05	403.796	1.31695	6.4071e-08	7.47324e-06	403.796	-0.487236	0.0427044	0.173434	403.796	-0.513219	0.0361755	0.170142	0.0227679	0.0424695
ENSMUSG00000028035	Dnajb4	874.965	-0.636778	1.08744e-07	1.1573e-05	874.965	-0.537533	8.43649e-06	0.000408651	874.965	-0.220959	0.0680562	0.227669	874.965	-0.320204	0.00736095	0.0537419	0.00365544	0.0266958
ENSMUSG00000052430	Bmpr1b	109.239	-0.915575	1.12119e-07	1.18456e-05	109.239	-0.737427	3.04827e-05	0.00112801	109.239	-0.17036	0.34678	0.593434	109.239	-0.348508	0.0381781	0.176207	0.00196377	0.0191516
ENSMUSG00000024516	Sec11c	604.023	0.572759	1.13765e-07	1.1933e-05	604.023	0.237137	0.0293731	0.166703	604.023	-0.395162	0.000237173	0.00407781	604.023	-0.0595402	0.586088	0.814058	0.00974182	0.0155057
ENSMUSG00000027952	Pmvk	746.863	-0.534159	1.17587e-07	1.22459e-05	746.863	-0.284495	0.0042858	0.0462867	746.863	0.432507	1.84648e-05	0.000485076	746.863	0.182843	0.0659766	0.253028	0.0108636	0.0136112
ENSMUSG00000049882	Vcpkmt	241.829	0.607558	1.27706e-07	1.32054e-05	241.829	0.546439	1.80597e-06	0.000119145	241.829	-0.00644281	0.953916	0.980963	241.829	0.0546764	0.642845	0.845065	0.00329665	0.0177294
ENSMUSG00000027829	Ccnl1	1113.01	-0.567554	1.28837e-07	1.32284e-05	1113.01	-0.553602	3.11402e-07	2.72121e-05	1113.01	-0.263145	0.0153153	0.0897494	1113.01	-0.277098	0.00971356	0.06649	0.00305779	0.0268109
ENSMUSG00000031910	Has3	159.581	1.46176	1.31726e-07	1.34306e-05	159.581	1.43071	3.62822e-07	3.05777e-05	159.581	-0.561918	0.0398093	0.165409	159.581	-0.530866	0.0623328	0.243453	0.0160466	0.0305773
ENSMUSG00000085786	Gm15987	21.0074	2.54859	1.41839e-07	1.43612e-05	21.0074	2.47912	3.19941e-06	0.000189623	21.0074	-0.969097	0.0296392	0.137187	21.0074	-0.899623	0.111357	0.348645	0.0106598	0.0237115
ENSMUSG00000037681	Esyt3	170.889	-0.894261	1.44365e-07	1.45162e-05	170.889	-0.67093	7.66832e-05	0.00233554	170.889	0.141473	0.415559	0.653175	170.889	-0.0818585	0.621557	0.834543	0.00295005	0.0200994
ENSMUSG00000030513	Pcsk6	155.506	-0.792221	1.45714e-07	1.45514e-05	155.506	-0.694897	1.02644e-05	0.000469137	155.506	-0.462457	0.00358845	0.0329884	155.506	-0.55978	0.000177709	0.00237706	0.0055757	0.020969
ENSMUSG00000017009	Sdc4	8247.42	-0.195988	1.55313e-07	1.54046e-05	8247.42	-0.0791964	0.0344285	0.18557	8247.42	-0.0323087	0.388373	0.629654	8247.42	-0.1491	6.54348e-05	0.000980514	0.0018049	0.00761471
ENSMUSG00000022219	Cideb	85.0237	0.81661	1.60942e-07	1.5855e-05	85.0237	0.579074	0.000169214	0.00437436	85.0237	-0.0926241	0.527085	0.740498	85.0237	0.144912	0.373805	0.66782	0.00219824	0.0139468
ENSMUSG00000022951	Rcan1	602.369	-0.72889	1.65154e-07	1.60657e-05	602.369	-0.814772	6.46342e-09	1.08728e-06	602.369	-0.314175	0.0260639	0.126418	602.369	-0.228293	0.0990796	0.325796	0.00229088	0.0301545
ENSMUSG00000028064	Sema4a	1251.52	0.552775	1.65285e-07	1.60657e-05	1251.52	0.560763	1.19004e-07	1.23934e-05	1251.52	-0.148902	0.156568	0.376213	1251.52	-0.15689	0.140319	0.397872	0.0093491	0.0236051
ENSMUSG00000048285	Frmd6	829.374	-0.458366	1.68687e-07	1.62878e-05	829.374	-0.381907	1.59525e-05	0.000674164	829.374	-0.170963	0.054397	0.199574	829.374	-0.247422	0.00457247	0.0371609	0.00127735	0.0196101
ENSMUSG00000020682	Mmp28	96.0825	-0.725371	1.83612e-07	1.76123e-05	96.0825	-0.764596	1.16351e-07	1.22043e-05	96.0825	-0.222009	0.137817	0.348246	96.0825	-0.182784	0.17047	0.445715	0.00106594	0.0170016
ENSMUSG00000038366	Lasp1	4285.42	0.267274	1.96503e-07	1.87256e-05	4285.42	0.246051	1.78842e-06	0.000118524	4285.42	-0.131289	0.0104359	0.0694578	4285.42	-0.110066	0.0330106	0.160325	0.00694769	0.0110234
ENSMUSG00000032038	St3gal4	591.758	0.555954	2.05202e-07	1.94276e-05	591.758	0.220445	0.038111	0.19916	591.758	-0.0526048	0.618642	0.801788	591.758	0.282905	0.0085861	0.0605931	0.000209014	0.0177559
ENSMUSG00000023987	Pgc	104.644	-0.763567	2.11448e-07	1.98897e-05	104.644	-0.57125	0.000106216	0.0030294	104.644	0.083568	0.585879	0.781101	104.644	-0.108748	0.44017	0.718728	0.00240794	0.0143843
ENSMUSG00000075304	Sp5	318.476	0.555262	2.14695e-07	2.00657e-05	318.476	0.731544	1.79568e-11	8.18158e-09	318.476	-0.114552	0.275342	0.5231	318.476	-0.290835	0.00867791	0.0610048	0.00963224	0.0177303
ENSMUSG00000024427	Spry4	111.582	-0.788576	2.41819e-07	2.24568e-05	111.582	-0.466599	0.00132907	0.0202274	111.582	0.546352	0.000408277	0.00644736	111.582	0.224375	0.117645	0.359205	0.00834792	0.0105323
ENSMUSG00000024810	Il33	7395.35	0.616422	2.60864e-07	2.40721e-05	7395.35	0.755875	2.68108e-10	8.18457e-08	7395.35	0.141284	0.237347	0.479411	7395.35	0.00183126	0.987805	0.99672	0.00588564	0.0333808
ENSMUSG00000039747	Orai2	396.575	0.466106	2.67486e-07	2.4528e-05	396.575	0.500639	5.99587e-08	7.04998e-06	396.575	-0.216251	0.0156107	0.0905542	396.575	-0.250783	0.00731858	0.0535184	0.00958792	0.0143269
ENSMUSG00000071014	Ndufb6	231.524	0.384856	2.76945e-07	2.51e-05	231.524	0.20216	0.00885789	0.0756465	231.524	-0.255757	0.000503391	0.00751222	231.524	-0.0730604	0.352313	0.648022	0.00507751	0.00727787
ENSMUSG00000045326	Fndc7	80.9748	0.813527	2.77168e-07	2.51e-05	80.9748	0.454592	0.00530566	0.0529444	80.9748	-0.444784	0.00369852	0.0336187	80.9748	-0.0858501	0.609046	0.827268	0.00638617	0.0102589
ENSMUSG00000028497	Hacd4	70.3759	-1.08249	2.91792e-07	2.62613e-05	70.3759	-0.430718	0.0323767	0.177865	70.3759	0.72003	0.000776825	0.010605	70.3759	0.0682599	0.730178	0.892596	0.00589161	0.0123041
ENSMUSG00000024726	Carnmt1	142.674	0.996724	2.99822e-07	2.68184e-05	142.674	0.429566	0.0262484	0.156618	142.674	-0.267099	0.159349	0.379936	142.674	0.300058	0.129529	0.379163	0.00329699	0.0169137
ENSMUSG00000090394	4930523C07Rik	740.497	-0.373475	3.29248e-07	2.92709e-05	740.497	-0.125367	0.0855229	0.327879	740.497	0.165283	0.0247928	0.122088	740.497	-0.0828252	0.25272	0.548025	0.00279075	0.0104018
ENSMUSG00000028359	Orm3	7.42501	6.38479	3.35931e-07	2.96841e-05	7.42501	3.69703	0.00380601	0.04281	7.42501	-2.21166	0.0143745	0.0857176	7.42501	0.476092	0.757712	0.906122	0.00892748	0.020883
ENSMUSG00000047250	Ptgs1	4037.3	0.740728	3.56249e-07	3.12898e-05	4037.3	0.805416	3.1665e-08	4.04978e-06	4037.3	-0.16293	0.262276	0.508442	4037.3	-0.227619	0.118359	0.360775	0.0151563	0.0368874
ENSMUSG00000005540	Fcer2a	372.821	2.9699	3.77946e-07	3.29967e-05	372.821	2.37342	5.22661e-05	0.00175347	372.821	-1.24685	0.0322874	0.144891	372.821	-0.650373	0.26946	0.565684	0.0355716	0.0797303
ENSMUSG00000024953	Prdx5	1520.59	0.398664	3.84007e-07	3.33264e-05	1520.59	0.127723	0.104753	0.368726	1520.59	-0.242453	0.00195609	0.0211885	1520.59	0.0284878	0.718287	0.886233	0.00543734	0.0100272
ENSMUSG00000052684	Jun	27202.4	-0.977211	3.97344e-07	3.42797e-05	27202.4	-0.835834	1.4545e-05	0.000633035	27202.4	-0.771167	6.33388e-05	0.00136664	27202.4	-0.912544	2.19342e-06	4.39892e-05	0.0226594	0.0579025
ENSMUSG00000070803	Cited4	61.5282	-1.12273	4.06475e-07	3.48612e-05	61.5282	-0.768028	0.00114944	0.0181964	61.5282	-0.466627	0.0512084	0.192527	61.5282	-0.821328	0.000168052	0.0022687	0.00536316	0.0189679
ENSMUSG00000060591	Ifitm2	1006.49	0.575156	4.20907e-07	3.57489e-05	1006.49	0.114376	0.312153	0.65356	1006.49	-0.0717965	0.52491	0.739296	1006.49	0.388983	0.000639026	0.00711764	0.00183291	0.0194947
ENSMUSG00000021453	Gadd45g	893.77	-0.770275	4.224e-07	3.57489e-05	893.77	-0.658355	1.62791e-05	0.000684003	893.77	-0.136987	0.371445	0.614158	893.77	-0.248908	0.100902	0.328454	0.00075478	0.0316714
ENSMUSG00000035311	Gnptab	2906.08	0.552974	4.24182e-07	3.57489e-05	2906.08	0.597987	4.50893e-08	5.52439e-06	2906.08	0.0108083	0.921048	0.966596	2906.08	-0.0342048	0.754993	0.905007	0.0059485	0.0281546
ENSMUSG00000047604	Frat2	140.809	-1.27785	4.27612e-07	3.58309e-05	140.809	-1.64477	3.29298e-10	9.60234e-08	140.809	-0.902562	0.000650609	0.00917255	140.809	-0.535636	0.0318725	0.156865	0.0054428	0.0374015
ENSMUSG00000024750	Zfand5	1142.87	-0.447238	4.47198e-07	3.7258e-05	1142.87	-0.295034	0.000977462	0.0163246	1142.87	-0.22606	0.0115935	0.0742353	1142.87	-0.378264	1.93311e-05	0.000329261	0.00660502	0.0198691
ENSMUSG00000000563	Atp5pb	2639.76	0.414849	4.67846e-07	3.86051e-05	2639.76	0.338164	4.12119e-05	0.00143749	2639.76	-0.16093	0.0500632	0.190232	2639.76	-0.0842456	0.308128	0.605868	0.00829305	0.0174306
ENSMUSG00000052837	Junb	8846.91	-0.775849	4.68663e-07	3.86051e-05	8846.91	-0.781731	3.89127e-07	3.20535e-05	8846.91	-0.336367	0.0290576	0.135468	8846.91	-0.330484	0.0317974	0.156624	0.00541167	0.0414855
ENSMUSG00000002332	Dhrs1	536.258	0.373024	5.26631e-07	4.31364e-05	536.258	0.174377	0.0188689	0.126429	536.258	-0.107162	0.143346	0.356652	536.258	0.0914851	0.224898	0.51573	0.00228721	0.0115224
ENSMUSG00000034320	Slc26a2	1407	-0.446925	5.3124e-07	4.32708e-05	1407	-0.0217299	0.809098	0.94169	1407	-0.14725	0.100931	0.288713	1407	-0.572446	1.45371e-10	5.0706e-09	0.00962312	0.0156554
ENSMUSG00000005483	Dnajb1	1864.16	-0.677949	5.42117e-07	4.39115e-05	1864.16	-0.898872	3.69982e-11	1.45793e-08	1864.16	-0.515619	0.000151071	0.00284945	1864.16	-0.294696	0.0291552	0.14724	0.00718971	0.0391009
ENSMUSG00000040888	Gfer	226.334	0.633617	6.28641e-07	5.06386e-05	226.334	0.555932	1.47658e-05	0.000636939	226.334	-0.178868	0.151029	0.368167	226.334	-0.101182	0.439399	0.718417	0.00691669	0.016905
ENSMUSG00000028673	Fuca1	1497.8	0.340403	6.50552e-07	5.21157e-05	1497.8	0.208931	0.0022685	0.0299049	1497.8	-0.0929798	0.171565	0.397798	1497.8	0.0384922	0.576099	0.80788	0.00337391	0.0121623
ENSMUSG00000021133	Susd6	2896.26	0.532482	7.27499e-07	5.79614e-05	2896.26	0.483925	6.63145e-06	0.000339251	2896.26	0.0292499	0.784962	0.897058	2896.26	0.0778068	0.470043	0.738498	0.00400154	0.0257685
ENSMUSG00000044313	Mab21l3	72.9584	2.57076	7.43287e-07	5.86913e-05	72.9584	3.14371	4.35847e-09	7.84524e-07	72.9584	-0.452897	0.370895	0.613809	72.9584	-1.02585	0.0612479	0.240391	0.0174023	0.041635
ENSMUSG00000045973	Slc25a51	2757.88	-0.455111	7.44711e-07	5.86913e-05	2757.88	-0.0899331	0.328189	0.667561	2757.88	0.154127	0.0942673	0.276654	2757.88	-0.211051	0.0215357	0.119026	0.00102792	0.0152232
ENSMUSG00000024747	Aldh1a7	3071.62	-0.316823	7.69331e-07	6.03056e-05	3071.62	-0.165407	0.0102279	0.0834488	3071.62	-0.135744	0.0350912	0.152361	3071.62	-0.287159	7.4442e-06	0.000135671	0.00575828	0.0139033
ENSMUSG00000032688	Malt1	948.494	1.30674	8.44464e-07	6.58411e-05	948.494	1.547	5.67881e-09	9.85679e-07	948.494	-0.00440554	0.986709	0.995969	948.494	-0.244666	0.358429	0.653808	0.0176246	0.0576037
ENSMUSG00000044468	Tent5c	664.32	-0.992846	8.7001e-07	6.74721e-05	664.32	-0.686277	0.000704985	0.0128967	664.32	-0.176677	0.384465	0.6261	664.32	-0.483247	0.0163523	0.0978606	0.00576468	0.0375025
ENSMUSG00000028364	Tnc	202.2	1.56397	9.09586e-07	7.01681e-05	202.2	-0.0833488	0.783585	0.933433	202.2	1.10914	0.000290423	0.00486709	202.2	2.75646	2.71414e-18	2.30071e-16	0.0340946	0.030356
ENSMUSG00000039879	Heca	620.552	-0.475622	9.18154e-07	7.04563e-05	620.552	-0.191277	0.0466938	0.225504	620.552	0.286925	0.00318753	0.0302575	620.552	0.00258008	0.978506	0.994397	0.00666683	0.0125027
ENSMUSG00000000805	Car4	44.6474	1.25213	9.50004e-07	7.25187e-05	44.6474	1.025	4.25923e-05	0.00147505	44.6474	-0.0286556	0.903253	0.958249	44.6474	0.198483	0.460701	0.732197	0.00259203	0.0169237
ENSMUSG00000032595	Cdhr4	907.714	0.649793	9.5822e-07	7.27648e-05	907.714	0.463642	0.00051213	0.010104	907.714	-0.463282	0.000463747	0.00707146	907.714	-0.277131	0.0382248	0.176361	0.0151686	0.0160526
ENSMUSG00000052713	Zfp608	1262.01	-0.283895	1.01628e-06	7.67738e-05	1262.01	-0.0311778	0.595823	0.851136	1262.01	-0.0548089	0.350376	0.595949	1262.01	-0.307526	1.24217e-07	3.02856e-06	0.00418305	0.0102072
ENSMUSG00000099762	Gm21149	45.4043	1.53672	1.08022e-06	8.11838e-05	45.4043	0.994333	0.00142916	0.0213934	45.4043	-0.292828	0.326049	0.576591	45.4043	0.249554	0.446882	0.723466	0.00489287	0.0180423
ENSMUSG00000036985	Zdhhc9	913.497	0.351316	1.13374e-06	8.47691e-05	913.497	0.209497	0.00362202	0.0411927	913.497	-0.04958	0.487566	0.71201	913.497	0.0922387	0.204937	0.492336	0.00191928	0.0124176
ENSMUSG00000028214	Gem	1886.04	-1.3629	1.16155e-06	8.64053e-05	1886.04	-1.8712	2.89725e-11	1.19647e-08	1886.04	-1.32205	2.64067e-06	8.5179e-05	1886.04	-0.813748	0.00367684	0.0311858	0.0194597	0.0779491
ENSMUSG00000023886	Smoc2	380.416	-0.516535	1.18034e-06	8.73568e-05	380.416	-0.686973	9.90206e-11	3.43743e-08	380.416	-0.0360151	0.739604	0.871407	380.416	0.134423	0.196656	0.480758	0.00643288	0.0188157
ENSMUSG00000032845	Alpk2	8.09228	4.15864	1.20754e-06	8.89188e-05	8.09228	4.01279	4.59134e-07	3.67812e-05	8.09228	0.0645113	0.895869	0.955297	8.09228	0.210366	0.842728	0.939982	0.00420439	0.0212521
ENSMUSG00000010095	Slc3a2	2249.76	-0.420088	1.25073e-06	9.16363e-05	2249.76	-0.390053	7.39721e-06	0.000370623	2249.76	-0.216068	0.0131533	0.0804088	2249.76	-0.246102	0.00446301	0.0364134	0.00516207	0.0210017
ENSMUSG00000028111	Ctsk	214.92	0.480828	1.39523e-06	0.000101712	214.92	0.34741	0.000637023	0.0119842	214.92	-0.245831	0.011913	0.0756037	214.92	-0.112413	0.277569	0.574688	0.00603896	0.00925279
ENSMUSG00000031725	Ces1f	83.6222	-1.14917	1.56154e-06	0.00011327	83.6222	-0.847813	0.000387973	0.00819805	83.6222	0.151647	0.538595	0.747849	83.6222	-0.149712	0.517551	0.771262	0.00206562	0.0202667
ENSMUSG00000038387	Rras	523.097	0.384751	1.68108e-06	0.000121337	523.097	0.14943	0.0601642	0.266058	523.097	-0.0188536	0.811106	0.910292	523.097	0.216467	0.00749726	0.0545732	0.000238491	0.0121069
ENSMUSG00000034765	Dusp5	162.865	-1.06057	1.7109e-06	0.000122716	162.865	-1.35426	5.78912e-09	9.93005e-07	162.865	-1.14598	9.04273e-07	3.23939e-05	162.865	-0.85229	0.00011388	0.00160268	0.0121563	0.0345725
ENSMUSG00000048148	Nwd1	102.286	1.20935	1.71701e-06	0.000122716	102.286	0.67951	0.00826241	0.0721786	102.286	-0.735933	0.00316424	0.0301533	102.286	-0.206096	0.429027	0.710784	0.0109962	0.0186791
ENSMUSG00000043668	Tox3	175.869	-0.682849	1.75065e-06	0.00012451	175.869	-0.377459	0.0102968	0.0838071	175.869	-0.218534	0.13957	0.350548	175.869	-0.523924	0.00022501	0.00292392	0.00456083	0.018735
ENSMUSG00000036390	Gadd45a	319.921	-0.529615	1.76727e-06	0.000125082	319.921	-0.321401	0.00490064	0.0503888	319.921	-0.30724	0.00714053	0.0534892	319.921	-0.515454	3.33003e-06	6.49088e-05	0.00657482	0.0188949
ENSMUSG00000022090	Pdlim2	1032.37	-0.298804	1.82822e-06	0.00012877	1032.37	-0.111898	0.0713197	0.294573	1032.37	0.220281	0.000446986	0.00688906	1032.37	0.0333752	0.589893	0.816368	0.00481527	0.00750708
ENSMUSG00000043461	Sptssb	60.722	1.02511	1.86492e-06	0.000130724	60.722	1.00006	3.56708e-06	0.000205565	60.722	-0.0819139	0.686067	0.841566	60.722	-0.0568645	0.802543	0.924967	0.00387528	0.0138143
ENSMUSG00000061718	Ppp1r1b	312.528	-0.996813	1.88227e-06	0.000131309	312.528	-0.793713	0.000164695	0.00428031	312.528	-0.206018	0.331101	0.58018	312.528	-0.409118	0.0490082	0.207248	0.000112196	0.0331825
ENSMUSG00000034785	Dio1	30.5003	1.51113	1.898e-06	0.000131775	30.5003	1.1083	0.000545159	0.0105417	30.5003	-0.423475	0.151955	0.369558	30.5003	-0.0206442	0.951665	0.982761	0.00497682	0.0120366
ENSMUSG00000008384	Sertad1	548.834	-0.740592	1.91518e-06	0.000132338	548.834	-0.912124	7.57282e-09	1.2268e-06	548.834	-0.665547	2.60088e-05	0.000640553	548.834	-0.494015	0.00145056	0.0142131	0.00988894	0.0340839
ENSMUSG00000028444	Cntfr	153.573	-0.936095	1.948e-06	0.000133971	153.573	-0.896874	6.4347e-06	0.000331512	153.573	-0.156024	0.440519	0.673811	153.573	-0.195244	0.312021	0.609403	0.0023287	0.0242985
ENSMUSG00000018752	Tnfsfm13	202.017	0.493383	1.98226e-06	0.000135687	202.017	0.543293	8.68917e-08	9.45433e-06	202.017	0.165707	0.0931359	0.27447	202.017	0.115798	0.276638	0.573575	3.75633e-05	0.0147495
ENSMUSG00000021457	Syk	76.9874	1.1017	2.01658e-06	0.000137392	76.9874	1.22921	3.0047e-07	2.65507e-05	76.9874	-0.377727	0.0931729	0.274492	76.9874	-0.505242	0.0403007	0.182683	0.0107127	0.0201001
ENSMUSG00000048109	Rbm15	229.479	-0.427707	2.05488e-06	0.00013935	229.479	-0.131432	0.16017	0.471338	229.479	-0.109853	0.240476	0.483739	229.479	-0.406128	6.51773e-06	0.000120595	0.0040277	0.011481
ENSMUSG00000090231	Cfb	2189.24	2.22491	2.0656e-06	0.000139428	2189.24	2.72373	6.48789e-09	1.08728e-06	2189.24	-0.684122	0.144131	0.357933	2189.24	-1.18295	0.0117722	0.0768644	0.0508177	0.107088
ENSMUSG00000075054	Yae1d1	961.97	-0.394286	2.16625e-06	0.000144755	961.97	0.129652	0.120091	0.400029	961.97	0.205735	0.0137597	0.0829098	961.97	-0.318203	0.000129222	0.00179776	0.00112153	0.00760084
ENSMUSG00000022464	Slc38a4	538.899	-0.679561	2.16847e-06	0.000144755	538.899	-0.275431	0.0539653	0.24756	538.899	0.323303	0.0248256	0.122159	538.899	-0.0808276	0.570051	0.804428	0.00620704	0.0182579
ENSMUSG00000045671	Spred2	972.881	-0.348985	2.1743e-06	0.000144755	972.881	0.0649318	0.382731	0.715105	972.881	0.0264006	0.722214	0.860538	972.881	-0.387517	1.51723e-07	3.65639e-06	0.00444096	0.00801392
ENSMUSG00000062593	Gm49339	15.1182	2.19551	2.2923e-06	0.000151917	15.1182	2.63941	5.52023e-08	6.54349e-06	15.1182	0.0260324	0.947023	0.977667	15.1182	-0.417866	0.444218	0.721637	0.00538245	0.0192302
ENSMUSG00000008348	Ubc	18566.3	-0.509545	2.38353e-06	0.000157249	18566.3	-0.323502	0.00276388	0.0343615	18566.3	-0.489084	6.03105e-06	0.000177284	18566.3	-0.675127	4.10051e-10	1.38073e-08	0.0182846	0.0291514
ENSMUSG00000019970	Sgk1	405.279	-0.781514	2.41519e-06	0.000158619	405.279	-0.775025	3.04958e-06	0.000183731	405.279	-0.0389596	0.81618	0.912612	405.279	-0.0454491	0.781915	0.917531	0.00259476	0.0279648
ENSMUSG00000031594	Fgl1	27.2876	1.48125	2.53319e-06	0.000165623	27.2876	1.49806	3.49737e-06	0.000203734	27.2876	-0.226522	0.431091	0.666806	27.2876	-0.243337	0.483469	0.747553	0.00619858	0.016826
ENSMUSG00000053137	Mapk11	80.3795	1.1592	2.55839e-06	0.000166524	80.3795	1.20617	1.30729e-06	9.11974e-05	80.3795	-0.171257	0.471638	0.698404	80.3795	-0.218222	0.396634	0.687794	0.00780651	0.0231796
ENSMUSG00000048058	Ldlrad3	387.637	-0.384369	2.68564e-06	0.000173264	387.637	-0.269773	0.00104432	0.0170889	387.637	0.0171615	0.837114	0.92365	387.637	-0.0974351	0.227204	0.518328	0.000972479	0.0119768
ENSMUSG00000075324	Fign	122.069	-0.574583	2.68655e-06	0.000173264	122.069	-0.362399	0.00413692	0.045212	122.069	-0.0998316	0.437791	0.671636	122.069	-0.312015	0.00933292	0.064429	0.00155579	0.0121146
ENSMUSG00000058290	Espl1	40.7599	-1.28844	2.6976e-06	0.000173264	40.7599	-0.627303	0.0274764	0.160282	40.7599	-0.0878422	0.763549	0.885152	40.7599	-0.748977	0.00496486	0.0395993	0.00293553	0.0143151
ENSMUSG00000079037	Prnp	8159.92	0.237059	2.76545e-06	0.000176843	8159.92	0.309042	1.04903e-09	2.35305e-07	8159.92	-0.0771878	0.126446	0.33045	8159.92	-0.149171	0.00326696	0.0283189	0.00713467	0.0118251
ENSMUSG00000042784	Muc1	20714.5	0.438432	2.91211e-06	0.000185408	20714.5	0.55241	3.82313e-09	7.05584e-07	20714.5	-0.06397	0.49485	0.716822	20714.5	-0.177948	0.057793	0.231534	0.0109174	0.0242458
ENSMUSG00000049516	Spty2d1	662.198	-0.365746	2.99644e-06	0.000189948	662.198	-0.203267	0.0104251	0.0844189	662.198	-0.106996	0.178692	0.40702	662.198	-0.269475	0.000558999	0.00633963	0.00346749	0.0131757
ENSMUSG00000032578	Cish	510.16	-0.727209	3.14503e-06	0.000198404	510.16	-0.405407	0.0101978	0.0833428	510.16	-0.31821	0.0439149	0.176028	510.16	-0.640011	4.03411e-05	0.000646345	0.0102432	0.0247391
ENSMUSG00000017677	Wsb1	556.529	-0.548183	3.16286e-06	0.000198404	556.529	-0.597105	3.73308e-07	3.12804e-05	556.529	0.029567	0.803455	0.906901	556.529	0.0784892	0.499806	0.758606	0.00651058	0.0200935
ENSMUSG00000021678	F2rl1	479.367	-0.358016	3.17065e-06	0.000198404	479.367	-0.219121	0.0053126	0.0529444	479.367	-0.155141	0.0489022	0.187664	479.367	-0.294036	0.000125488	0.00175131	0.00358428	0.012827
ENSMUSG00000046733	Gprc5a	5138.16	-0.420542	3.20566e-06	0.000199737	5138.16	-0.0531022	0.556355	0.83015	5138.16	0.225117	0.0127187	0.0788266	5138.16	-0.142323	0.114666	0.354427	0.00129256	0.0113345
ENSMUSG00000019139	Isyna1	1075.32	0.682137	3.24214e-06	0.00020115	1075.32	0.444342	0.00254892	0.0325138	1075.32	-0.530264	0.000291331	0.00487168	1075.32	-0.292468	0.0472861	0.202714	0.017841	0.0216031
ENSMUSG00000018774	Cd68	189.223	1.07019	3.27242e-06	0.000202169	189.223	0.871482	0.000171636	0.00442911	189.223	-0.422455	0.0632337	0.217698	189.223	-0.223744	0.339936	0.635872	0.012582	0.0262219
ENSMUSG00000001627	Ifrd1	978.922	-0.750398	3.35809e-06	0.000206586	978.922	-0.699877	1.74304e-05	0.000721976	978.922	-0.688046	2.40926e-05	0.000601507	978.922	-0.738567	4.78384e-06	9.13545e-05	0.015502	0.0359719
ENSMUSG00000029073	Cptp	236.932	0.418715	3.46112e-06	0.000211264	236.932	0.201266	0.0290768	0.165601	236.932	-0.282231	0.00152513	0.0177607	236.932	-0.064782	0.487739	0.75013	0.00585872	0.00843367
ENSMUSG00000033161	Atp1a1	17002.2	0.279031	3.4631e-06	0.000211264	17002.2	0.272972	5.68857e-06	0.000300505	17002.2	-0.144326	0.0163253	0.0929777	17002.2	-0.138267	0.021588	0.119139	0.00824651	0.0128214
ENSMUSG00000034917	Tjp3	1673.34	0.610927	3.47915e-06	0.000211358	1673.34	0.590342	7.797e-06	0.000384333	1673.34	-0.315968	0.0162163	0.0926699	1673.34	-0.295384	0.0255359	0.133589	0.0159492	0.0244311
ENSMUSG00000040811	Eml2	1755.85	0.241076	3.60599e-06	0.000218155	1755.85	0.101869	0.0524498	0.242999	1755.85	-0.23616	5.55862e-06	0.000164725	1755.85	-0.0969527	0.0651563	0.251051	0.00711697	0.00569353
ENSMUSG00000074715	Ccl28	28.4578	1.94198	3.63085e-06	0.000218751	28.4578	1.727	6.06978e-05	0.00196225	28.4578	-0.544115	0.168391	0.393516	28.4578	-0.329128	0.467528	0.737723	0.00778001	0.0156865
ENSMUSG00000021779	Thrb	375.637	-0.426198	3.68135e-06	0.000220881	375.637	-0.276	0.00249426	0.0319002	375.637	0.172065	0.0644421	0.220562	375.637	0.0218668	0.808607	0.926888	0.00524793	0.0123074
ENSMUSG00000054717	Hmgb2	753.667	-0.436674	3.86587e-06	0.000230901	753.667	-0.40048	2.82861e-05	0.00106292	753.667	-0.238255	0.0130043	0.0798327	753.667	-0.27445	0.00359852	0.0305571	0.00343232	0.0176052
ENSMUSG00000042406	Atf4	2733.79	-0.432099	3.88003e-06	0.000230901	2733.79	-0.634894	1.62097e-11	8.14959e-09	2733.79	-0.629102	2.45873e-11	2.59771e-09	2733.79	-0.426307	5.22928e-06	9.88884e-05	0.0126148	0.0300531
ENSMUSG00000026196	Bard1	14.8531	-1.70887	4.04754e-06	0.000239891	14.8531	-1.57104	7.09468e-05	0.00222452	14.8531	-0.273746	0.525678	0.739642	14.8531	-0.411576	0.209925	0.497489	8.49833e-05	0.011823
ENSMUSG00000019961	Tmpo	1137.46	-0.251464	4.32082e-06	0.000255051	1137.46	-0.0780631	0.157517	0.466694	1137.46	-0.0229923	0.677605	0.835969	1137.46	-0.196393	0.000325528	0.00403588	0.00230257	0.0081415
ENSMUSG00000032515	Csrnp1	846.209	-1.01227	4.34176e-06	0.000255253	846.209	-1.4885	2.42244e-11	1.0388e-08	846.209	-1.36078	1.04313e-09	7.31193e-08	846.209	-0.884542	5.91508e-05	0.000903057	0.0215483	0.0567625
ENSMUSG00000039989	Cbx4	588.219	-0.287102	4.45998e-06	0.00026115	588.219	-0.297194	3.28974e-06	0.000194188	588.219	-0.165089	0.010245	0.0684879	588.219	-0.154997	0.0126233	0.0803703	0.00218143	0.0118789
ENSMUSG00000020656	Grhl1	119.62	-0.70758	4.49715e-06	0.000262274	119.62	-0.494323	0.00165611	0.0236959	119.62	-0.0738657	0.644863	0.815447	119.62	-0.287122	0.057256	0.230356	0.00183857	0.0145015
ENSMUSG00000024909	Efemp2	622.186	0.378075	4.58195e-06	0.000266155	622.186	0.203854	0.0127178	0.0969802	622.186	0.0101905	0.900177	0.957091	622.186	0.184411	0.0264089	0.137025	0.000470022	0.013581
ENSMUSG00000037973	Itprid1	169.193	-1.23491	4.6319e-06	0.000267988	169.193	-0.798066	0.00310617	0.0371287	169.193	0.135557	0.619678	0.802461	169.193	-0.301288	0.257887	0.553998	0.000281019	0.0283014
ENSMUSG00000062778	Chia1	5396.14	-0.547818	4.6847e-06	0.000268101	5396.14	-0.749953	3.75891e-10	1.05394e-07	5396.14	-0.223976	0.0616244	0.214874	5396.14	-0.0218407	0.855032	0.944804	0.00281376	0.0299146
ENSMUSG00000028776	Tinagl1	1276.93	-0.295847	4.70644e-06	0.000268101	1276.93	0.0261917	0.685347	0.892756	1276.93	0.154639	0.0170714	0.0958506	1276.93	-0.1674	0.0093828	0.064712	0.000830647	0.00670476
ENSMUSG00000030616	Sytl2	911.736	-0.488327	4.71394e-06	0.000268101	911.736	-0.451546	2.40716e-05	0.000938404	911.736	-0.0449851	0.675548	0.834703	911.736	-0.0817652	0.441012	0.719232	0.00391052	0.0206729
ENSMUSG00000057074	Ces1g	42.7944	-0.952498	4.71472e-06	0.000268101	42.7944	-1.19682	7.37575e-08	8.33631e-06	42.7944	-0.44336	0.0573428	0.206019	42.7944	-0.19904	0.309439	0.607254	0.000268853	0.0171963
ENSMUSG00000018899	Irf1	1542.24	-0.824874	4.72579e-06	0.000268101	1542.24	-0.933976	2.42751e-07	2.19833e-05	1542.24	-0.573551	0.00153701	0.0178562	1542.24	-0.464448	0.00989654	0.0675522	0.0106691	0.0393444
ENSMUSG00000068040	Tm9sf4	1518.28	0.406006	4.89823e-06	0.000276807	1518.28	0.253151	0.00441371	0.0470868	1518.28	-0.125654	0.155708	0.374748	1518.28	0.0272003	0.760588	0.906884	0.00521021	0.0157463
ENSMUSG00000026743	Mllt10	657.125	-0.275021	4.96304e-06	0.000279387	657.125	-0.0865498	0.150497	0.454896	657.125	0.0973562	0.109255	0.3033	657.125	-0.0911155	0.126513	0.374683	0.00168323	0.0081815
ENSMUSG00000022893	Adamts1	1912.72	-0.736807	5.05549e-06	0.000283497	1912.72	-0.578035	0.000351205	0.00760856	1912.72	-0.147791	0.36137	0.605815	1912.72	-0.306563	0.0573523	0.230611	0.00203935	0.0302335
ENSMUSG00000038894	Irs2	1188.82	-0.831757	5.15412e-06	0.00028792	1188.82	-0.467594	0.0106256	0.0853625	1188.82	-0.230743	0.207796	0.44521	1188.82	-0.594906	0.00110198	0.0112513	0.00733522	0.034446
ENSMUSG00000049892	Rasd1	206.994	-0.998124	5.42114e-06	0.00030168	206.994	-1.13357	5.04118e-07	3.97299e-05	206.994	-0.828113	0.000256256	0.00437495	206.994	-0.692666	0.00152622	0.0148348	0.0104951	0.0353494
ENSMUSG00000020134	Peli1	685.429	-0.408534	5.58033e-06	0.000309358	685.429	-0.148594	0.101536	0.362086	685.429	-0.0420251	0.644024	0.814895	685.429	-0.301965	0.000766687	0.008311	0.00440523	0.0126372
ENSMUSG00000025154	Arhgap19	36.3709	-1.14504	5.79205e-06	0.000319879	36.3709	-0.692053	0.00533304	0.0530529	36.3709	0.305935	0.248842	0.493353	36.3709	-0.14705	0.530999	0.780035	0.0025121	0.0113314
ENSMUSG00000029810	Tmem176b	5734.11	0.618722	6.02032e-06	0.000331231	5734.11	0.374954	0.0061038	0.058433	5734.11	-0.222196	0.10389	0.294407	5734.11	0.0215716	0.874724	0.952533	0.010088	0.0263443
ENSMUSG00000038527	C1rl	275.26	0.823719	6.1939e-06	0.0003395	275.26	0.737438	5.23153e-05	0.00175347	275.26	-0.0905592	0.61457	0.799635	275.26	-0.00427795	0.98152	0.995102	0.00682478	0.0263486
ENSMUSG00000037129	Tmprss13	84.8779	-0.906661	6.27682e-06	0.000342757	84.8779	-0.625533	0.00166954	0.0237947	84.8779	0.224274	0.277201	0.524863	84.8779	-0.0568532	0.768447	0.910817	0.00285377	0.014821
ENSMUSG00000049723	Mmp12	10.4897	4.1499	6.72163e-06	0.000365677	10.4897	3.33379	0.000111807	0.0031531	10.4897	-0.365035	0.613583	0.798913	10.4897	0.451081	0.663021	0.855928	0.00474504	0.0215054
ENSMUSG00000038600	Atp6v0a4	93.188	-0.974906	6.75254e-06	0.000365993	93.188	-0.978896	5.53754e-06	0.000294662	93.188	0.0992516	0.656623	0.822513	93.188	0.103242	0.620554	0.834236	0.00513734	0.018815
ENSMUSG00000025283	Sat1	2249.2	-0.392545	7.10312e-06	0.000383569	2249.2	-0.248174	0.00465315	0.0487377	2249.2	-0.110169	0.209431	0.447045	2249.2	-0.254541	0.00356033	0.0302856	0.00387427	0.0167922
ENSMUSG00000030137	Tuba8	68.845	0.791592	7.13613e-06	0.000383929	68.845	0.796207	3.64944e-06	0.000208731	68.845	0.142239	0.384178	0.625798	68.845	0.137624	0.455037	0.728751	0.00210409	0.014761
ENSMUSG00000026315	Serpinb8	204.917	-0.549582	7.18298e-06	0.000385029	204.917	-0.44535	0.00015904	0.00416301	204.917	0.430243	0.000470045	0.00712499	204.917	0.326011	0.00545948	0.0427723	0.00996551	0.00953432
ENSMUSG00000042228	Lyn	458.106	0.413746	7.2503e-06	0.000387214	458.106	0.380701	3.91169e-05	0.00137428	458.106	-0.08325	0.359991	0.604795	458.106	-0.0502053	0.592593	0.817871	0.00455861	0.0114609
ENSMUSG00000002588	Pon1	837.883	-1.21361	7.36108e-06	0.000390561	837.883	-1.2231	6.31613e-06	0.00032889	837.883	-0.0637755	0.814384	0.911681	837.883	-0.0542901	0.8406	0.939225	0.00936454	0.0539989
ENSMUSG00000031488	Rab11fip1	2401.46	-0.382742	7.36655e-06	0.000390561	2401.46	-0.02967	0.728768	0.910492	2401.46	0.042709	0.617819	0.801269	2401.46	-0.310363	0.000276214	0.00349583	0.00393623	0.0128874
ENSMUSG00000032802	Srxn1	377.493	-0.36228	7.39575e-06	0.000390688	377.493	-0.491761	3.73085e-09	6.97382e-07	377.493	-0.313896	0.000189485	0.00339398	377.493	-0.184414	0.0213472	0.11823	0.00260274	0.0158425
ENSMUSG00000023367	Tmem176a	3404.37	0.645359	7.46688e-06	0.000393022	3404.37	0.306509	0.0334163	0.18193	3404.37	-0.28845	0.0450603	0.178936	3404.37	0.0504007	0.726747	0.890494	0.00980602	0.0257353
ENSMUSG00000031805	Jak3	414.89	0.685819	7.54746e-06	0.000395697	414.89	0.519256	0.000681687	0.0126129	414.89	-0.0591534	0.69627	0.847292	414.89	0.10741	0.486869	0.749501	0.00414822	0.0236206
ENSMUSG00000034361	Cpne2	329.864	0.605938	7.57199e-06	0.000395697	329.864	0.813857	2.03237e-09	4.03022e-07	329.864	0.0458295	0.730523	0.865797	329.864	-0.162089	0.24015	0.532936	0.00617526	0.0200134
ENSMUSG00000006731	B4galnt1	2043.39	0.619968	7.62188e-06	0.000396882	2043.39	0.744727	7.89924e-08	8.72507e-06	2043.39	-0.106951	0.439118	0.672942	2043.39	-0.23171	0.0954811	0.317834	0.0131061	0.0304384
ENSMUSG00000052085	Dock8	938.839	-0.414911	7.68341e-06	0.000398663	938.839	-0.285209	0.00211756	0.0284029	938.839	0.0494963	0.595842	0.788485	938.839	-0.0802058	0.384466	0.676268	0.002319	0.0150703
ENSMUSG00000038375	Trp53inp2	2954.78	0.338835	7.75388e-06	0.00039993	2954.78	0.48229	1.86228e-10	6.17093e-08	2954.78	0.131869	0.0804769	0.252226	2954.78	-0.0115855	0.878857	0.954359	0.00228558	0.0198742
ENSMUSG00000064247	Plcxd1	86.1972	0.622585	7.79732e-06	0.00039993	86.1972	0.541954	0.000121695	0.00336044	86.1972	-0.142647	0.282016	0.52996	86.1972	-0.0620166	0.673775	0.861345	0.00369394	0.0113182
ENSMUSG00000029193	Cckar	1037.08	-0.776219	7.80385e-06	0.00039993	1037.08	-0.748112	1.78234e-05	0.000732014	1037.08	-0.386183	0.0270139	0.129645	1037.08	-0.41429	0.016855	0.100222	0.00842064	0.0356985
ENSMUSG00000031385	Plxnb3	17.563	1.55242	7.82167e-06	0.00039993	17.563	1.29245	0.000981321	0.0163516	17.563	-0.989541	0.00263523	0.0264248	17.563	-0.72957	0.0734589	0.270226	0.00817994	0.0105968
ENSMUSG00000040435	Ppp1r15a	2448.99	-0.653983	7.87186e-06	0.00039993	2448.99	-0.896974	9.96427e-10	2.26998e-07	2448.99	-0.582768	7.29079e-05	0.00153612	2448.99	-0.339777	0.0201522	0.113269	0.00769843	0.0403586
ENSMUSG00000040731	Eif4h	5166.58	-0.202445	7.89469e-06	0.00039993	5166.58	-0.117901	0.0092837	0.0780152	5166.58	0.0349453	0.441475	0.674283	5166.58	-0.049599	0.272822	0.569307	0.00136176	0.00849178
ENSMUSG00000001300	Efnb2	259.63	-0.572245	7.89985e-06	0.00039993	259.63	-0.518367	6.3155e-05	0.0020193	259.63	-0.127681	0.330235	0.579471	259.63	-0.181559	0.151129	0.415064	0.000314592	0.0188001
ENSMUSG00000031906	Smpd3	129.87	0.753978	8.02191e-06	0.000403653	129.87	0.461329	0.00744678	0.0672887	129.87	-0.454115	0.00637587	0.0494733	129.87	-0.161467	0.355368	0.651443	0.0074249	0.0103236
ENSMUSG00000056529	Ptafr	22.391	2.31785	8.02876e-06	0.000403653	22.391	3.18384	3.06186e-08	3.95061e-06	22.391	-0.338586	0.481883	0.70737	22.391	-1.20458	0.0471581	0.202285	0.00951638	0.0257139
ENSMUSG00000037643	Prkci	2037.24	-0.324148	8.25547e-06	0.000413056	2037.24	-0.267655	0.000235184	0.00564907	2037.24	-0.0011584	0.987341	0.996036	2037.24	-0.0576521	0.426302	0.708964	0.00238219	0.0145599
ENSMUSG00000023336	Wfdc1	99.9117	-0.964945	8.27984e-06	0.000413056	99.9117	-0.252954	0.243641	0.586039	99.9117	0.268792	0.223253	0.463249	99.9117	-0.443198	0.0371386	0.173329	0.00165106	0.0140963
ENSMUSG00000031015	Swap70	474.881	-0.367294	8.30079e-06	0.000413056	474.881	-0.199714	0.0145545	0.105871	474.881	0.172845	0.0373881	0.158602	474.881	0.00526421	0.948242	0.981219	0.0042133	0.010827
ENSMUSG00000024922	Ovol1	117.452	-0.739935	8.5118e-06	0.000420687	117.452	-0.474391	0.00661399	0.0618154	117.452	-0.424933	0.0151139	0.0889626	117.452	-0.690477	3.18464e-05	0.000524063	0.00787966	0.0176916
ENSMUSG00000020884	Asgr1	16.9064	-1.64314	8.53678e-06	0.000420687	16.9064	-2.30034	8.00795e-08	8.77864e-06	16.9064	-0.957541	0.0361907	0.15551	16.9064	-0.300345	0.367382	0.661701	6.41721e-05	0.0183856
ENSMUSG00000022389	Tef	664.78	-0.468637	8.54069e-06	0.000420687	664.78	-0.436343	3.52315e-05	0.00125836	664.78	-0.0188695	0.859083	0.935641	664.78	-0.0511634	0.624333	0.836268	0.00333843	0.0190492
ENSMUSG00000086290	Snhg12	157.127	-0.614054	8.6667e-06	0.000425456	157.127	-0.375814	0.00763013	0.0684599	157.127	-0.0917996	0.519757	0.735734	157.127	-0.330039	0.0154177	0.093819	0.0023183	0.0145388
ENSMUSG00000030830	Itgal	98.7134	0.810835	9.37318e-06	0.000458594	98.7134	0.954313	2.01746e-07	1.95422e-05	98.7134	0.027046	0.877492	0.946219	98.7134	-0.116432	0.541736	0.785703	0.0053191	0.0156505
ENSMUSG00000037003	Tns2	1154.21	-0.368026	9.45494e-06	0.000461047	1154.21	-0.514244	4.12846e-10	1.13572e-07	1154.21	0.206776	0.013069	0.0800372	1154.21	0.352994	1.69677e-05	0.000291733	0.0129484	0.0150894
ENSMUSG00000045817	Zfp36l2	1167.21	-0.289	9.52077e-06	0.000461819	1167.21	-0.354331	6.93857e-08	7.9657e-06	1167.21	-0.13368	0.043025	0.173913	1167.21	-0.0683482	0.292322	0.590794	0.000327477	0.0151686
ENSMUSG00000079164	Tlr5	129.119	-0.55492	9.53412e-06	0.000461819	129.119	-0.179567	0.157065	0.465964	129.119	0.0887068	0.492194	0.715116	129.119	-0.286646	0.019794	0.11186	9.41769e-05	0.0101369
ENSMUSG00000049382	Krt8	5198.52	-0.309359	9.72115e-06	0.000469319	5198.52	-0.188296	0.00742124	0.0671643	5198.52	-0.417307	2.81521e-09	1.80025e-07	5198.52	-0.538371	1.50997e-14	8.27646e-13	0.0156253	0.0175184
ENSMUSG00000021775	Nr1d2	448.81	-0.63965	9.78832e-06	0.000471002	448.81	-0.183971	0.212105	0.545605	448.81	-0.386458	0.00852068	0.0603945	448.81	-0.842137	6.63878e-09	1.93587e-07	0.0113261	0.0224918
ENSMUSG00000041328	Pcf11	782.894	-0.468743	9.93204e-06	0.000474951	782.894	-0.320849	0.00272242	0.0341298	782.894	-0.193337	0.0713696	0.234411	782.894	-0.341231	0.00127184	0.0126749	0.00364177	0.0194465
ENSMUSG00000038233	Gask1a	125.026	-0.875562	9.97541e-06	0.000474951	125.026	-0.860646	6.31324e-06	0.00032889	125.026	0.602972	0.00254433	0.0257435	125.026	0.588056	0.00185356	0.0175146	0.0128742	0.014395
ENSMUSG00000040152	Thbs1	6020.26	-0.768703	9.99701e-06	0.000474951	6020.26	-0.884669	3.75451e-07	3.12804e-05	6020.26	-0.314066	0.0713845	0.234411	6020.26	-0.1981	0.254767	0.55032	0.00256307	0.0389324
ENSMUSG00000020423	Btg2	6673.54	-0.754649	1.00007e-05	0.000474951	6673.54	-0.732559	1.82863e-05	0.000748915	6673.54	-0.405822	0.0176361	0.0977699	6673.54	-0.427912	0.0122363	0.078801	0.00867636	0.0423672
ENSMUSG00000022971	Ifnar2	749.605	0.545204	1.00765e-05	0.000475584	749.605	0.359919	0.00354692	0.0405919	749.605	-0.111534	0.363342	0.607445	749.605	0.0737513	0.552661	0.792544	0.00471671	0.0201521
ENSMUSG00000023176	Cpn2	67.7564	1.01623	1.00793e-05	0.000475584	67.7564	0.91487	0.000147404	0.00390755	67.7564	-0.627023	0.00548286	0.0444111	67.7564	-0.525667	0.0320123	0.157098	0.011865	0.0139203
ENSMUSG00000021281	Tnfaip2	360.635	1.57404	1.02254e-05	0.000480926	360.635	0.585161	0.0998527	0.358073	360.635	-0.283669	0.423852	0.660776	360.635	0.705208	0.0486238	0.206179	0.00435094	0.04209
ENSMUSG00000046962	Zbtb21	353.357	-0.42421	1.05475e-05	0.000492765	353.357	-0.248474	0.0117772	0.0920209	353.357	-0.188442	0.0565104	0.204052	353.357	-0.364178	0.000151433	0.0020712	0.00461395	0.0130974
ENSMUSG00000063779	Chil4	80.1178	-5.58992	1.05551e-05	0.000492765	80.1178	-6.90768	2.39273e-08	3.23018e-06	80.1178	0.535495	0.690642	0.844541	80.1178	1.85326	0.108265	0.342039	0.0243588	0.0506911
ENSMUSG00000030077	Chl1	28.6748	2.66344	1.05786e-05	0.000492765	28.6748	1.8121	0.00448776	0.0475909	28.6748	-1.74568	0.00307924	0.0296339	28.6748	-0.894335	0.169787	0.444421	0.0135829	0.0242311
ENSMUSG00000064294	Aox3	6328.53	-0.571846	1.08897e-05	0.000505642	6328.53	-0.405984	0.00178088	0.0247997	6328.53	0.275008	0.0344647	0.150764	6328.53	0.109146	0.400726	0.690284	0.0136417	0.0253012
ENSMUSG00000029333	NA	679.267	-0.765146	1.09486e-05	0.000506766	679.267	-0.322952	0.0657924	0.281994	679.267	-0.390216	0.0261121	0.126483	679.267	-0.832411	1.74564e-06	3.55964e-05	0.0141271	0.0302298
ENSMUSG00000026405	C4bp	13.9098	1.68572	1.10851e-05	0.000511459	13.9098	1.51029	0.000402473	0.00839492	13.9098	-0.790808	0.023848	0.118955	13.9098	-0.615386	0.175995	0.452718	0.00625763	0.0124329
ENSMUSG00000024232	Bambi	581.235	-0.476301	1.11739e-05	0.000512595	581.235	-0.533461	1.02152e-06	7.52208e-05	581.235	-0.162989	0.138129	0.348792	581.235	-0.105829	0.325512	0.621362	0.000553449	0.021935
ENSMUSG00000000631	Myo18a	2945.01	0.425152	1.11801e-05	0.000512595	2945.01	0.499069	2.60539e-07	2.33047e-05	2945.01	-0.0955853	0.32239	0.572737	2945.01	-0.169502	0.0808498	0.286253	0.00862513	0.0211404
ENSMUSG00000043079	Synpo	1082.89	-0.547994	1.13163e-05	0.000517216	1082.89	-0.14197	0.255984	0.599557	1082.89	0.116055	0.354118	0.599954	1082.89	-0.289969	0.0199076	0.112327	0.00254635	0.0147164
ENSMUSG00000053279	Aldh1a1	8486.79	-0.739249	1.14652e-05	0.000521034	8486.79	-0.626407	0.000200771	0.00502962	8486.79	0.119536	0.478207	0.704142	8486.79	0.00669389	0.968295	0.989911	0.00857418	0.0380208
ENSMUSG00000063564	Col23a1	880.718	-0.623827	1.14713e-05	0.000521034	880.718	-0.40392	0.00406197	0.0448397	880.718	0.758152	9.33633e-08	4.2672e-06	880.718	0.538245	0.000131479	0.00182569	0.0238593	0.0160447
ENSMUSG00000063558	Aox1	761.4	-0.371011	1.15652e-05	0.000523669	761.4	-0.433042	2.83278e-07	2.51841e-05	761.4	0.04047	0.635274	0.811081	761.4	0.102501	0.220218	0.510104	0.00558808	0.0141924
ENSMUSG00000053560	Ier2	4221	-0.677649	1.17534e-05	0.000530542	4221	-0.424166	0.00617829	0.0587986	4221	-0.448722	0.00376884	0.0340739	4221	-0.702205	5.60985e-06	0.000105674	0.016624	0.0349396
ENSMUSG00000038943	Prc1	186.059	-1.13296	1.1852e-05	0.000533341	186.059	-0.83722	0.00130094	0.0199403	186.059	-0.120206	0.647142	0.816558	186.059	-0.41595	0.104682	0.335367	0.000999336	0.0255822
ENSMUSG00000027186	Elf5	1055.49	-0.364664	1.1913e-05	0.000534436	1055.49	-0.258156	0.00221324	0.0294425	1055.49	-0.270775	0.00131943	0.0159249	1055.49	-0.377284	5.96451e-06	0.000111921	0.00662679	0.0170865
ENSMUSG00000073599	Ecscr	41.9322	1.86205	1.223e-05	0.000546973	41.9322	0.231467	0.589744	0.848478	41.9322	-1.30048	0.00187371	0.0205764	41.9322	0.330105	0.449625	0.725732	0.00774774	0.017349
ENSMUSG00000004864	Mapk13	504.147	0.53483	1.23348e-05	0.000549973	504.147	0.488814	8.02045e-05	0.00241109	504.147	-0.375639	0.00205697	0.0220358	504.147	-0.329622	0.00805339	0.0575581	0.0133213	0.0173401
ENSMUSG00000020173	Cobl	2567.82	-0.277389	1.28119e-05	0.000569503	2567.82	-0.208631	0.00109747	0.0175836	2567.82	-0.152012	0.0174403	0.0970604	2567.82	-0.220771	0.000512116	0.00589732	0.00323065	0.0141465
ENSMUSG00000027699	Ect2	92.6735	-1.13153	1.33044e-05	0.000589601	92.6735	-0.851233	0.00126259	0.0194183	92.6735	-0.184353	0.491746	0.714794	92.6735	-0.464653	0.0690295	0.260199	0.0022579	0.0208439
ENSMUSG00000000531	Tamalin	250.652	-0.504455	1.3651e-05	0.000603125	250.652	-0.499976	3.31152e-05	0.0011951	250.652	-0.422715	0.000462163	0.00705585	250.652	-0.427194	0.000222462	0.00289597	0.00573747	0.0174777
ENSMUSG00000055980	Irs1	498.585	-0.576318	1.4076e-05	0.000620023	498.585	-0.364742	0.00576145	0.0561886	498.585	0.23928	0.0728692	0.237415	498.585	0.027704	0.833017	0.936503	0.00849014	0.0160414
ENSMUSG00000037573	Tob1	1211.09	-0.467771	1.4957e-05	0.000656848	1211.09	-0.54923	4.56786e-07	3.67812e-05	1211.09	-0.388521	0.000366667	0.00587473	1211.09	-0.307062	0.00442918	0.0362349	0.00654865	0.0267606
ENSMUSG00000062960	Kdr	476.859	-0.779035	1.5414e-05	0.000674885	476.859	-0.521964	0.00391985	0.0436271	476.859	-0.0850451	0.639705	0.813243	476.859	-0.342116	0.0566433	0.229151	0.00230786	0.0261014
ENSMUSG00000040857	Erf	399.817	-0.361945	1.55352e-05	0.000678152	399.817	-0.357709	3.52998e-05	0.00125836	399.817	-0.301467	0.000501134	0.00748621	399.817	-0.305703	0.000256163	0.00327046	0.00586427	0.014734
ENSMUSG00000103593	Gm37352	31.5848	-1.65402	1.58036e-05	0.00068781	31.5848	-0.407148	0.310953	0.652519	31.5848	-0.193066	0.633453	0.810508	31.5848	-1.43994	0.00015063	0.00206214	0.00697601	0.0174293
ENSMUSG00000021990	Spata13	543.459	-0.363578	1.61709e-05	0.000701702	543.459	-0.32736	0.000132014	0.00357763	543.459	-0.181656	0.0346917	0.151303	543.459	-0.217874	0.00943441	0.0650065	0.00203073	0.0149905
ENSMUSG00000041261	Car8	7515.31	0.237759	1.62424e-05	0.000702713	7515.31	0.37645	8.66118e-12	5.0512e-09	7515.31	0.0801252	0.145377	0.360292	7515.31	-0.0585657	0.289235	0.587087	0.00319663	0.0142927
ENSMUSG00000020128	Vps54	899.582	-0.320895	1.64809e-05	0.00071092	899.582	-0.159652	0.0324399	0.178078	899.582	0.046437	0.536002	0.747052	899.582	-0.114806	0.12126	0.365965	0.00100176	0.0112866
ENSMUSG00000038069	Cdkn2aip	335.155	-0.490793	1.7066e-05	0.000733893	335.155	-0.337294	0.00347681	0.0401361	335.155	-0.090015	0.438832	0.672855	335.155	-0.243513	0.0315712	0.155785	0.00145083	0.0153943
ENSMUSG00000039105	Atp6v1g1	2439.13	0.251166	1.71442e-05	0.000733893	2439.13	0.189323	0.00122931	0.0190479	2439.13	-0.118596	0.0417737	0.170892	2439.13	-0.0567537	0.333974	0.63009	0.00582846	0.00912051
ENSMUSG00000024713	Pcsk5	118.466	0.851854	1.71644e-05	0.000733893	118.466	-0.0427148	0.817728	0.94396	118.466	0.384818	0.040314	0.166604	118.466	1.27939	6.61606e-11	2.44828e-09	0.0122872	0.0144911
ENSMUSG00000004056	Akt2	2753.07	0.179205	1.73257e-05	0.000737561	2753.07	0.138357	0.000865633	0.0148656	2753.07	0.0382012	0.356022	0.601483	2753.07	0.0790496	0.058928	0.234359	0.000845828	0.0082827
ENSMUSG00000030847	Bag3	1135.65	-0.337301	1.73514e-05	0.000737561	1135.65	-0.352899	7.77162e-06	0.000384333	1135.65	-0.123998	0.117656	0.315916	1135.65	-0.108401	0.165574	0.439189	0.00193908	0.0147138
ENSMUSG00000036814	Slc6a20a	419.967	1.07669	1.76733e-05	0.000749058	419.967	0.708126	0.00462096	0.048575	419.967	-0.00225876	0.992763	0.997258	419.967	0.366306	0.145743	0.407154	0.00277346	0.0368963
ENSMUSG00000030748	Il4ra	1113.42	0.641459	1.78286e-05	0.000753332	1113.42	0.672846	6.90912e-06	0.000348564	1113.42	-0.0749095	0.615051	0.799872	1113.42	-0.106296	0.479081	0.744508	0.00894159	0.0292708
ENSMUSG00000026068	Il18rap	150.062	1.01673	1.78774e-05	0.000753332	150.062	0.707934	0.00333861	0.0389074	150.062	-0.694554	0.00316765	0.0301661	150.062	-0.385755	0.112159	0.35024	0.0129247	0.020932
ENSMUSG00000006445	Epha2	1553.49	-0.445942	1.80865e-05	0.000757867	1553.49	-0.314822	0.00270683	0.0339992	1553.49	-0.446218	2.07577e-05	0.000536609	1553.49	-0.577338	2.97144e-08	7.97857e-07	0.0133126	0.020807
ENSMUSG00000005686	Ampd3	198.72	0.676072	1.8089e-05	0.000757867	198.72	0.627867	7.58097e-05	0.00231768	198.72	-0.15281	0.324064	0.574757	198.72	-0.104605	0.516741	0.770829	0.0071089	0.0174706
ENSMUSG00000006269	Atp6v1b1	102.806	-1.43782	1.86534e-05	0.000779273	102.806	-0.8383	0.0117559	0.0919043	102.806	0.54623	0.107757	0.300803	102.806	-0.0532922	0.8713	0.951214	0.00540023	0.0248266
ENSMUSG00000006818	Sod2	1995.37	0.597765	1.90816e-05	0.000794887	1995.37	0.328232	0.0190876	0.127484	1995.37	-0.383953	0.00598129	0.0472156	1995.37	-0.114421	0.41435	0.700676	0.0125003	0.021034
ENSMUSG00000056267	Cep70	222.063	-0.590115	1.93506e-05	0.000803795	222.063	-0.388091	0.0053755	0.0532445	222.063	-0.0341997	0.80834	0.909102	222.063	-0.236224	0.0835806	0.292723	0.00148975	0.0155738
ENSMUSG00000042428	Mgat3	894.591	-0.939799	1.94231e-05	0.000804515	894.591	-0.506941	0.0211905	0.135805	894.591	0.218728	0.321291	0.571504	894.591	-0.214131	0.329198	0.624392	0.00150149	0.0323835
ENSMUSG00000021108	Prkch	109.223	0.71267	1.98654e-05	0.000820501	109.223	0.923955	9.26816e-08	9.92557e-06	109.223	-0.244661	0.133149	0.3411	109.223	-0.455946	0.00995538	0.0676372	0.00922109	0.0147282
ENSMUSG00000024791	Cdca5	12.0131	-1.92459	2.06409e-05	0.000850125	12.0131	-1.81802	0.000241036	0.00573296	12.0131	-0.484411	0.364249	0.608384	12.0131	-0.590974	0.145019	0.405806	4.57368e-05	0.0134266
ENSMUSG00000056708	Ier5	877.047	-0.591933	2.09436e-05	0.000860162	877.047	-0.902524	1.41696e-10	4.80447e-08	877.047	-0.705818	5.46865e-07	2.034e-05	877.047	-0.395227	0.00444368	0.0362963	0.00981957	0.0337036
ENSMUSG00000049690	Nckap5	1559.23	-0.363928	2.10639e-05	0.000862673	1559.23	-0.126602	0.140754	0.437179	1559.23	-0.0597635	0.487092	0.711818	1559.23	-0.29709	0.000512476	0.00589732	0.00340435	0.013106
ENSMUSG00000061474	Mrps36	253.271	0.387043	2.12674e-05	0.000868569	253.271	0.083148	0.370447	0.706676	253.271	-0.318861	0.000420739	0.00658902	253.271	-0.0149665	0.872761	0.951549	0.00535355	0.00703597
ENSMUSG00000024843	Chka	1663.38	-0.223043	2.14227e-05	0.000870288	1663.38	-0.0426667	0.425083	0.747726	1663.38	-0.214204	5.62039e-05	0.00124917	1663.38	-0.39458	7.88666e-14	3.92449e-12	0.0086561	0.00997484
ENSMUSG00000044433	Camsap3	1277.78	-0.257834	2.14827e-05	0.000870288	1277.78	0.00816626	0.894352	0.970044	1277.78	-0.0868262	0.156487	0.376213	1277.78	-0.352826	6.9031e-09	2.00094e-07	0.00552658	0.00914194
ENSMUSG00000064337	mt-Rnr1	6193.18	-0.588305	2.14886e-05	0.000870288	6193.18	-0.466242	0.000756993	0.0135756	6193.18	0.159506	0.249572	0.494263	6193.18	0.0374428	0.786684	0.919095	0.00508047	0.0233031
ENSMUSG00000019734	Tmc4	2456.7	0.334561	2.16178e-05	0.000873096	2456.7	0.358643	5.7407e-06	0.000302164	2456.7	-0.199034	0.0113792	0.0733463	2456.7	-0.223115	0.00484219	0.0388548	0.011118	0.0147203
ENSMUSG00000006435	Neurl1a	288.231	0.443961	2.21613e-05	0.000892572	288.231	0.497015	1.51632e-06	0.000104283	288.231	0.145742	0.151233	0.368418	288.231	0.0926887	0.383716	0.676	0.00176137	0.0146682
ENSMUSG00000013338	Fer1l4	20.4601	-1.41822	2.23832e-05	0.000899028	20.4601	-1.14068	0.00059791	0.0113637	20.4601	0.164053	0.650815	0.818872	20.4601	-0.113496	0.706685	0.880386	0.00192591	0.0125141
ENSMUSG00000057933	Gsta2	29.7247	-1.4372	2.25656e-05	0.000903862	29.7247	-1.1752	0.00098326	0.0163629	29.7247	-0.386301	0.294491	0.542463	29.7247	-0.648302	0.0468768	0.20154	0.0021648	0.0183188
ENSMUSG00000054091	1810037I17Rik	702.107	0.302981	2.26755e-05	0.000905777	702.107	0.145903	0.0429024	0.214218	702.107	-0.18994	0.00754654	0.0554021	702.107	-0.0328621	0.650248	0.848464	0.00527316	0.00755594
ENSMUSG00000061959	Ces1e	218.196	-0.628725	2.28426e-05	0.000908416	218.196	-0.425111	0.00431104	0.046456	218.196	0.0487926	0.746546	0.875745	218.196	-0.154821	0.290211	0.588412	0.00256228	0.0178909
ENSMUSG00000028555	Ttc39a	671.667	0.519403	2.29191e-05	0.000908416	671.667	0.24116	0.0502288	0.236161	671.667	-0.312345	0.0106002	0.0703464	671.667	-0.0341027	0.782628	0.918001	0.00773241	0.0118974
ENSMUSG00000027656	Ccn5	164.907	0.964771	2.29285e-05	0.000908416	164.907	0.09406	0.646542	0.87615	164.907	1.47974	2.48777e-12	3.12687e-10	164.907	2.35045	3.67536e-26	8.50584e-24	0.0314752	0.0243006
ENSMUSG00000030538	Cib1	501.51	0.436755	2.31325e-05	0.000914017	501.51	0.2816	0.00677636	0.0628095	501.51	-0.243536	0.0175546	0.0975031	501.51	-0.0883805	0.398338	0.68891	0.00803438	0.0117877
ENSMUSG00000017978	Cadps2	731.03	-0.266617	2.32509e-05	0.000916211	731.03	-0.201042	0.00151851	0.022341	731.03	-0.0248247	0.697515	0.847607	731.03	-0.0903993	0.148294	0.410271	0.000978608	0.0105546
ENSMUSG00000039081	Zfp503	546.823	-0.403174	2.33441e-05	0.000917404	546.823	-0.315338	0.00105561	0.0171772	546.823	-0.123568	0.20149	0.437422	546.823	-0.211405	0.0258079	0.134578	0.00174694	0.0160728
ENSMUSG00000059182	Skap2	448.812	0.367268	2.35007e-05	0.000921075	448.812	0.0787262	0.35554	0.693656	448.812	0.0506048	0.55179	0.756759	448.812	0.339147	9.72425e-05	0.00139547	0.00312781	0.0114406
ENSMUSG00000020689	Itgb3	160.313	0.701837	2.37398e-05	0.000927953	160.313	0.974265	3.53197e-09	6.68781e-07	160.313	0.235466	0.142339	0.354874	160.313	-0.036963	0.828286	0.933879	0.00272802	0.0204473
ENSMUSG00000049907	Rasl11b	198.124	-0.529125	2.38623e-05	0.000930247	198.124	-0.440337	0.000254579	0.00600608	198.124	0.44444	0.0004023	0.00636174	198.124	0.355652	0.00303949	0.0267446	0.0104089	0.0114041
ENSMUSG00000089762	Ier5l	53.2726	-0.810659	2.40835e-05	0.000936367	53.2726	-0.939028	1.06564e-06	7.72984e-05	53.2726	-0.0354998	0.862188	0.937552	53.2726	0.0928685	0.604019	0.824038	0.00323318	0.0133362
ENSMUSG00000026039	Sgo2a	38.3896	-1.30058	2.4506e-05	0.000950259	38.3896	-1.01663	0.00170062	0.0240728	38.3896	-0.425923	0.198651	0.433073	38.3896	-0.709867	0.0180816	0.105199	0.00354894	0.0160484
ENSMUSG00000038290	Smg6	879.676	-0.258353	2.53858e-05	0.000981765	879.676	-0.181336	0.00317417	0.0377505	879.676	0.0200337	0.746336	0.875745	879.676	-0.0569832	0.349214	0.644988	0.00151475	0.00975766
ENSMUSG00000058952	Cfi	56.5487	0.820545	2.55751e-05	0.00098522	56.5487	1.16475	1.77984e-08	2.47144e-06	56.5487	-0.217365	0.242888	0.487302	56.5487	-0.561571	0.00892196	0.0623712	0.00705012	0.013869
ENSMUSG00000064357	mt-Atp6	10426.6	-0.713062	2.56103e-05	0.00098522	10426.6	-0.262839	0.120764	0.40138	10426.6	0.195267	0.249143	0.493651	10426.6	-0.254956	0.132222	0.383564	0.00177769	0.0241164
ENSMUSG00000045005	Fzd5	1076.29	-0.320613	2.6088e-05	0.00100096	1076.29	-0.0108052	0.888296	0.967715	1076.29	-0.0424382	0.580706	0.777361	1076.29	-0.352246	3.94523e-06	7.59861e-05	0.00482728	0.0102822
ENSMUSG00000068877	Selenbp2	68.1101	-0.809864	2.62578e-05	0.00100295	68.1101	-0.740353	0.000211759	0.00524185	68.1101	-0.259167	0.205652	0.442373	68.1101	-0.328678	0.0794645	0.282998	0.000289476	0.0154816
ENSMUSG00000000982	Ccl3	10.0432	3.25766	2.63081e-05	0.00100295	10.0432	2.33673	0.00217326	0.0290166	10.0432	-0.736571	0.268993	0.516585	10.0432	0.184351	0.830051	0.934694	0.00503151	0.0175333
ENSMUSG00000025408	Ddit3	144.525	-0.550978	2.63912e-05	0.00100295	144.525	-0.578502	1.32757e-05	0.00058477	144.525	-0.103529	0.446957	0.678381	144.525	-0.076006	0.551596	0.792093	0.00130018	0.0139921
ENSMUSG00000030064	Frmd4b	942.152	-0.343166	2.64501e-05	0.00100295	942.152	-0.228976	0.00518608	0.0523274	942.152	-0.00590982	0.942747	0.975669	942.152	-0.1201	0.139565	0.396643	0.00104498	0.0127478
ENSMUSG00000038530	Rgs4	26.2831	1.16013	2.64841e-05	0.00100295	26.2831	1.09261	1.5271e-05	0.000652936	26.2831	0.393716	0.094912	0.278042	26.2831	0.461235	0.112542	0.350988	0.0013545	0.0129439
ENSMUSG00000038146	Notch3	139.732	-0.82683	2.68128e-05	0.0010125	139.732	-0.0701091	0.715781	0.903108	139.732	0.729896	0.000215663	0.00380214	139.732	-0.0268252	0.888991	0.959317	0.0073417	0.010762
ENSMUSG00000067847	Romo1	384.018	0.335738	2.6875e-05	0.0010125	384.018	0.118736	0.140265	0.436418	384.018	-0.185162	0.0192108	0.103508	384.018	0.0318403	0.695609	0.873029	0.00390886	0.0073406
ENSMUSG00000020681	Ace	509.097	0.987647	2.72895e-05	0.00102547	509.097	0.717029	0.00229859	0.030138	509.097	-0.112706	0.630326	0.808707	509.097	0.157912	0.504212	0.760937	0.00486973	0.0349463
ENSMUSG00000089832	Shkbp1	303.494	0.333944	2.7527e-05	0.00103173	303.494	0.211408	0.00835404	0.0727985	303.494	-0.122182	0.117892	0.316375	303.494	0.000353972	0.99654	0.99979	0.0026787	0.00860714
ENSMUSG00000028859	Csf3r	20.3294	1.94146	2.77522e-05	0.00103751	20.3294	2.96112	1.19829e-08	1.78468e-06	20.3294	-0.182476	0.668612	0.829678	20.3294	-1.20213	0.0288991	0.146505	0.00770793	0.0212994
ENSMUSG00000037876	Jmjd1c	1645.6	-0.360212	2.79372e-05	0.00104175	1645.6	-0.100809	0.242282	0.584697	1645.6	0.0121357	0.888177	0.951898	1645.6	-0.247267	0.00398742	0.0331476	0.0009742	0.0123199
ENSMUSG00000027889	Ampd2	291.704	0.333213	2.81977e-05	0.00104635	291.704	0.168151	0.0337859	0.183326	291.704	-0.0732915	0.345327	0.592241	291.704	0.091771	0.257751	0.553951	0.00118354	0.00889119
ENSMUSG00000030560	Ctsc	18541	0.554249	2.82041e-05	0.00104635	18541	0.589628	8.40885e-06	0.000408651	18541	-0.0700846	0.596366	0.788663	18541	-0.105463	0.425707	0.708964	0.0100426	0.0294793
ENSMUSG00000024847	Aip	543.619	0.291734	2.85006e-05	0.00105467	543.619	-0.00903208	0.896294	0.970586	543.619	-0.111973	0.103915	0.29442	543.619	0.188793	0.00710898	0.0524656	7.73911e-05	0.00608575
ENSMUSG00000005148	Klf5	1007.22	-0.415059	2.88342e-05	0.0010602	1007.22	-0.238625	0.0174715	0.120442	1007.22	-0.307183	0.00218798	0.0230496	1007.22	-0.483617	1.13403e-06	2.38245e-05	0.00985031	0.0194313
ENSMUSG00000031954	Cfdp1	638.379	0.268796	2.88697e-05	0.0010602	638.379	0.15219	0.0182331	0.123474	638.379	-0.0995393	0.117276	0.315534	638.379	0.0170659	0.79344	0.921488	0.00301085	0.00852792
ENSMUSG00000069114	Zbtb10	291.157	-0.466996	2.89029e-05	0.0010602	291.157	-0.313505	0.00586817	0.0568869	291.157	-0.157766	0.167795	0.392625	291.157	-0.311258	0.0050725	0.0402159	0.00282808	0.014886
ENSMUSG00000044636	Csrnp2	134.522	-0.618576	2.89409e-05	0.0010602	134.522	-0.558959	0.000249377	0.0058929	134.522	-0.270641	0.0797661	0.250644	134.522	-0.330258	0.0236678	0.126745	0.00351092	0.0162623
ENSMUSG00000038612	Mcl1	3992.23	-0.422299	2.92757e-05	0.00106977	3992.23	-0.122132	0.227621	0.566195	3992.23	-0.0958162	0.343878	0.591567	3992.23	-0.395984	8.90389e-05	0.00129689	0.0072218	0.0173685
ENSMUSG00000050240	Hic2	32.9926	-1.18997	3.01351e-05	0.00109842	32.9926	-0.586242	0.0453771	0.221345	32.9926	0.0115103	0.969664	0.98872	32.9926	-0.592215	0.0311944	0.154488	0.000144909	0.013109
ENSMUSG00000051669	AU021092	1225.5	-0.414831	3.02938e-05	0.00110146	1225.5	-0.333109	0.000827841	0.0144345	1225.5	-0.0291303	0.77074	0.889524	1225.5	-0.110853	0.263402	0.558767	0.00116674	0.0170707
ENSMUSG00000028967	Errfi1	9025.82	-0.694123	3.10279e-05	0.00112534	9025.82	-0.311117	0.0620817	0.271735	9025.82	-0.459534	0.00585073	0.046665	9025.82	-0.842539	4.28202e-07	9.72459e-06	0.0191298	0.0367327
ENSMUSG00000031016	Wee1	128.912	-0.580608	3.22156e-05	0.00116552	128.912	-0.11708	0.400541	0.728485	128.912	0.239487	0.0919239	0.272852	128.912	-0.224041	0.101437	0.329388	0.000129484	0.00859969
ENSMUSG00000027358	Bmp2	333.72	-0.481009	3.29033e-05	0.00118745	333.72	-0.31284	0.00807028	0.0711269	333.72	-0.211878	0.0734984	0.238436	333.72	-0.380047	0.00100424	0.0103905	0.00440971	0.0167062
ENSMUSG00000030315	Vgll4	1349.07	-0.283962	3.38505e-05	0.00121862	1349.07	-0.115885	0.0923832	0.341951	1349.07	-0.0321851	0.64067	0.813393	1349.07	-0.200263	0.00341155	0.0292936	0.00112069	0.0109186
ENSMUSG00000039364	Sectm1b	54.0939	2.0565	3.43228e-05	0.00123258	54.0939	1.47518	0.00384204	0.0430568	54.0939	-1.32695	0.00679977	0.0518247	54.0939	-0.745622	0.148603	0.410814	0.0179777	0.0270313
ENSMUSG00000038801	Scgb1c1	128.596	-0.675526	3.46453e-05	0.00123911	128.596	-0.53743	0.00107714	0.0174303	128.596	-0.0119084	0.943434	0.975758	128.596	-0.150005	0.347244	0.64298	0.00165393	0.0154742
ENSMUSG00000026981	Il1rn	21.9314	2.08719	3.47412e-05	0.00123911	21.9314	2.03425	7.72607e-05	0.00234679	21.9314	-0.354637	0.451083	0.68111	21.9314	-0.301692	0.580235	0.810226	0.0069874	0.021556
ENSMUSG00000023064	Sncg	78.0158	0.997311	3.48399e-05	0.00123911	78.0158	0.610771	0.0110104	0.0874152	78.0158	-0.233186	0.318558	0.568102	78.0158	0.153354	0.53502	0.781744	0.00305364	0.011664
ENSMUSG00000015363	Trabd	887.153	0.355834	3.48448e-05	0.00123911	887.153	0.149989	0.0840247	0.324438	887.153	-0.342774	6.5863e-05	0.00141011	887.153	-0.136929	0.11502	0.354993	0.00916554	0.00893703
ENSMUSG00000000216	Scnn1g	534.935	-0.582849	3.5872e-05	0.00127254	534.935	-0.649621	4.14889e-06	0.000233555	534.935	-0.0243906	0.863849	0.938589	534.935	0.042382	0.761924	0.907803	0.00256644	0.0207209
ENSMUSG00000033032	Afap1l1	1818.09	-0.261334	3.63568e-05	0.00128661	1818.09	-0.0134383	0.832203	0.948026	1818.09	0.0666416	0.293951	0.541821	1818.09	-0.181255	0.00413787	0.0341427	0.000133018	0.00720934
ENSMUSG00000021754	Map3k1	584.812	-0.413911	3.77419e-05	0.00133239	584.812	-0.251815	0.0117968	0.0920758	584.812	0.170823	0.0907427	0.270613	584.812	0.00872772	0.930065	0.972894	0.0051913	0.0120221
ENSMUSG00000038838	Vars2	829.358	0.383683	3.79196e-05	0.00133339	829.358	0.326008	0.000454739	0.00919569	829.358	-0.00698981	0.93966	0.975	829.358	0.0506846	0.58884	0.815782	0.00275519	0.0164739
ENSMUSG00000028952	Zbtb48	189.397	0.574273	3.7953e-05	0.00133339	189.397	0.44323	0.00170654	0.0240854	189.397	-0.263952	0.0547552	0.200545	189.397	-0.13291	0.353398	0.649098	0.00752245	0.0131917
ENSMUSG00000029188	Slc34a2	165193	0.203341	3.82123e-05	0.00133359	165193	0.382568	9.3361e-15	1.04708e-11	165193	0.13686	0.00557054	0.0449715	165193	-0.0423667	0.390936	0.682612	0.00143648	0.014264
ENSMUSG00000024772	Ehd1	702.381	0.410137	3.82187e-05	0.00133359	702.381	0.0546009	0.582908	0.845904	702.381	-0.162656	0.100303	0.287367	702.381	0.19288	0.053868	0.221301	0.00146883	0.0108573
ENSMUSG00000036136	Fam110c	223.63	-0.491181	3.82334e-05	0.00133359	223.63	-0.261688	0.0321017	0.177222	223.63	-0.146753	0.231337	0.471931	223.63	-0.376246	0.00153444	0.0149048	0.00350468	0.0143198
ENSMUSG00000060679	Mrps9	486.971	-0.342068	3.8414e-05	0.00133632	486.971	-0.322423	0.000113042	0.00317562	486.971	-0.0404261	0.631999	0.809873	486.971	-0.0600712	0.464783	0.735221	0.00112007	0.012379
ENSMUSG00000006095	Tbcb	408.646	0.387666	3.84948e-05	0.00133632	408.646	0.116743	0.218977	0.554189	408.646	-0.263412	0.00487695	0.0409384	408.646	0.00751125	0.937353	0.976465	0.00544155	0.00885776
ENSMUSG00000039252	Lgi2	471.535	0.878643	3.88605e-05	0.00134581	471.535	1.1228	1.57927e-07	1.58798e-05	471.535	-0.0497976	0.81451	0.911681	471.535	-0.293958	0.172445	0.447624	0.011482	0.0360708
ENSMUSG00000020077	Srgn	40.4113	1.21486	3.93384e-05	0.00135913	40.4113	1.19294	4.95721e-05	0.00167694	40.4113	-0.00448092	0.98712	0.996036	40.4113	0.0174363	0.955287	0.984665	0.00314761	0.0172972
ENSMUSG00000025026	Add3	1589.38	-0.323886	3.95663e-05	0.00136377	1589.38	-0.234909	0.00298359	0.0361602	1589.38	-0.0822545	0.299356	0.548387	1589.38	-0.171232	0.0294815	0.148631	2.98583e-05	0.0150098
ENSMUSG00000053332	Gas5	808.012	-0.297934	3.96978e-05	0.00136508	808.012	-0.421065	7.02404e-09	1.15068e-06	808.012	-0.0868595	0.236971	0.479077	808.012	0.0362721	0.613253	0.829717	0.00256337	0.0141357
ENSMUSG00000017002	Slpi	630.155	1.8511	4.00398e-05	0.0013736	630.155	1.2893	0.00427609	0.046216	630.155	-0.878262	0.0509672	0.192312	630.155	-0.316461	0.483816	0.747777	0.0263803	0.0589101
ENSMUSG00000004892	Bcan	226.734	-0.924768	4.02142e-05	0.00137552	226.734	-1.12711	5.14126e-07	4.03009e-05	226.734	0.0780931	0.731848	0.866592	226.734	0.280431	0.20601	0.494017	0.0113852	0.0292695
ENSMUSG00000018442	Derl2	767.005	0.335476	4.03274e-05	0.00137552	767.005	0.235708	0.00410525	0.0449696	767.005	-0.156017	0.0547311	0.200545	767.005	-0.0562483	0.495992	0.756392	0.00528183	0.0116966
ENSMUSG00000003644	Rps6ka1	797.015	0.267048	4.03789e-05	0.00137552	797.015	0.145941	0.0274112	0.160282	797.015	-0.274717	2.37677e-05	0.000596442	797.015	-0.15361	0.0203453	0.114047	0.00736241	0.00664156
ENSMUSG00000074884	Serf2	2482.81	0.177154	4.15291e-05	0.00141141	2482.81	0.109918	0.0109249	0.0870093	2482.81	-0.0299089	0.486504	0.711242	2482.81	0.0373266	0.390062	0.681722	0.00120387	0.0071333
ENSMUSG00000060510	Zfp266	1269.06	-0.30497	4.18383e-05	0.00141861	1269.06	-0.043685	0.559021	0.831461	1269.06	0.0210244	0.778743	0.894187	1269.06	-0.240261	0.00123511	0.0123542	0.00200253	0.00977669
ENSMUSG00000041608	Entpd3	94.9224	-0.698018	4.21308e-05	0.00142359	94.9224	-0.531218	0.00352519	0.0404066	94.9224	-0.540013	0.00297484	0.0289541	94.9224	-0.706813	3.46755e-05	0.000566147	0.00817377	0.0157509
ENSMUSG00000055717	Slain1	311.868	-0.378423	4.21805e-05	0.00142359	311.868	-0.0166332	0.857543	0.955843	311.868	0.14919	0.110217	0.304868	311.868	-0.2126	0.0203641	0.114091	0.000166079	0.00730984
ENSMUSG00000032402	Smad3	1303.06	-0.318467	4.29624e-05	0.00144663	1303.06	-0.0992578	0.202326	0.532283	1303.06	0.106455	0.172948	0.399934	1303.06	-0.112754	0.146129	0.407685	0.00159904	0.00946264
ENSMUSG00000026961	Lrrc26	119.824	-1.24838	4.43013e-05	0.00148828	119.824	-0.655469	0.0326107	0.178612	119.824	0.114618	0.711686	0.855573	119.824	-0.478289	0.113569	0.352304	0.00226168	0.0251137
ENSMUSG00000022895	Ets2	1842.99	-0.243685	4.4468e-05	0.00149045	1842.99	-0.191896	0.00141075	0.021183	1842.99	-0.131361	0.0289947	0.135468	1842.99	-0.18315	0.00213172	0.0196961	0.0029637	0.0127229
ENSMUSG00000039646	Vasn	429.73	-0.304763	4.4846e-05	0.00149967	429.73	-0.372449	1.23379e-06	8.77497e-05	429.73	-0.255232	0.000945414	0.0122635	429.73	-0.187547	0.0115525	0.0761121	0.00255612	0.0131787
ENSMUSG00000043496	Tril	226.071	-0.65455	4.51724e-05	0.00150712	226.071	-0.400394	0.00849439	0.0733633	226.071	1.04474	4.60989e-11	4.63533e-09	226.071	0.790589	2.82488e-07	6.60043e-06	0.0218882	0.00910008
ENSMUSG00000040451	Sgms1	2330.91	-0.31557	4.54069e-05	0.00151149	2330.91	0.16985	0.0280331	0.161853	2330.91	0.280512	0.000289408	0.00485567	2330.91	-0.204908	0.00803535	0.0574573	0.00087045	0.00420212
ENSMUSG00000042895	Abra	16.0373	-1.41045	4.62794e-05	0.00153702	16.0373	-0.458559	0.33687	0.676371	16.0373	-1.55663	0.000432451	0.00670759	16.0373	-2.50852	1.28407e-10	4.52216e-09	0.011808	0.0148774
ENSMUSG00000047797	Gjb1	224.211	0.547781	4.66311e-05	0.00154519	224.211	0.340969	0.0108506	0.0866747	224.211	-0.0674706	0.60891	0.79731	224.211	0.139342	0.307202	0.604617	0.00263063	0.0126197
ENSMUSG00000018340	Anxa6	5414.89	0.212481	4.74506e-05	0.00156878	5414.89	0.144866	0.00554909	0.054703	5414.89	-0.0450186	0.387836	0.628993	5414.89	0.0225958	0.665939	0.857493	0.00206038	0.00883375
ENSMUSG00000031443	F7	55.6508	0.894428	4.80084e-05	0.00158363	55.6508	1.42404	9.04131e-11	3.21518e-08	55.6508	0.339317	0.0957912	0.279306	55.6508	-0.190299	0.417841	0.703406	0.00345984	0.0172454
ENSMUSG00000021699	Pde4d	529.931	-0.380923	4.86871e-05	0.00160239	529.931	-0.142431	0.127219	0.413475	529.931	0.183711	0.0513587	0.192843	529.931	-0.0547814	0.555315	0.794397	0.00360321	0.00983969
ENSMUSG00000068428	Gmnc	37.4624	-1.13818	4.94107e-05	0.00162254	37.4624	-0.479872	0.103173	0.365298	37.4624	-0.201707	0.498967	0.720077	37.4624	-0.860012	0.00185656	0.0175315	0.00485801	0.0136394
ENSMUSG00000037306	Man1c1	340.051	-0.471976	4.99023e-05	0.001635	340.051	-0.253648	0.0276112	0.160893	340.051	0.269658	0.0212004	0.110053	340.051	0.051329	0.653896	0.850372	0.0057628	0.0121404
ENSMUSG00000020029	Nudt4	2357.05	0.297773	5.09478e-05	0.00166551	2357.05	0.322811	1.08946e-05	0.000492649	2357.05	0.0689126	0.346244	0.593013	2357.05	0.0438748	0.551776	0.792211	0.00129011	0.0124639
ENSMUSG00000001517	Foxm1	94.7128	-0.83801	5.1338e-05	0.00167451	94.7128	-0.718552	0.000813519	0.0142905	94.7128	-0.416835	0.0543746	0.199574	94.7128	-0.536293	0.00882518	0.0618017	0.00478406	0.0162336
ENSMUSG00000025381	Cnpy2	798.934	0.216415	5.3789e-05	0.00174826	798.934	0.0733624	0.170389	0.488094	798.934	-0.0716252	0.176418	0.404905	798.934	0.0714271	0.186832	0.467574	0.00119264	0.006053
ENSMUSG00000029413	Naaa	452.602	0.434543	5.38389e-05	0.00174826	452.602	-0.148272	0.159337	0.469795	452.602	0.051256	0.628171	0.807473	452.602	0.634071	3.25323e-09	9.96473e-08	0.00904817	0.00739555
ENSMUSG00000026390	Marco	8.37083	2.4115	5.49952e-05	0.00177867	8.37083	1.74053	0.00527245	0.0528332	8.37083	-0.878172	0.0917969	0.272586	8.37083	-0.207194	0.763792	0.908708	0.00552873	0.0119002
ENSMUSG00000022218	Tgm1	291.195	0.744451	5.50192e-05	0.00177867	291.195	1.00301	7.74934e-08	8.63532e-06	291.195	-0.216631	0.236557	0.478562	291.195	-0.475193	0.0115761	0.0762326	0.0136694	0.0248951
ENSMUSG00000023232	Serinc2	465.912	0.337956	5.53563e-05	0.00178561	465.912	0.375665	7.98013e-06	0.000390437	465.912	-0.0325507	0.693363	0.846111	465.912	-0.0702594	0.410498	0.697717	0.00458471	0.012396
ENSMUSG00000000567	Sox9	19.8964	-1.28531	5.57985e-05	0.0017959	19.8964	-1.63143	6.35861e-06	0.000329924	19.8964	-0.805921	0.0330859	0.147342	19.8964	-0.459801	0.123921	0.370282	0.000775396	0.0151064
ENSMUSG00000000078	Klf6	7795.47	-1.08508	5.68903e-05	0.00182451	7795.47	-0.835886	0.00194673	0.026651	7795.47	-1.19948	8.73017e-06	0.000245726	7795.47	-1.44868	7.71943e-08	1.95398e-06	0.037823	0.0679957
ENSMUSG00000026779	Mastl	27.0787	-1.26638	5.69376e-05	0.00182451	27.0787	-1.07108	0.00111645	0.0177772	27.0787	-0.260109	0.447579	0.678983	27.0787	-0.455409	0.128301	0.377301	0.0010815	0.0134804
ENSMUSG00000040562	Gstm2	1009.25	-0.537694	5.75582e-05	0.00184023	1009.25	-0.573667	1.76921e-05	0.000730741	1009.25	0.00911244	0.945882	0.977115	1009.25	0.045086	0.734759	0.895565	0.00497108	0.0246158
ENSMUSG00000106918	Mrpl33	340.166	0.342064	5.77088e-05	0.00184023	340.166	0.175342	0.041414	0.210462	340.166	-0.195177	0.02035	0.107618	340.166	-0.0284548	0.743258	0.89961	0.00394818	0.0087799
ENSMUSG00000090121	Abhd12b	36.4629	1.08042	5.78068e-05	0.00184023	36.4629	0.999664	0.000176487	0.00452538	36.4629	-0.0281068	0.91046	0.961972	36.4629	0.0526515	0.85301	0.944645	0.00379036	0.0121845
ENSMUSG00000026034	Clk1	1775.1	-0.489094	5.89619e-05	0.00187291	1775.1	-0.386909	0.00152173	0.0223658	1775.1	-0.143593	0.239895	0.483171	1775.1	-0.245778	0.0432766	0.19103	0.00278763	0.0233271
ENSMUSG00000050555	Hyls1	59.8924	-0.880017	6.14112e-05	0.00194647	59.8924	-0.467312	0.0398532	0.205031	59.8924	-0.156006	0.498842	0.720077	59.8924	-0.568711	0.00850675	0.0601496	0.00253536	0.0127962
ENSMUSG00000028843	Sh3bgrl3	648.423	0.425112	6.20774e-05	0.00195955	648.423	0.300703	0.00476855	0.0493789	648.423	-0.176531	0.0944011	0.276935	648.423	-0.0521219	0.626659	0.837619	0.00764979	0.0129038
ENSMUSG00000014294	Ndufa2	499.868	0.342317	6.20928e-05	0.00195955	499.868	0.0712544	0.410418	0.736091	499.868	-0.314595	0.000225579	0.00393884	499.868	-0.0435326	0.615785	0.830772	0.00652606	0.0067103
ENSMUSG00000030417	Pdcd5	273.772	0.431641	6.39251e-05	0.00201302	273.772	0.0754176	0.488438	0.788864	273.772	-0.295814	0.0057466	0.0460613	273.772	0.0604092	0.581889	0.810867	0.00473867	0.00823249
ENSMUSG00000092586	Ly6g6c	29.8053	-1.1768	6.46661e-05	0.00203197	29.8053	-0.83466	0.00658861	0.0616951	29.8053	-0.199333	0.530436	0.743344	29.8053	-0.541476	0.0558437	0.22724	0.0026157	0.0138448
ENSMUSG00000029762	Akr1b8	505.28	0.679129	6.65111e-05	0.00208165	505.28	0.29444	0.0860046	0.328692	505.28	-0.590877	0.000511857	0.00761517	505.28	-0.206188	0.229831	0.521552	0.0135103	0.0182787
ENSMUSG00000074591	Ankub1	18.7827	1.27639	6.6533e-05	0.00208165	18.7827	1.19366	0.000331472	0.00732659	18.7827	-0.322383	0.268271	0.516094	18.7827	-0.239649	0.503309	0.760439	0.00439382	0.0120385
ENSMUSG00000036718	Micall2	301.092	0.460084	6.70677e-05	0.0020935	301.092	0.42905	0.000311318	0.00701549	301.092	-0.455402	7.8117e-05	0.00161489	301.092	-0.424368	0.00036696	0.00446228	0.0131366	0.0109081
ENSMUSG00000033955	Tnks1bp1	2302.87	-0.22789	6.72143e-05	0.0020935	2302.87	-0.166487	0.00377542	0.0425063	2302.87	-0.105834	0.065792	0.222922	2302.87	-0.167236	0.0034202	0.0293332	0.00185011	0.0111016
ENSMUSG00000026701	Prdx6	7371.33	-0.378555	6.74344e-05	0.0020935	7371.33	-0.184136	0.0524188	0.242933	7371.33	0.240651	0.0113166	0.0730718	7371.33	0.0462318	0.626168	0.837341	0.00629375	0.0142969
ENSMUSG00000032123	Dpagt1	310.024	0.39135	6.7486e-05	0.0020935	310.024	0.114996	0.243749	0.586039	310.024	-0.208395	0.031918	0.143853	310.024	0.0679596	0.495501	0.756075	0.0034234	0.00899885
ENSMUSG00000009210	Prr29	181.591	0.774702	6.83793e-05	0.00211671	181.591	0.411494	0.0373562	0.196413	181.591	-0.599422	0.00196358	0.0212539	181.591	-0.236214	0.234203	0.526145	0.0108027	0.0109651
ENSMUSG00000034616	Ssh3	775.845	0.250298	6.97335e-05	0.00215127	775.845	0.202419	0.00133319	0.0202689	775.845	-0.0608773	0.328269	0.578039	775.845	-0.0129979	0.838407	0.938069	0.00342074	0.00910678
ENSMUSG00000030659	Nucb2	2670.55	0.246607	6.97908e-05	0.00215127	2670.55	0.0980556	0.117669	0.394968	2670.55	-0.460542	1.3043e-13	2.39434e-11	2670.55	-0.31199	5.96235e-07	1.31118e-05	0.0138821	0.00430304
ENSMUSG00000004880	Lbr	822.955	-0.302849	7.0726e-05	0.00217417	822.955	-0.230201	0.00288958	0.0353004	822.955	-0.187913	0.0150779	0.0888516	822.955	-0.260561	0.000623782	0.00695848	0.00427239	0.0131615
ENSMUSG00000035828	Pim3	842.677	-0.545638	7.0832e-05	0.00217417	842.677	-0.537823	0.000100395	0.00289853	842.677	-0.345082	0.0127057	0.0788266	842.677	-0.352897	0.0100572	0.0682334	0.00587107	0.0283031
ENSMUSG00000056749	Nfil3	689.567	-0.588306	7.17497e-05	0.00219771	689.567	-0.476579	0.00147056	0.0217672	689.567	-0.498734	0.000869427	0.0115239	689.567	-0.610461	3.81928e-05	0.000617351	0.0123303	0.0267312
ENSMUSG00000029833	Trim24	361.302	-0.349847	7.28204e-05	0.00222583	361.302	-0.0568169	0.523488	0.814235	361.302	0.0468091	0.600705	0.792246	361.302	-0.246221	0.00504671	0.0400768	0.0015456	0.00940007
ENSMUSG00000024052	Lpin2	3520.13	-0.406319	7.34403e-05	0.00224008	3520.13	0.13395	0.190667	0.517114	3520.13	0.410725	6.11688e-05	0.00133238	3520.13	-0.129543	0.205716	0.493556	0.00532563	0.00613426
ENSMUSG00000024349	Sting1	423.453	0.85243	7.40075e-05	0.00225267	423.453	0.731663	0.000688742	0.0126791	423.453	-0.243007	0.256105	0.501547	423.453	-0.12224	0.572654	0.805383	0.011066	0.0296429
ENSMUSG00000074794	Arrdc3	1444.23	-0.602984	7.46847e-05	0.00226855	1444.23	-0.1279	0.40068	0.728525	1444.23	0.256147	0.092901	0.273973	1444.23	-0.218937	0.149714	0.412868	0.00259063	0.019239
ENSMUSG00000043430	Psapl1	18.153	1.21539	7.4931e-05	0.0022713	18.153	0.789117	0.0169772	0.117591	18.153	-0.728971	0.0120645	0.0760816	18.153	-0.3027	0.380495	0.673794	0.00558971	0.00868939
ENSMUSG00000027452	Acss1	1937.63	-0.31859	7.51088e-05	0.00227196	1937.63	-0.0817533	0.310532	0.652291	1937.63	0.0342705	0.671096	0.831103	1937.63	-0.202566	0.0117258	0.0766989	0.00101356	0.0122058
ENSMUSG00000051517	Arhgef39	22.8593	-1.19487	7.58667e-05	0.00229014	22.8593	-1.12689	0.000310145	0.00699986	22.8593	-0.161387	0.627298	0.807304	22.8593	-0.229361	0.412452	0.698844	0.000620559	0.012576
ENSMUSG00000029622	Arpc1b	1688.3	0.425612	7.71536e-05	0.00232046	1688.3	0.197759	0.0666134	0.283968	1688.3	-0.229452	0.0327692	0.146198	1688.3	-0.00159933	0.988185	0.99672	0.00674899	0.0153602
ENSMUSG00000030779	Rbbp6	1098.98	-0.241001	7.72555e-05	0.00232046	1098.98	-0.173113	0.00476104	0.0493789	1098.98	-0.0454362	0.460392	0.689241	1098.98	-0.113325	0.062102	0.242812	9.299e-05	0.00876932
ENSMUSG00000031075	Ano1	830.686	-0.380142	7.74826e-05	0.00232046	830.686	-0.0730289	0.44581	0.761827	830.686	0.259335	0.00711863	0.0534172	830.686	-0.0477776	0.617278	0.832093	0.00317942	0.00712726
ENSMUSG00000023106	Denr	533.182	0.271626	7.75077e-05	0.00232046	533.182	0.146406	0.0359633	0.191328	533.182	-0.213284	0.00181658	0.0201769	533.182	-0.0880644	0.209285	0.496854	0.00572585	0.00638322
ENSMUSG00000001095	Slc13a2	79.9288	0.863955	7.80399e-05	0.0023316	79.9288	0.821025	0.000240445	0.00572825	79.9288	-0.329343	0.123075	0.32496	79.9288	-0.286412	0.209992	0.497489	0.00811874	0.0163599
ENSMUSG00000024048	Myl12a	3515.47	-0.2284	8.01549e-05	0.00238989	3515.47	-0.131559	0.023244	0.144705	3515.47	0.00932699	0.87236	0.943407	3515.47	-0.0875147	0.130192	0.380164	2.21018e-05	0.00996129
ENSMUSG00000028480	Glipr2	637.425	0.427213	8.17151e-05	0.00243144	637.425	0.391218	0.000264737	0.00618582	637.425	0.240727	0.0243279	0.120567	637.425	0.276722	0.0109773	0.0729483	0.00312182	0.0188268
ENSMUSG00000041762	Gpr155	675.534	-0.398305	8.33536e-05	0.00247403	675.534	-0.223441	0.0270272	0.159075	675.534	0.129898	0.201756	0.437608	675.534	-0.0449665	0.654652	0.850564	0.00456438	0.0127754
ENSMUSG00000033715	Akr1c14	384.791	-0.654229	8.34857e-05	0.00247403	384.791	-0.616964	0.000211637	0.00524185	384.791	-0.0162891	0.922685	0.967545	384.791	-0.0535544	0.745472	0.901242	0.00455074	0.0255912
ENSMUSG00000040364	Sec1	110.606	0.581839	8.45421e-05	0.00250025	110.606	0.585348	7.34636e-05	0.00227894	110.606	0.000264701	0.998515	0.999304	110.606	-0.00324417	0.983107	0.995603	0.00284995	0.0139193
ENSMUSG00000025812	Pard3	1946.61	-0.233822	8.54833e-05	0.00252297	1946.61	0.0057572	0.922833	0.979944	1946.61	0.152407	0.0105426	0.0700917	1946.61	-0.0871724	0.141975	0.400928	0.00218322	0.00568847
ENSMUSG00000030103	Bhlhe40	2019.9	-0.588931	8.64363e-05	0.00254594	2019.9	-0.275845	0.0669545	0.284709	2019.9	-0.408444	0.00664734	0.0510292	2019.9	-0.72153	1.53046e-06	3.15617e-05	0.0169343	0.0269829
ENSMUSG00000026121	Sema4c	437.544	0.465878	9.03109e-05	0.0026547	437.544	0.248412	0.0367376	0.194352	437.544	-0.126173	0.284511	0.532157	437.544	0.0912927	0.446876	0.723466	0.00232921	0.0131626
ENSMUSG00000097754	Ptgs2os2	120.889	-0.653655	9.10428e-05	0.00267083	120.889	-0.382885	0.0240098	0.147893	120.889	-0.049669	0.77263	0.890368	120.889	-0.320439	0.0517187	0.214954	0.000881066	0.0134548
ENSMUSG00000042793	Lgr6	186.644	-1.02698	9.18593e-05	0.00268937	186.644	-0.689877	0.00859133	0.0740316	186.644	0.15705	0.553648	0.758094	186.644	-0.180052	0.488484	0.750721	0.00221938	0.0248646
ENSMUSG00000025505	Tmem80	185.221	0.366998	9.21032e-05	0.0026897	185.221	0.109929	0.234417	0.575387	185.221	-0.0681088	0.453663	0.683697	185.221	0.18896	0.0475256	0.203323	1.00586e-06	0.00627665
ENSMUSG00000045761	Togaram2	939.35	0.420598	9.22393e-05	0.0026897	939.35	0.28185	0.00899538	0.0762959	939.35	-0.204797	0.0560793	0.203493	939.35	-0.0660484	0.541801	0.785703	0.0076145	0.0125907
ENSMUSG00000042677	Zc3h12a	492.581	0.868341	9.24863e-05	0.00269152	492.581	0.959562	1.77926e-05	0.000732014	492.581	-0.479786	0.0303179	0.139137	492.581	-0.571007	0.0108744	0.0724946	0.0213414	0.0247475
ENSMUSG00000023852	Chd1	847.358	-0.296539	9.40989e-05	0.00273299	847.358	-0.134339	0.0770233	0.308686	847.358	0.0721294	0.345033	0.592071	847.358	-0.0900701	0.232982	0.524613	0.0013665	0.00971264
ENSMUSG00000025911	Adhfe1	93.2612	-0.6659	9.44309e-05	0.00273368	93.2612	-0.31568	0.0548116	0.249813	93.2612	0.483868	0.00489799	0.0410418	93.2612	0.133649	0.411959	0.698739	0.00628211	0.00947798
ENSMUSG00000000915	Hip1r	2427.77	0.176663	9.44975e-05	0.00273368	2427.77	0.323653	9.35254e-13	7.57555e-10	2427.77	0.0390435	0.384845	0.626303	2427.77	-0.107946	0.0180414	0.105092	0.00353474	0.0106074
ENSMUSG00000027611	Procr	64.6949	0.679901	9.57082e-05	0.00276322	64.6949	0.142407	0.406507	0.73298	64.6949	-0.222576	0.182711	0.412436	64.6949	0.314918	0.0778837	0.279553	0.00103941	0.00770094
ENSMUSG00000003154	Foxj2	715.187	-0.250066	9.82239e-05	0.00283025	715.187	-0.0856269	0.181182	0.504807	715.187	0.107999	0.0944481	0.277017	715.187	-0.0564403	0.375301	0.669512	0.00168423	0.00688867
ENSMUSG00000024902	Mrpl11	162.042	0.469273	9.89779e-05	0.00284627	162.042	0.184564	0.136429	0.430175	162.042	-0.400681	0.000823239	0.0110219	162.042	-0.115972	0.352204	0.648022	0.00692657	0.00832339
ENSMUSG00000045103	Dmd	280.354	-0.405212	9.91705e-05	0.00284627	280.354	-0.328106	0.0011046	0.0176398	280.354	0.386736	0.000202384	0.00358102	280.354	0.30963	0.00208451	0.0193211	0.00997424	0.00772606
ENSMUSG00000047407	Tgif1	529.413	-0.359281	9.99832e-05	0.00286107	529.413	-0.141738	0.134619	0.426407	529.413	-0.294741	0.00175939	0.0197626	529.413	-0.512283	3.46351e-08	9.23181e-07	0.0102815	0.0130648
ENSMUSG00000090086	AI480526	84.6287	0.815813	0.000100078	0.00286107	84.6287	0.505881	0.00807812	0.0711269	84.6287	0.758267	8.54194e-05	0.00174918	84.6287	1.0682	2.75385e-07	6.45517e-06	0.0113641	0.0151199
ENSMUSG00000072999	Gm15401	18.0827	1.2697	0.00010081	0.00287634	18.0827	0.913548	0.00805299	0.071116	18.0827	-0.608933	0.0463693	0.182078	18.0827	-0.252784	0.486616	0.749394	0.00548022	0.0102695
ENSMUSG00000031442	Mcf2l	529.469	0.341834	0.000101106	0.00287915	529.469	0.666632	4.17049e-14	4.05371e-11	529.469	0.124727	0.148811	0.365203	529.469	-0.200072	0.0257667	0.134468	0.00400269	0.0151658
ENSMUSG00000068742	Cry2	909.772	-0.350796	0.000101874	0.00289538	909.772	-0.275226	0.00245771	0.0315713	909.772	-0.128115	0.159608	0.380428	909.772	-0.203685	0.0237066	0.126795	0.00124289	0.0163352
ENSMUSG00000039384	Dusp10	79.418	-0.830691	0.000102263	0.00290075	79.418	-0.647787	0.00363652	0.0412932	79.418	-0.40263	0.0731001	0.237733	79.418	-0.585535	0.00570247	0.0441775	0.00499986	0.0175044
ENSMUSG00000038244	Mical2	2878.43	-0.27041	0.000102745	0.00290877	2878.43	-0.120987	0.0832825	0.322769	2878.43	-0.0859816	0.218442	0.457927	2878.43	-0.235405	0.000720455	0.00786245	0.00280487	0.0115919
ENSMUSG00000039457	Ppl	2430.67	-0.257888	0.000103103	0.00291327	2430.67	-0.194882	0.00341334	0.0395915	2430.67	-0.0475862	0.475388	0.701605	2430.67	-0.110593	0.0953112	0.317777	0.00059333	0.0119563
ENSMUSG00000064115	Cadm2	34.413	-1.66934	0.000104851	0.00295692	34.413	-1.17714	0.0073418	0.0666107	34.413	-0.173069	0.700828	0.849398	34.413	-0.66527	0.111842	0.349626	0.00024201	0.0212202
ENSMUSG00000074141	Il4i1	316.278	2.56471	0.000106163	0.00298814	316.278	1.63829	0.0135354	0.100996	316.278	-1.49653	0.0234338	0.117451	316.278	-0.570104	0.391121	0.682612	0.0332247	0.0640466
ENSMUSG00000056429	Tgoln1	18549.2	0.267571	0.000106644	0.00299589	18549.2	0.430309	4.58974e-10	1.22164e-07	18549.2	0.118129	0.0869151	0.263346	18549.2	-0.044609	0.518492	0.771941	0.00253158	0.0175376
ENSMUSG00000025340	Rabgef1	752.951	-0.237174	0.000107263	0.00300749	752.951	-0.0812233	0.185194	0.510615	752.951	0.0658751	0.285626	0.533219	752.951	-0.090076	0.138702	0.395208	0.00046425	0.0070326
ENSMUSG00000051316	Taf7	174.749	-0.448277	0.000107856	0.00300925	174.749	-0.246403	0.0406155	0.207562	174.749	-0.221347	0.065948	0.223194	174.749	-0.423221	0.000255429	0.00326394	0.00510134	0.0124036
ENSMUSG00000018217	Pmp22	1058.29	-0.440885	0.000107867	0.00300925	1058.29	-0.746599	2.30519e-11	1.01848e-08	1058.29	0.705961	4.89585e-10	3.85846e-08	1058.29	1.01168	1.78766e-19	1.64963e-17	0.0318087	0.0141057
ENSMUSG00000022099	Dmtn	112.34	-0.579809	0.000107945	0.00300925	112.34	-0.56213	0.000218991	0.00537524	112.34	-0.10846	0.485963	0.71088	112.34	-0.126139	0.387677	0.679041	0.000714001	0.0137769
ENSMUSG00000086515	Erich2os	38.0185	0.761843	0.000108246	0.00301189	38.0185	0.917036	1.01429e-05	0.00046504	38.0185	-0.198632	0.281385	0.529094	38.0185	-0.353825	0.105899	0.338376	0.00496169	0.0104611
ENSMUSG00000029464	Gpn3	395.8	0.274177	0.000108665	0.00301777	395.8	0.242422	0.000506405	0.0100454	395.8	0.078852	0.251624	0.496631	395.8	0.110607	0.123159	0.369325	0.000236358	0.00972112
ENSMUSG00000024542	Cep192	177.935	-0.356085	0.000109021	0.00302191	177.935	-0.329847	0.000236461	0.00566108	177.935	0.148211	0.113638	0.309864	177.935	0.121972	0.165644	0.439189	0.00447116	0.00736159
ENSMUSG00000019966	Kitl	267.68	-0.534153	0.00011028	0.003051	267.68	-0.62321	3.15805e-06	0.000188706	267.68	0.50333	0.000269695	0.00458294	267.68	0.592388	9.38397e-06	0.000168703	0.0159141	0.012683
ENSMUSG00000029864	Gstk1	589.484	-0.269454	0.000112563	0.00310827	589.484	-0.300442	1.57378e-05	0.000668972	589.484	0.0215145	0.76054	0.882927	589.484	0.0525031	0.44504	0.721871	0.00334356	0.0109439
ENSMUSG00000057315	Arhgap24	106.268	-0.67887	0.000113603	0.00312309	106.268	-0.633089	0.000137901	0.00371644	106.268	0.611447	0.000522329	0.00773938	106.268	0.565667	0.000640413	0.00712765	0.0126295	0.0101149
ENSMUSG00000038415	Foxq1	294.485	-0.754413	0.000113751	0.00312309	294.485	-0.708229	0.000319354	0.00716336	294.485	-0.202125	0.307336	0.556248	294.485	-0.248309	0.201138	0.488034	0.0019108	0.0258154
ENSMUSG00000025237	Parp6	496.109	-0.293744	0.000113815	0.00312309	496.109	-0.112755	0.141266	0.438039	496.109	0.0206129	0.789122	0.899114	496.109	-0.160376	0.0340966	0.163583	3.47453e-05	0.00912335
ENSMUSG00000026688	Mgst3	290.089	0.424072	0.00011408	0.00312309	290.089	0.138543	0.212935	0.546872	290.089	-0.314116	0.00403566	0.0359546	290.089	-0.0285865	0.798332	0.92336	0.00599257	0.00789883
ENSMUSG00000020650	Bcap29	354.889	0.360763	0.000114171	0.00312309	354.889	0.340685	0.000331656	0.00732659	354.889	-0.186309	0.0442151	0.176715	354.889	-0.166232	0.0827144	0.290597	0.00677373	0.010286
ENSMUSG00000063415	Cyp26b1	17.8179	-1.98223	0.000114736	0.00312565	17.8179	0.764981	0.140878	0.437314	17.8179	0.994993	0.0582321	0.207519	17.8179	-1.75222	0.000561184	0.0063464	0.00207431	0.00625087
ENSMUSG00000027907	S100a11	5661.53	0.467237	0.000114903	0.00312565	5661.53	0.262554	0.030371	0.170903	5661.53	-0.388155	0.00135253	0.0162171	5661.53	-0.183472	0.130342	0.3803	0.0150994	0.0169841
ENSMUSG00000022132	Cldn10	260.206	-1.03858	0.000114907	0.00312565	260.206	-0.904629	0.000884037	0.0151105	260.206	-0.513127	0.0600451	0.211259	260.206	-0.647074	0.0159425	0.0961294	0.0104374	0.0331656
ENSMUSG00000022018	Rgcc	554.076	-0.807559	0.000116405	0.0031605	554.076	0.0717627	0.732847	0.912226	554.076	0.138165	0.511189	0.728855	554.076	-0.741156	0.000403495	0.00482606	0.00850165	0.0179646
ENSMUSG00000037106	Fer1l6	103.566	-1.82491	0.000118812	0.00321985	103.566	-2.27163	1.46524e-06	0.000101247	103.566	0.227909	0.635734	0.81115	103.566	0.674635	0.146458	0.407973	0.0124318	0.0351029
ENSMUSG00000071662	Polr2g	327.173	0.311539	0.000119744	0.00323908	327.173	0.116499	0.155679	0.463887	327.173	-0.212898	0.00799676	0.0576621	327.173	-0.0178584	0.829149	0.934344	0.00449439	0.00627609
ENSMUSG00000002944	Cd36	16415.7	-0.348835	0.000120988	0.00326667	16415.7	-0.0841564	0.353695	0.691919	16415.7	0.156024	0.0856039	0.260911	16415.7	-0.108654	0.231058	0.522912	0.00370944	0.012374
ENSMUSG00000060961	Slc4a4	723.358	-0.343998	0.000121473	0.00327372	723.358	-0.048418	0.58804	0.847194	723.358	0.171893	0.0556996	0.202519	723.358	-0.123687	0.164872	0.438173	0.00228288	0.00835801
ENSMUSG00000049866	Arl4c	1143.54	-0.371172	0.000121905	0.00327928	1143.54	0.0285051	0.769303	0.92695	1143.54	-0.0294147	0.761901	0.883873	1143.54	-0.429092	9.12972e-06	0.000164335	0.00784014	0.0109332
ENSMUSG00000039701	Usp53	275.79	-0.329848	0.000123313	0.00330638	275.79	-0.0518269	0.55022	0.828126	275.79	0.0661144	0.449089	0.679581	275.79	-0.211907	0.0129878	0.0822241	0.00105728	0.0068377
ENSMUSG00000036813	Entpd8	19.5578	-1.49747	0.000123365	0.00330638	19.5578	-0.715791	0.0998571	0.358073	19.5578	-0.684711	0.115655	0.312907	19.5578	-1.46639	0.000168491	0.00227253	0.00498727	0.0144643
ENSMUSG00000063524	Eno1	1257.81	0.450688	0.00012371	0.00330953	1257.81	0.151142	0.1989	0.528612	1257.81	-0.298316	0.0109295	0.0715109	1257.81	0.00123008	0.991671	0.997624	0.00743459	0.0143883
ENSMUSG00000028965	Tnfrsf9	406.144	2.55603	0.000124992	0.0033377	406.144	1.76308	0.00826002	0.0721786	406.144	-1.31847	0.0474519	0.184595	406.144	-0.525519	0.43192	0.712045	0.0343899	0.0741985
ENSMUSG00000046618	Olfml2a	455.611	-0.644973	0.000125354	0.0033404	455.611	-0.648761	0.000120676	0.00333864	455.611	-0.126928	0.454416	0.684371	455.611	-0.123139	0.461495	0.732625	0.00151575	0.0265891
ENSMUSG00000049606	Zfp644	529.774	-0.298599	0.000125804	0.0033404	529.774	0.0043609	0.95559	0.987926	529.774	0.085651	0.275363	0.5231	529.774	-0.217309	0.00513642	0.0406785	0.000882867	0.00653662
ENSMUSG00000049299	Trappc1	255.7	0.344772	0.000125912	0.0033404	255.7	0.330568	0.000272257	0.00631081	255.7	-0.0922327	0.295087	0.542885	255.7	-0.0780289	0.399327	0.689505	0.00444539	0.00975971
ENSMUSG00000026628	Atf3	10044.6	-1.36033	0.00012601	0.0033404	10044.6	-1.52538	1.73432e-05	0.000720408	10044.6	-1.76827	6.32734e-07	2.3179e-05	10044.6	-1.60322	6.22649e-06	0.000116387	0.0466164	0.0943853
ENSMUSG00000039672	Kcne2	1625.04	-0.397267	0.00012728	0.00336796	1625.04	-0.0954323	0.35599	0.693988	1625.04	0.313511	0.00250837	0.0254502	1625.04	0.0116769	0.910033	0.965672	0.00664331	0.0100249
ENSMUSG00000007041	Clic1	1966.65	0.233558	0.000128373	0.00338499	1966.65	0.169721	0.00561435	0.0551598	1966.65	-0.163976	0.00706357	0.0531408	1966.65	-0.100139	0.102896	0.332422	0.00676342	0.0081028
ENSMUSG00000039195	Bbln	308.9	0.39122	0.000128388	0.00338499	308.9	0.324689	0.00160165	0.023259	308.9	-0.130807	0.194303	0.428245	308.9	-0.0642755	0.537508	0.783295	0.00534645	0.010682
ENSMUSG00000019990	Pde7b	1197.87	-0.349197	0.000128788	0.0033894	1197.87	-0.0154185	0.865258	0.958817	1197.87	0.289519	0.00150994	0.0176402	1197.87	-0.0442597	0.626011	0.837207	0.00562413	0.0079578
ENSMUSG00000031438	Rnf128	200.611	0.573363	0.000129496	0.0034019	200.611	0.35559	0.0191218	0.127597	200.611	-0.342109	0.021203	0.110053	200.611	-0.124336	0.416633	0.702337	0.00783303	0.0101542
ENSMUSG00000031377	Bmx	39.1601	-1.13406	0.000129896	0.00340626	39.1601	-1.20539	4.91641e-05	0.00166701	39.1601	-0.00565838	0.985533	0.995341	39.1601	0.0656723	0.814806	0.928865	0.00329096	0.0150874
ENSMUSG00000025227	Mfsd13a	249.706	0.401398	0.000133772	0.00349794	249.706	0.323914	0.00223119	0.0295734	249.706	-0.133867	0.19538	0.429336	249.706	-0.056384	0.600285	0.821953	0.00324903	0.00978509
ENSMUSG00000051022	Hs3st1	54.5141	-0.813875	0.000133872	0.00349794	54.5141	0.0544981	0.802752	0.939486	54.5141	0.192124	0.382068	0.623383	54.5141	-0.676249	0.00138151	0.0136098	0.00251283	0.00766818
ENSMUSG00000001507	Itga3	2808.55	0.329558	0.000135067	0.00352198	2808.55	0.425435	8.40304e-07	6.38106e-05	2808.55	0.015892	0.853583	0.932365	2808.55	-0.0799844	0.355662	0.651443	0.00584299	0.0177488
ENSMUSG00000056888	Glipr1	146.454	0.660491	0.000135275	0.00352198	146.454	0.306495	0.0829774	0.322552	146.454	-0.542499	0.00162514	0.0186278	146.454	-0.188502	0.288714	0.586519	0.00941941	0.00884433
ENSMUSG00000031627	Irf2	954.073	-0.300942	0.000135995	0.00353442	954.073	-0.0321881	0.682985	0.89208	954.073	0.147624	0.062079	0.215524	954.073	-0.12113	0.123143	0.369325	0.000223866	0.00746396
ENSMUSG00000041729	Coro2b	359.939	-0.4307	0.00013669	0.00354617	359.939	-0.196233	0.0831064	0.322769	359.939	0.0708527	0.534678	0.746062	359.939	-0.163614	0.144186	0.404157	0.00173329	0.0116939
ENSMUSG00000030142	Clec4e	7.60405	2.4324	0.00013764	0.00356446	7.60405	3.00926	7.59417e-06	0.000379188	7.60405	0.155848	0.75556	0.880457	7.60405	-0.421018	0.58936	0.816192	0.00335918	0.0167176
ENSMUSG00000022265	Ank	296.246	-0.411939	0.000138132	0.00357085	296.246	-0.195746	0.0672681	0.285313	296.246	0.226939	0.0370051	0.15774	296.246	0.0107464	0.919423	0.968513	0.00556037	0.00993716
ENSMUSG00000027469	Tpx2	64.9212	-1.76627	0.000140513	0.00362597	64.9212	-1.20153	0.0103704	0.0841875	64.9212	-0.187392	0.693014	0.84592	64.9212	-0.752124	0.10044	0.32783	0.00166803	0.0246624
ENSMUSG00000061751	Kalrn	738.888	0.317176	0.000141577	0.00364698	738.888	0.217702	0.00948404	0.0790984	738.888	-0.186417	0.0246457	0.121682	738.888	-0.0869436	0.302376	0.600162	0.00583961	0.0105058
ENSMUSG00000021687	Scamp1	2501.3	0.322818	0.000142016	0.00365184	2501.3	0.385221	5.64819e-06	0.000299457	2501.3	0.00947559	0.910818	0.961972	2501.3	-0.052928	0.534051	0.781617	0.00412668	0.0160169
ENSMUSG00000000561	Wdr77	586.601	0.32562	0.000143485	0.00368313	586.601	0.335493	9.38156e-05	0.00274115	586.601	-0.0498684	0.55622	0.760045	586.601	-0.0597416	0.491175	0.752714	0.00441126	0.0116488
ENSMUSG00000011752	Pgam1	1116.79	0.213817	0.000143861	0.00368628	1116.79	0.052773	0.350101	0.688404	1116.79	-0.141535	0.0115086	0.0738213	1116.79	0.0195089	0.730841	0.892958	0.00340246	0.00576148
ENSMUSG00000028328	Tmod1	530.121	-0.460284	0.000144222	0.00368905	530.121	-0.37539	0.00193167	0.0265195	530.121	0.0557527	0.647639	0.816761	530.121	-0.0291411	0.808412	0.926888	0.00395534	0.015712
ENSMUSG00000044786	Zfp36	20350.8	-0.673079	0.000144581	0.00369176	20350.8	-0.710339	6.08419e-05	0.00196256	20350.8	-0.52597	0.00299026	0.0290264	20350.8	-0.48871	0.00579162	0.0447729	0.0133446	0.0407979
ENSMUSG00000098650	Commd1b	284.909	-0.621153	0.000150534	0.00383704	284.909	-0.234683	0.153529	0.461062	284.909	0.0918533	0.578713	0.775896	284.909	-0.294617	0.0705026	0.263504	0.00129518	0.0152189
ENSMUSG00000095123	Gm21781	30.7972	1.14415	0.000151971	0.00386692	30.7972	0.904162	0.00105039	0.0171305	30.7972	0.491302	0.0671911	0.225881	30.7972	0.731294	0.0178639	0.104391	0.00310908	0.013561
ENSMUSG00000022385	Gtse1	27.2173	-1.15052	0.000153722	0.00389953	27.2173	-0.54858	0.077905	0.311108	27.2173	0.0540995	0.866685	0.940198	27.2173	-0.547841	0.0607857	0.239464	0.000694208	0.00911814
ENSMUSG00000019102	Aldh3a1	491.35	-0.834801	0.000153788	0.00389953	491.35	-0.716907	0.0011207	0.0178188	491.35	0.256174	0.247132	0.491689	491.35	0.138281	0.528207	0.777887	0.00777153	0.0285518
ENSMUSG00000037868	Egr2	604.125	-0.905996	0.000154956	0.0039168	604.125	-1.63918	9.64447e-12	5.40832e-09	604.125	-0.647041	0.0073949	0.054702	604.125	0.086142	0.71803	0.886233	0.00311342	0.0460909
ENSMUSG00000086868	Gm15883	54.305	-1.26172	0.000155007	0.0039168	54.305	-1.63516	1.04346e-06	7.60681e-05	54.305	-0.122443	0.724429	0.861818	54.305	0.25099	0.433609	0.713304	0.00456801	0.021697
ENSMUSG00000103472	Pcdhga7	127.262	0.566217	0.000156939	0.0039554	127.262	0.0246114	0.868568	0.960594	127.262	-0.243314	0.0973345	0.282011	127.262	0.298291	0.0493066	0.208133	0.0003869	0.00599198
ENSMUSG00000014905	Dnajb9	1229.33	-0.543097	0.000157077	0.0039554	1229.33	-0.478481	0.000940225	0.0157879	1229.33	-0.514046	0.000378181	0.0060261	1229.33	-0.578661	5.67894e-05	0.000874477	0.0132591	0.027823
ENSMUSG00000097814	Panct2	323.672	0.399934	0.000160259	0.00402588	323.672	0.63471	2.20377e-09	4.28413e-07	323.672	0.102658	0.322107	0.572408	323.672	-0.132118	0.222599	0.512717	0.00412371	0.0157039
ENSMUSG00000052296	Ppp6r1	2126.03	0.129452	0.000160428	0.00402588	2126.03	0.109696	0.00146168	0.0217019	2126.03	-0.0605914	0.0756555	0.242697	2126.03	-0.0408351	0.238733	0.531247	0.00274949	0.00461087
ENSMUSG00000027459	Fam110a	443.094	-0.496524	0.000161607	0.0040485	443.094	-0.15424	0.247246	0.58972	443.094	-0.171477	0.197977	0.43263	443.094	-0.513761	9.5996e-05	0.0013803	0.00785225	0.0168501
ENSMUSG00000027342	Pcna	836.012	-0.311691	0.000162204	0.0040565	836.012	-0.265049	0.00163252	0.0234967	836.012	-0.325768	0.000104727	0.00208027	836.012	-0.37241	6.88877e-06	0.000126976	0.00899698	0.0139979
ENSMUSG00000054545	Ugt1a6a	1632.61	-0.346437	0.000165795	0.0041392	1632.61	-0.292199	0.00155883	0.0227712	1632.61	-0.160047	0.0834846	0.257879	1632.61	-0.214286	0.0196926	0.111502	0.00250451	0.0185566
ENSMUSG00000025268	Maged2	495.081	0.290052	0.0001691	0.0042145	495.081	-0.0319023	0.682968	0.89208	495.081	-0.30715	6.76905e-05	0.00144257	495.081	0.0148048	0.849725	0.943575	0.00436752	0.00468014
ENSMUSG00000057706	Mex3b	29.042	-0.968481	0.000170293	0.00423698	29.042	-0.639544	0.00804821	0.071116	29.042	0.521294	0.0499033	0.189922	29.042	0.192358	0.407474	0.695745	0.0046842	0.00796094
ENSMUSG00000052040	Klf13	1312.93	-0.259438	0.0001707	0.00423947	1312.93	-0.0374045	0.585868	0.846792	1312.93	0.224335	0.00115672	0.0143166	1312.93	0.00230095	0.973256	0.992174	0.00446984	0.00613214
ENSMUSG00000070003	Ssbp4	513.103	0.421337	0.000170975	0.00423947	513.103	0.315572	0.00511857	0.0517178	513.103	-0.195387	0.0795431	0.250375	513.103	-0.0896218	0.429283	0.711002	0.00763301	0.0132214
ENSMUSG00000051306	Usp42	244.177	-0.295963	0.000172075	0.00425254	244.177	-0.00862191	0.912972	0.977107	244.177	0.13225	0.0974847	0.282177	244.177	-0.155092	0.0463597	0.200317	0.000439347	0.00450389
ENSMUSG00000032783	Troap	9.12281	-2.17202	0.000172085	0.00425254	9.12281	-1.08944	0.0643739	0.278178	9.12281	0.176061	0.781828	0.895903	9.12281	-0.90652	0.0850161	0.296256	0.000479988	0.0106052
ENSMUSG00000054428	Atpif1	944.72	0.271842	0.000173141	0.00427139	944.72	0.145065	0.0473259	0.227219	944.72	-0.254254	0.000436835	0.00676081	944.72	-0.127478	0.0817251	0.287884	0.0076098	0.00661657
ENSMUSG00000048807	Slc35e4	464.75	0.251589	0.000174193	0.00429009	464.75	0.179992	0.008799	0.0752431	464.75	-0.230734	0.000552719	0.00808757	464.75	-0.159137	0.0209368	0.116496	0.00625467	0.00553131
ENSMUSG00000032562	Gnai2	2816.15	0.182723	0.000175414	0.00431288	2816.15	0.048577	0.31845	0.659517	2816.15	-0.0715275	0.140677	0.351994	2816.15	0.062619	0.199809	0.485932	0.00124589	0.00665185
ENSMUSG00000028788	Ptp4a2	3153.61	0.201029	0.000176351	0.00432861	3153.61	0.17324	0.00125083	0.0192578	3153.61	-0.0726363	0.174264	0.401987	3153.61	-0.0448476	0.40467	0.693176	0.00417889	0.00833429
ENSMUSG00000041000	Trim62	727.848	-0.243389	0.000177481	0.00434904	727.848	0.000676608	0.991869	0.997685	727.848	-0.122002	0.0643414	0.220498	727.848	-0.366068	2.13642e-08	5.8441e-07	0.00528103	0.00860355
ENSMUSG00000046111	Cep295	284.381	-0.370266	0.000181249	0.0044339	284.381	-0.068374	0.495239	0.794081	284.381	0.0142748	0.887133	0.951198	284.381	-0.287617	0.00352619	0.0300479	0.00135922	0.00757955
ENSMUSG00000027463	Slc52a3	522.827	-0.363471	0.000182028	0.0044455	522.827	-0.213462	0.0283149	0.162724	522.827	0.0364561	0.709855	0.854357	522.827	-0.113553	0.239134	0.53157	0.00128679	0.0122391
ENSMUSG00000034235	Usp54	894.483	-0.289135	0.000182744	0.00445553	894.483	-0.101289	0.188835	0.515679	894.483	0.138653	0.0737509	0.238953	894.483	-0.0491926	0.521906	0.773914	0.0024552	0.00845707
ENSMUSG00000003545	Fosb	13497.4	-1.45368	0.000184183	0.00447974	13497.4	-1.42472	0.000247909	0.00586772	13497.4	-1.11747	0.00405175	0.036043	13497.4	-1.14644	0.00318364	0.027745	0.0279715	0.0891295
ENSMUSG00000028957	Per3	338.178	-0.515987	0.000184361	0.00447974	338.178	-0.285837	0.0386017	0.200933	338.178	0.0788473	0.571286	0.769953	338.178	-0.151302	0.269058	0.565418	0.00313606	0.0158759
ENSMUSG00000028255	Clca1	3298.19	-3.03553	0.000184659	0.00447974	3298.19	-4.41449	5.46066e-08	6.52593e-06	3298.19	-0.752011	0.354695	0.600424	3298.19	0.626951	0.439736	0.71852	0.0226624	0.148088
ENSMUSG00000039568	Ubald1	553.443	-0.261303	0.000186198	0.00450957	553.443	-0.143784	0.0425245	0.212988	553.443	-0.0696161	0.327382	0.577545	553.443	-0.187136	0.00727766	0.0533207	0.00259494	0.00959832
ENSMUSG00000068876	Cgn	1772.28	-0.197619	0.000187235	0.0045235	1772.28	-0.0342502	0.519146	0.810957	1772.28	0.00738932	0.889448	0.95221	1772.28	-0.155979	0.00317533	0.0277126	0.00228777	0.00627546
ENSMUSG00000074264	Amy1	33.9391	-0.948669	0.000187393	0.0045235	33.9391	-0.364511	0.155638	0.46386	33.9391	0.170666	0.521074	0.736741	33.9391	-0.413492	0.0904937	0.308581	0.000814275	0.00839994
ENSMUSG00000076435	Acsf2	407.534	-0.609265	0.000188607	0.00454526	407.534	-0.424999	0.00972618	0.080406	407.534	-0.17616	0.285339	0.532955	407.534	-0.360426	0.0267142	0.13798	0.00459858	0.0202948
ENSMUSG00000026425	Srgap2	836.132	0.254835	0.000189454	0.00455814	836.132	0.2158	0.00154212	0.0225745	836.132	-0.00675474	0.920347	0.96632	836.132	0.0322803	0.639243	0.842907	0.00102364	0.00907594
ENSMUSG00000030934	Oat	8711.36	-0.158798	0.000190218	0.004569	8711.36	0.034028	0.423949	0.74706	8711.36	0.0925416	0.029719	0.137338	8711.36	-0.100284	0.0184029	0.106308	0.000413765	0.00333599
ENSMUSG00000029228	Lnx1	78.962	-0.785332	0.00019181	0.0045926	78.962	-0.692117	0.00157533	0.0229684	78.962	-0.399485	0.071059	0.233975	78.962	-0.4927	0.0179226	0.104608	0.00406086	0.0174826
ENSMUSG00000003680	Taf6l	293.614	0.292485	0.000192641	0.0045926	293.614	0.042317	0.592799	0.849687	293.614	-0.196077	0.0115417	0.073968	293.614	0.0540911	0.498588	0.758076	0.00253463	0.00507959
ENSMUSG00000040170	Fmo2	4053.37	-0.657374	0.000192833	0.0045926	4053.37	-0.652492	0.000202059	0.00504456	4053.37	1.5078	1.11088e-17	6.47867e-15	4053.37	1.50291	1.23491e-17	9.28094e-16	0.0582905	0.0137242
ENSMUSG00000023046	Igfbp6	828.629	-0.600203	0.000192845	0.0045926	828.629	-0.764673	1.75346e-06	0.000117273	828.629	0.390703	0.0153718	0.0898641	828.629	0.555173	0.000510315	0.00588173	0.0210068	0.0244478
ENSMUSG00000047281	Sfn	979.699	-0.508101	0.000192903	0.0045926	979.699	-0.38831	0.00474716	0.0492974	979.699	-0.479109	0.000488277	0.00732416	979.699	-0.5989	1.13169e-05	0.000200243	0.0149716	0.0243226
ENSMUSG00000043439	Epop	283.97	-0.541623	0.000193091	0.0045926	283.97	-0.415549	0.00437359	0.0468875	283.97	-0.005109	0.972307	0.989525	283.97	-0.131183	0.36202	0.656761	0.00186168	0.0169879
ENSMUSG00000027605	Acss2	472.972	-0.456296	0.000196967	0.00467716	472.972	-0.3616	0.00330972	0.0386428	472.972	-0.0523039	0.672693	0.832262	472.972	-0.147	0.227668	0.5189	0.00148744	0.0149491
ENSMUSG00000028447	Dctn3	338.589	0.297268	0.000198034	0.00469486	338.589	0.206374	0.0101504	0.0830486	338.589	-0.0981674	0.211771	0.449701	338.589	-0.00727329	0.928905	0.972249	0.00310241	0.0078594
ENSMUSG00000078515	Ddi2	1531.14	-0.244888	0.000200435	0.00474406	1531.14	0.0149622	0.819214	0.944203	1531.14	0.264773	5.71872e-05	0.00126523	1531.14	0.00492248	0.940116	0.977987	0.00457739	0.00403647
ENSMUSG00000058921	Slc10a5	55.9266	-0.986102	0.000201868	0.00477024	55.9266	-0.756695	0.00434791	0.0466808	55.9266	0.107962	0.693516	0.846148	55.9266	-0.121445	0.635771	0.841753	0.00167688	0.014682
ENSMUSG00000051378	Kif18b	22.3371	-1.73703	0.000202684	0.00478075	22.3371	-1.52129	0.00181855	0.0251799	22.3371	-0.440402	0.382872	0.624414	22.3371	-0.656143	0.144147	0.404157	0.00112554	0.0168459
ENSMUSG00000090125	Pou3f1	6.95283	-1.89247	0.000202969	0.00478075	6.95283	-2.58991	0.000161417	0.00421768	6.95283	-1.42795	0.0494161	0.188757	6.95283	-0.730517	0.104599	0.335251	0.00192978	0.0134942
ENSMUSG00000030789	Itgax	62.6344	1.42541	0.000203411	0.00478343	62.6344	2.65271	1.75432e-11	8.18158e-09	62.6344	0.37689	0.309627	0.558314	62.6344	-0.850401	0.0364263	0.170729	0.00892109	0.0297519
ENSMUSG00000021124	Vti1b	635.821	0.222212	0.000205341	0.00482105	635.821	0.0703613	0.237359	0.579901	635.821	-0.0468335	0.427713	0.663472	635.821	0.105017	0.0818213	0.288084	0.000464995	0.00653771
ENSMUSG00000021965	Ska3	7.75143	-2.03065	0.000210362	0.00493099	7.75143	-0.6018	0.286825	0.629671	7.75143	0.263607	0.662839	0.826494	7.75143	-1.16524	0.0207449	0.115708	0.00112234	0.00955659
ENSMUSG00000050677	Ccdc96	191.561	0.557347	0.000212958	0.00498383	191.561	0.348266	0.0217825	0.138614	191.561	-0.265102	0.0747725	0.240969	191.561	-0.0560211	0.715145	0.884385	0.00610432	0.0102548
ENSMUSG00000003227	Edar	43.7163	-0.704206	0.000214504	0.00501197	43.7163	-0.414025	0.0370692	0.195398	43.7163	-0.0996678	0.624493	0.80529	43.7163	-0.389848	0.0349488	0.166249	0.00172692	0.00928198
ENSMUSG00000041444	Arhgap32	383.331	-0.431445	0.000217191	0.00506663	383.331	-0.437164	0.000200502	0.00502962	383.331	-0.126446	0.28583	0.533219	383.331	-0.120727	0.296943	0.595684	0.000633084	0.0149466
ENSMUSG00000025153	Fasn	55480.2	0.43279	0.00021897	0.0050953	55480.2	0.519612	9.08525e-06	0.000429289	55480.2	0.231808	0.0477115	0.184979	55480.2	0.144986	0.215672	0.504249	0.00389502	0.0259591
ENSMUSG00000052748	Swt1	861.041	-0.312669	0.000219119	0.0050953	861.041	0.109082	0.198165	0.527427	861.041	0.164213	0.0529184	0.196345	861.041	-0.257538	0.00231367	0.0211627	0.000894036	0.00679737
ENSMUSG00000037798	Mat1a	427.724	0.561622	0.000224034	0.0052013	427.724	0.560322	0.000255831	0.00601616	427.724	-0.248839	0.100259	0.287342	427.724	-0.247538	0.108035	0.341887	0.0111826	0.0191403
ENSMUSG00000042788	Fam166b	143.652	0.672368	0.000225033	0.00521618	143.652	0.169195	0.359202	0.697113	143.652	-0.505441	0.00524268	0.0430639	143.652	-0.00226718	0.99026	0.997251	0.00641775	0.00701856
ENSMUSG00000033938	Ndufb7	425.282	0.322835	0.000225931	0.0052287	425.282	0.19333	0.0280216	0.161853	425.282	-0.141064	0.103671	0.293957	425.282	-0.0115597	0.896466	0.962153	0.00406298	0.00863023
ENSMUSG00000071076	Jund	10143.6	-0.599358	0.000228929	0.00528968	10143.6	-0.265243	0.103175	0.365298	10143.6	-0.393314	0.0156608	0.090645	10143.6	-0.727429	7.75927e-06	0.00014036	0.0173607	0.0311217
ENSMUSG00000027940	Tpm3	4540.29	0.244808	0.000230577	0.00531932	4540.29	0.148469	0.0258848	0.155373	4540.29	-0.233686	0.000437273	0.00676081	4540.29	-0.137346	0.0393506	0.179127	0.00892925	0.00863967
ENSMUSG00000062825	Actg1	24441	-0.260981	0.000231165	0.00532445	24441	-0.20055	0.00470424	0.0490404	24441	-0.408566	8.41066e-09	4.79013e-07	24441	-0.468997	3.70386e-11	1.41738e-09	0.0146965	0.0166298
ENSMUSG00000020251	Glt8d2	61.883	-0.847116	0.000233456	0.00536874	61.883	-0.843019	0.000146331	0.00390028	61.883	0.389577	0.097312	0.282011	61.883	0.38548	0.0756279	0.274429	0.00848989	0.01298
ENSMUSG00000024190	Dusp1	5963.18	-0.654194	0.000234086	0.00537477	5963.18	-0.638352	0.000332424	0.00733245	5963.18	-0.206098	0.246759	0.491524	5963.18	-0.22194	0.211832	0.499652	0.00522717	0.0335374
ENSMUSG00000022037	Clu	6973.02	1.07907	0.000238297	0.00546285	6973.02	0.913334	0.00187321	0.0258386	6973.02	-0.445402	0.12927	0.335365	6973.02	-0.279667	0.341092	0.636424	0.0237122	0.0503486
ENSMUSG00000031765	Mt1	659.143	-0.54893	0.000238813	0.00546609	659.143	-0.885353	4.50953e-09	8.01816e-07	659.143	-0.600415	7.26485e-05	0.00153287	659.143	-0.263992	0.0765199	0.276359	0.00573693	0.0318805
ENSMUSG00000025351	Cd63	3569.98	0.428959	0.000239398	0.00547087	3569.98	0.198447	0.0893082	0.335078	3569.98	-0.171488	0.141603	0.353548	3569.98	0.0590237	0.613635	0.829717	0.00563652	0.0174886
ENSMUSG00000022174	Dad1	1135.07	0.299756	0.000241037	0.00549972	1135.07	0.0579415	0.479959	0.783366	1135.07	-0.259404	0.00146514	0.017269	1135.07	-0.0175887	0.830433	0.934814	0.00657081	0.00738368
ENSMUSG00000026158	Ogfrl1	379.467	0.440123	0.000242333	0.00552065	379.467	0.424396	0.000392631	0.00827248	379.467	0.00562478	0.96209	0.984377	379.467	0.0213523	0.860245	0.945826	0.00240968	0.0148889
ENSMUSG00000018567	Gabarap	3846.06	0.205434	0.000243138	0.0055281	3846.06	0.122633	0.0285547	0.163632	3846.06	-0.0665776	0.233412	0.474412	3846.06	0.0162237	0.772518	0.912967	0.00307098	0.00783483
ENSMUSG00000067071	Hes6	395.82	0.394451	0.000243418	0.0055281	395.82	0.439575	4.48632e-05	0.00154155	395.82	-0.0198874	0.851309	0.930919	395.82	-0.065012	0.551268	0.79175	0.00398914	0.0116326
ENSMUSG00000030890	Ilk	1342.38	-0.194053	0.00024406	0.00553404	1342.38	-0.196939	0.000185059	0.00470063	1342.38	0.0575805	0.278527	0.526265	1342.38	0.060467	0.248856	0.54357	0.00348855	0.00714088
ENSMUSG00000021340	Gpld1	86.7452	-0.596291	0.000245311	0.00554555	86.7452	-0.721842	3.49849e-06	0.000203734	86.7452	0.286304	0.0841662	0.258836	86.7452	0.411855	0.00681354	0.05084	0.00880105	0.0107148
ENSMUSG00000021838	Samd4	257.149	-0.497754	0.000245328	0.00554555	257.149	-0.391542	0.00343762	0.0397781	257.149	0.281404	0.0393315	0.164031	257.149	0.175192	0.187736	0.468393	0.00717555	0.0119254
ENSMUSG00000037580	Gch1	365.724	0.531397	0.000246749	0.00556905	365.724	0.562143	0.000124391	0.00341549	365.724	-0.270647	0.0604465	0.21208	365.724	-0.301392	0.0407431	0.183741	0.0120407	0.0169549
ENSMUSG00000032965	Ift57	426.709	0.389469	0.000247184	0.00557023	426.709	0.0993734	0.354879	0.693112	426.709	-0.346889	0.00106975	0.0135453	426.709	-0.056793	0.597755	0.821343	0.00692348	0.00661718
ENSMUSG00000038379	Ttk	9.38491	-2.24144	0.000248793	0.0055887	9.38491	-1.09588	0.0704955	0.292911	9.38491	0.412118	0.531969	0.744505	9.38491	-0.733436	0.185349	0.46593	0.00038407	0.0107343
ENSMUSG00000004270	Lpcat3	1001.17	0.309921	0.000249128	0.0055887	1001.17	0.331552	8.85609e-05	0.00261735	1001.17	0.00709617	0.932676	0.971732	1001.17	-0.0145347	0.864511	0.948197	0.00351619	0.0146644
ENSMUSG00000024661	Fth1	24447.3	1.01363	0.000249153	0.0055887	24447.3	0.315254	0.254585	0.597759	24447.3	-0.504913	0.0680329	0.227661	24447.3	0.193459	0.484491	0.748372	0.0102265	0.0359078
ENSMUSG00000020248	Nfyb	315.57	-0.277908	0.000250196	0.00560346	315.57	-0.115243	0.127602	0.414027	315.57	0.101404	0.186766	0.418095	315.57	-0.061261	0.412178	0.698844	0.00118957	0.00661974
ENSMUSG00000026691	Fmo3	588.443	-1.12059	0.000256455	0.00573484	588.443	-0.913379	0.00286461	0.0351165	588.443	0.22448	0.465068	0.692841	588.443	0.017267	0.954935	0.984514	0.00763065	0.0411681
ENSMUSG00000037624	Kcnk2	640.108	-0.607083	0.000257317	0.00574529	640.108	-0.2977	0.0733192	0.299522	640.108	0.0984978	0.554754	0.758825	640.108	-0.210886	0.202783	0.489985	0.00171933	0.0170517
ENSMUSG00000001911	Nfix	4470.31	-0.21544	0.000258649	0.00576621	4470.31	-0.144102	0.0145799	0.105917	4470.31	0.0143456	0.808108	0.909102	4470.31	-0.0569923	0.333191	0.629265	0.00183828	0.00942046
ENSMUSG00000037253	Mex3c	819.128	-0.34892	0.000259687	0.00578051	819.128	-0.136608	0.154414	0.46229	819.128	-0.00173399	0.985609	0.995341	819.128	-0.214046	0.0247301	0.130782	0.00147156	0.0107484
ENSMUSG00000036372	Tmem258	448.179	0.408091	0.000260606	0.00579213	448.179	0.0301071	0.789734	0.936275	448.179	-0.410633	0.000236441	0.00407781	448.179	-0.0326488	0.772581	0.912967	0.00733607	0.0081595
ENSMUSG00000052974	Cyp2f2	29928.7	-1.11845	0.000263989	0.00585839	29928.7	-0.829091	0.00684358	0.0631515	29928.7	-0.0596891	0.845637	0.928208	29928.7	-0.349051	0.254861	0.55032	0.000124077	0.0599905
ENSMUSG00000037089	Slc35b2	394.041	0.264617	0.00026465	0.00586412	394.041	0.139301	0.0540037	0.24756	394.041	-0.052359	0.462567	0.690935	394.041	0.0729566	0.321231	0.617801	0.00101475	0.00675743
ENSMUSG00000055148	Klf2	1353.95	-1.14673	0.000267642	0.00591945	1353.95	-0.59485	0.0592911	0.264043	1353.95	-0.728037	0.0209561	0.109493	1353.95	-1.27992	4.75684e-05	0.000744949	0.0257652	0.0550064
ENSMUSG00000026473	Glul	4759.58	-0.51611	0.000268149	0.00591945	4759.58	-0.118747	0.402028	0.729605	4759.58	0.00437915	0.97535	0.990707	4759.58	-0.392984	0.00551482	0.0431132	0.00643576	0.0202044
ENSMUSG00000037772	Mrpl23	132.447	0.652046	0.000268385	0.00591945	132.447	-0.129549	0.471057	0.77862	132.447	-0.5032	0.00462323	0.0394422	132.447	0.278395	0.123999	0.370282	0.00347586	0.008453
ENSMUSG00000036622	Atp13a2	363.534	0.266838	0.000268771	0.00591945	363.534	0.197695	0.00522547	0.0525068	363.534	0.17191	0.014807	0.0878302	363.534	0.241052	0.00103485	0.0106705	0.00301103	0.0100784
ENSMUSG00000051355	Commd1	225.927	0.331046	0.000269244	0.00592093	225.927	0.0708483	0.444865	0.761372	225.927	-0.282676	0.00174858	0.0197171	225.927	-0.0224788	0.809549	0.926984	0.00415116	0.00570246
ENSMUSG00000000290	Itgb2	89.4889	1.23946	0.000270972	0.00594995	89.4889	2.47393	7.58483e-13	6.50511e-10	89.4889	0.582476	0.07801	0.247742	89.4889	-0.652001	0.0659302	0.252964	0.0065225	0.0333588
ENSMUSG00000073424	Cyp4f15	71.291	-1.10488	0.000271503	0.00595265	71.291	-1.00579	0.000988904	0.0164217	71.291	-0.0615143	0.843625	0.927447	71.291	-0.160597	0.588429	0.815459	9.1319e-05	0.0196714
ENSMUSG00000002603	Tgfb1	451.651	0.423428	0.000273115	0.00597199	451.651	0.560386	1.24811e-06	8.79106e-05	451.651	0.1936	0.0908864	0.270845	451.651	0.0566417	0.629511	0.838275	0.000836716	0.0172429
ENSMUSG00000034607	Pof1b	758.738	-0.403922	0.000273204	0.00597199	758.738	-0.204141	0.0674399	0.285523	758.738	-0.0869011	0.436961	0.671298	758.738	-0.286683	0.00968295	0.0663116	0.00241172	0.0155095
ENSMUSG00000031239	Itm2a	179.698	1.07604	0.000274349	0.00598805	179.698	0.938533	0.00144028	0.021481	179.698	0.0696473	0.81151	0.910396	179.698	0.207154	0.487263	0.749649	0.00275837	0.0298969
ENSMUSG00000038418	Egr1	20759.7	-0.896556	0.000277548	0.0060488	20759.7	-1.07175	1.39244e-05	0.000607838	20759.7	-0.66217	0.00726531	0.0540061	20759.7	-0.486979	0.0483003	0.205551	0.0122761	0.0558779
ENSMUSG00000029708	Gcc1	473.976	-0.307849	0.000278309	0.0060541	473.976	-0.15665	0.0653182	0.28076	473.976	0.035218	0.680762	0.838657	473.976	-0.115982	0.167788	0.441701	0.000397697	0.00902233
ENSMUSG00000052310	Slc39a1	1464.18	0.408408	0.000278621	0.0060541	1464.18	0.147626	0.188775	0.515673	1464.18	-0.130588	0.243982	0.488537	1464.18	0.130194	0.247656	0.541719	0.00233005	0.0151796
ENSMUSG00000022528	Hes1	936.89	-0.741072	0.000283044	0.00613745	936.89	-0.62208	0.00239884	0.0310889	936.89	-0.413157	0.0439224	0.176028	936.89	-0.53215	0.00908764	0.0632448	0.00962988	0.0381883
ENSMUSG00000078597	Cyp4a12b	75.2677	-1.15128	0.000283299	0.00613745	75.2677	-0.660707	0.0323683	0.177865	75.2677	0.807035	0.0114405	0.0735533	75.2677	0.316459	0.302202	0.599994	0.00838829	0.0154695
ENSMUSG00000021062	Rab15	1728.88	0.366191	0.000285431	0.00615913	1728.88	0.456556	6.39547e-06	0.000330659	1728.88	-0.103156	0.305581	0.554366	1728.88	-0.193521	0.0563547	0.228681	0.00851057	0.0161623
ENSMUSG00000049307	Fut4	427.054	0.337792	0.000285439	0.00615913	427.054	0.632978	1.00699e-11	5.43773e-09	427.054	0.167481	0.0661685	0.223733	427.054	-0.127705	0.178486	0.456229	0.00373673	0.0158464
ENSMUSG00000028378	Ptgr1	706.38	-0.252793	0.000285567	0.00615913	706.38	-0.228482	0.00144105	0.021481	706.38	-0.328344	4.21127e-06	0.000129031	706.38	-0.352655	4.74956e-07	1.07187e-05	0.00868756	0.0116882
ENSMUSG00000075327	Zbtb2	217.736	-0.320588	0.000287615	0.00619413	217.736	-0.298405	0.00123931	0.0191614	217.736	-0.249867	0.00696436	0.0525844	217.736	-0.27205	0.00203934	0.0189628	0.00418527	0.0101723
ENSMUSG00000005547	Cyp2a5	390.282	-0.937135	0.000296157	0.00636869	390.282	-0.831025	0.00131961	0.0201466	390.282	0.136841	0.598911	0.790452	390.282	0.0307307	0.905022	0.964535	0.0075882	0.0312833
ENSMUSG00000038859	Baiap2l1	2374.63	-0.20214	0.0002998	0.00643602	2374.63	-0.118332	0.0353042	0.188686	2374.63	-0.0975975	0.0825504	0.256012	2374.63	-0.181406	0.00117635	0.0118576	0.00280186	0.0102436
ENSMUSG00000051615	Rap2a	1238.88	0.262191	0.000300171	0.00643602	1238.88	-0.112069	0.114809	0.389646	1238.88	0.241697	0.00073222	0.0101288	1238.88	0.615957	1.21973e-17	9.21436e-16	0.013591	0.0081403
ENSMUSG00000038633	Degs1	2375.91	-0.274841	0.000305427	0.00653911	2375.91	-0.144469	0.0574717	0.257985	2375.91	0.111474	0.143667	0.357082	2375.91	-0.0188987	0.803451	0.925228	0.00396401	0.0109746
ENSMUSG00000006736	Tspan31	991.613	0.26749	0.000308939	0.00660459	991.613	0.162837	0.028603	0.163735	991.613	-0.127855	0.0832179	0.257331	991.613	-0.0232015	0.756194	0.905808	0.00486598	0.00964073
ENSMUSG00000030254	Rad18	27.174	-0.915816	0.000314358	0.00670302	27.174	-0.595524	0.020417	0.132656	27.174	0.0830643	0.759208	0.882013	27.174	-0.237227	0.320979	0.617479	0.00121999	0.00894259
ENSMUSG00000048779	P2ry6	29.0981	0.998467	0.000314463	0.00670302	29.0981	0.245989	0.184113	0.508788	29.0981	1.19086	1.14642e-08	6.33138e-07	29.0981	1.94334	7.62666e-14	3.82119e-12	0.0113364	0.0107033
ENSMUSG00000003779	Kif20a	77.217	-1.38386	0.000316096	0.00672799	77.217	-1.4512	0.000196674	0.00494398	77.217	-0.425493	0.28146	0.529167	77.217	-0.358153	0.344382	0.639754	0.000513113	0.0259677
ENSMUSG00000000787	Ddx3x	7156.4	-0.419205	0.000319185	0.00678385	7156.4	-0.349455	0.00271317	0.034043	7156.4	-0.16131	0.166426	0.390519	7156.4	-0.23106	0.0472203	0.202492	0.00249923	0.0214171
ENSMUSG00000050567	Maml1	597.71	-0.293425	0.000320921	0.00681082	597.71	-0.193573	0.0181056	0.122781	597.71	-0.00539402	0.947798	0.978001	597.71	-0.105246	0.194203	0.477235	0.000135152	0.00941252
ENSMUSG00000006014	Prg4	22.3971	2.19818	0.000327175	0.00693346	22.3971	0.103425	0.874036	0.962423	22.3971	-2.64344	2.08794e-05	0.000536875	22.3971	-0.548686	0.393816	0.68491	0.0114307	0.0137832
ENSMUSG00000055373	Fut9	18.5189	-1.19033	0.000328427	0.00694669	18.5189	-0.547758	0.0786822	0.313182	18.5189	0.628388	0.0674081	0.226454	18.5189	-0.0141886	0.962029	0.987232	0.00264791	0.00841581
ENSMUSG00000026718	Stam	646.584	-0.237262	0.000328753	0.00694669	646.584	-0.100103	0.135066	0.427544	646.584	-0.0680919	0.309638	0.558314	646.584	-0.205252	0.00187915	0.017687	0.00278943	0.0081187
ENSMUSG00000079445	B3gnt7	49.0083	0.710647	0.000329454	0.00695142	49.0083	0.620595	0.00202656	0.0274348	49.0083	-0.183043	0.332349	0.581632	49.0083	-0.0929903	0.657332	0.851977	0.00419028	0.0090257
ENSMUSG00000045763	Basp1	128.79	1.04679	0.000333174	0.00701977	128.79	0.593554	0.0421687	0.211984	128.79	-0.363825	0.207305	0.444716	128.79	0.08941	0.762068	0.907803	0.00733191	0.0204161
ENSMUSG00000018796	Acsl1	881.733	-0.422258	0.000336145	0.00707215	881.733	-0.300577	0.0107706	0.086222	881.733	0.0258792	0.826826	0.918941	881.733	-0.0958022	0.414234	0.700676	0.000554548	0.0169886
ENSMUSG00000060212	Pcnx2	13.8025	1.48601	0.000337436	0.00708907	13.8025	-0.0835481	0.831252	0.94777	13.8025	-0.617675	0.104331	0.295233	13.8025	0.951882	0.0252346	0.132536	0.000666075	0.00678952
ENSMUSG00000039234	Sec24d	995.29	0.322879	0.00033897	0.00710354	995.29	-0.127145	0.159583	0.470044	995.29	-0.330791	0.000240227	0.0041206	995.29	0.119233	0.187316	0.468118	0.00344728	0.00573383
ENSMUSG00000027893	Ahcyl1	2003.86	0.162821	0.000339099	0.00710354	2003.86	0.224246	7.48461e-07	5.71338e-05	2003.86	0.0622709	0.166712	0.390907	2003.86	0.00084545	0.985247	0.996317	0.000951673	0.00837674
ENSMUSG00000024014	Pim1	958.199	0.69159	0.000339709	0.00710611	958.199	0.967721	5.7175e-07	4.4341e-05	958.199	-0.14428	0.453688	0.683697	958.199	-0.420411	0.0302173	0.15119	0.0166738	0.0317558
ENSMUSG00000023030	Slc11a2	973.286	0.233944	0.000343727	0.00717986	973.286	0.185671	0.00466313	0.0487718	973.286	-0.0944534	0.145952	0.361287	973.286	-0.0461797	0.484151	0.748056	0.00380343	0.00721199
ENSMUSG00000066113	Adamtsl1	479.918	-0.51341	0.000345734	0.00721146	479.918	-0.515323	0.000327035	0.00725748	479.918	0.0260271	0.857061	0.934277	479.918	0.0279403	0.844441	0.940674	0.00640803	0.0181997
ENSMUSG00000028039	Efna3	40.6978	-0.90843	0.000346353	0.00721404	40.6978	-0.26703	0.286167	0.62922	40.6978	0.3966	0.127641	0.332501	40.6978	-0.2448	0.31508	0.612065	0.00284542	0.00799676
ENSMUSG00000040525	Cblc	398.135	0.315914	0.000347773	0.00723329	398.135	0.467715	1.9494e-07	1.90753e-05	398.135	-0.115297	0.187005	0.41847	398.135	-0.267098	0.00326185	0.0282914	0.00822389	0.0110341
ENSMUSG00000019893	Ros1	317.593	-0.622743	0.000348344	0.00723484	317.593	-0.377249	0.0301771	0.170206	317.593	0.136293	0.436995	0.671298	317.593	-0.109201	0.527413	0.777887	0.00601239	0.0172512
ENSMUSG00000026107	Nabp1	180.269	-0.543208	0.000350479	0.00726883	180.269	-0.682785	9.57703e-06	0.000446112	180.269	-0.246304	0.115113	0.312193	180.269	-0.106727	0.476239	0.742786	0.00127367	0.017504
ENSMUSG00000031565	Fgfr1	473.587	-0.471267	0.00035133	0.00727612	473.587	-0.566248	1.00995e-05	0.000464511	473.587	0.688278	1.567e-07	6.7795e-06	473.587	0.78326	1.22272e-09	3.8755e-08	0.0238388	0.00981621
ENSMUSG00000026578	Ccdc181	808.301	0.429686	0.000355448	0.00735097	808.301	0.223103	0.0652265	0.280449	808.301	-0.35425	0.00319778	0.0302881	808.301	-0.147666	0.222951	0.513284	0.00909417	0.0091896
ENSMUSG00000027399	Il1a	7.44992	2.44276	0.000356765	0.0073551	7.44992	2.30659	0.00175405	0.024536	7.44992	-0.69398	0.247843	0.492176	7.44992	-0.55781	0.489324	0.751378	0.00544802	0.0132414
ENSMUSG00000055839	Elob	691.534	0.350254	0.000356813	0.0073551	691.534	0.192404	0.051221	0.239513	691.534	-0.232363	0.0174898	0.0972545	691.534	-0.0745121	0.45169	0.726409	0.007201	0.0110422
ENSMUSG00000021268	Meg3	66.5738	-0.785568	0.000357161	0.0073551	66.5738	-0.400986	0.106307	0.37187	66.5738	-1.10522	4.39111e-06	0.000133658	66.5738	-1.4898	6.82538e-11	2.51492e-09	0.0119334	0.0163937
ENSMUSG00000022201	Zfr	1210.21	-0.297533	0.000363621	0.00747756	1210.21	-0.056069	0.500304	0.797883	1210.21	0.212269	0.0110599	0.0719883	1210.21	-0.029195	0.725339	0.89008	0.00318597	0.00676749
ENSMUSG00000024301	Kifc5b	11.2147	-1.88316	0.000373086	0.00765204	11.2147	-0.973224	0.0539366	0.24756	11.2147	0.672477	0.228379	0.469246	11.2147	-0.237454	0.615367	0.830591	0.00190614	0.00900133
ENSMUSG00000017737	Mmp9	7.98328	1.81996	0.000373155	0.00765204	7.98328	1.13467	0.0318522	0.176245	7.98328	-0.740728	0.103055	0.292609	7.98328	-0.0554398	0.923649	0.97086	0.00409037	0.0100661
ENSMUSG00000024653	Scgb1a1	206184	-1.05821	0.000373776	0.00765401	206184	-0.769782	0.00964862	0.0799945	206184	-0.236126	0.427251	0.663188	206184	-0.52455	0.0777877	0.279484	0.0111869	0.0567483
ENSMUSG00000028920	Fbxo42	522.67	-0.277617	0.000376492	0.00769881	522.67	0.0339037	0.666315	0.884489	522.67	0.0741511	0.346048	0.592973	522.67	-0.237369	0.0023408	0.0213697	0.00187185	0.00610158
ENSMUSG00000070877	Ldlrad1	190.203	0.56859	0.000377961	0.00771777	190.203	0.13952	0.391248	0.721887	190.203	-0.543183	0.000669658	0.00937007	190.203	-0.114113	0.48385	0.747777	0.00705296	0.00512091
ENSMUSG00000062257	Opcml	24.2596	-1.27769	0.000378478	0.00771777	24.2596	-0.759866	0.0392524	0.202943	24.2596	-0.0400064	0.916446	0.964192	24.2596	-0.557828	0.106808	0.339598	0.00124446	0.0120007
ENSMUSG00000032691	Nlrp3	13.2072	1.82298	0.000379681	0.0077315	13.2072	1.34792	0.00839103	0.0728785	13.2072	-0.380833	0.416278	0.654022	13.2072	0.0942222	0.864563	0.948197	0.00362171	0.0135358
ENSMUSG00000010080	Epn3	2215.46	-0.315577	0.000380444	0.00773623	2215.46	0.283215	0.00144238	0.021481	2215.46	0.245447	0.00573363	0.0460332	2215.46	-0.353344	6.99613e-05	0.00104085	0.00315929	0.0020034
ENSMUSG00000031078	Cttn	2073.14	0.193737	0.000385157	0.00782116	2073.14	0.0509661	0.351764	0.690213	2073.14	-0.143107	0.00861119	0.0607407	2073.14	-0.000336408	0.995105	0.999492	0.00373006	0.00623257
ENSMUSG00000074578	Zfas1	321.905	-0.497679	0.000385981	0.00782698	321.905	-0.428714	0.00223723	0.0296265	321.905	0.0375781	0.790798	0.900087	321.905	-0.0313861	0.82109	0.931528	0.00377607	0.0152484
ENSMUSG00000029177	Cenpa	29.8679	-1.23905	0.000387215	0.00783944	29.8679	-0.293264	0.397924	0.726145	29.8679	0.451984	0.20789	0.445282	29.8679	-0.493805	0.142657	0.401764	0.000829773	0.00885415
ENSMUSG00000000440	Pparg	57.491	-0.676133	0.00038767	0.00783944	57.491	-0.76006	9.43145e-05	0.00274472	57.491	-0.15848	0.4325	0.667519	57.491	-0.0745523	0.683464	0.866213	0.00103502	0.0130872
ENSMUSG00000023349	Clec4n	14.2373	1.81334	0.000398475	0.00804678	14.2373	2.37792	6.89335e-06	0.000348564	14.2373	0.133597	0.77088	0.889524	14.2373	-0.430991	0.454053	0.728043	0.00462245	0.0148698
ENSMUSG00000018286	Psmb6	978.742	0.286154	0.000399784	0.00806202	978.742	0.105733	0.195596	0.523168	978.742	-0.341253	2.45799e-05	0.000612608	978.742	-0.160833	0.0488231	0.20675	0.00960766	0.00669614
ENSMUSG00000022021	Diaph3	85.3734	-0.641098	0.000402369	0.00810296	85.3734	-0.488283	0.00932975	0.078357	85.3734	-0.267343	0.158625	0.378918	85.3734	-0.420158	0.0190911	0.109028	0.00300804	0.0111211
ENSMUSG00000045573	Penk	10.6086	-1.76714	0.000408509	0.00821526	10.6086	-1.23144	0.0435034	0.216109	10.6086	-1.23956	0.0418347	0.171046	10.6086	-1.77525	0.000395663	0.00473759	0.00394464	0.012364
ENSMUSG00000029669	Tspan12	816.294	-0.371355	0.000409574	0.00822533	816.294	-0.194676	0.0641514	0.277572	816.294	0.0648933	0.538744	0.747871	816.294	-0.111785	0.285591	0.583473	0.00209489	0.013209
ENSMUSG00000033760	Rbm4b	166.813	-0.338803	0.000412492	0.00827254	166.813	-0.0335275	0.731537	0.911764	166.813	0.0470335	0.632213	0.809873	166.813	-0.258242	0.006771	0.0506982	0.000964446	0.00584242
ENSMUSG00000031024	Denn2b	1604.67	0.388797	0.000415695	0.008325	1604.67	0.569101	2.4566e-07	2.21094e-05	1604.67	0.0136805	0.900834	0.9572	1604.67	-0.166623	0.132014	0.383038	0.00806899	0.0197928
ENSMUSG00000021638	Ocln	729.7	-0.341515	0.000417453	0.008325	729.7	-0.0913849	0.346697	0.685773	729.7	0.0415016	0.669854	0.830369	729.7	-0.208628	0.0307062	0.152798	0.00170687	0.0120899
ENSMUSG00000050732	Vamp8	2977.33	0.217283	0.000417894	0.008325	2977.33	0.154363	0.0122924	0.094758	2977.33	-0.0893844	0.145813	0.361187	2977.33	-0.0264644	0.668385	0.858898	0.00425091	0.00882291
ENSMUSG00000089672	NA	8.43411	2.17797	0.000418265	0.008325	8.43411	2.44152	0.00032309	0.00719183	8.43411	-0.482632	0.375921	0.618196	8.43411	-0.746176	0.312095	0.609403	0.00663329	0.0146611
ENSMUSG00000029135	Fosl2	1243.14	-0.454857	0.000418989	0.008325	1243.14	-0.360974	0.00524757	0.0526563	1243.14	-0.153384	0.236173	0.477985	1243.14	-0.247267	0.0548248	0.224158	0.00358568	0.019413
ENSMUSG00000036062	Phf24	1030.99	-0.599009	0.000419005	0.008325	1030.99	-0.499532	0.00323505	0.0382539	1030.99	0.142898	0.401049	0.641221	1030.99	0.0434211	0.797559	0.923052	0.00976027	0.0247274
ENSMUSG00000025353	Ormdl2	411.957	0.305961	0.000419105	0.008325	411.957	0.244178	0.00506079	0.0514289	411.957	-0.0919295	0.283507	0.531349	411.957	-0.0301469	0.732224	0.894048	0.00388795	0.00995273
ENSMUSG00000005054	Cstb	683.896	0.394624	0.000420779	0.00834688	683.896	0.110656	0.326496	0.666424	683.896	-0.395089	0.000411924	0.0064858	683.896	-0.111121	0.324664	0.620882	0.0093841	0.0100142
ENSMUSG00000064339	mt-Rnr2	17838.9	-0.431217	0.00042469	0.00841302	17838.9	-0.223754	0.0674669	0.285535	17838.9	0.0328327	0.788484	0.89889	17838.9	-0.174631	0.153464	0.419087	0.000761823	0.0186216
ENSMUSG00000023067	Cdkn1a	1172.33	-0.3583	0.000427958	0.00846625	1172.33	-0.273621	0.00764934	0.0684894	1172.33	-0.302611	0.00316229	0.0301533	1172.33	-0.387289	0.000141866	0.00195317	0.00891634	0.0186577
ENSMUSG00000044350	Lacc1	105.305	0.706007	0.000430366	0.00850235	105.305	0.674699	0.0010553	0.0171772	105.305	-0.421041	0.0336731	0.148954	105.305	-0.389733	0.0612212	0.240391	0.00894479	0.0145672
ENSMUSG00000036805	Noxa1	138.906	1.07765	0.000434753	0.00857739	138.906	1.56418	4.29656e-07	3.49965e-05	138.906	-0.06262	0.835995	0.923185	138.906	-0.549151	0.0795072	0.283011	0.0110573	0.0260184
ENSMUSG00000027442	Cst8	163.421	-0.896269	0.000436814	0.00860641	163.421	-1.23606	1.61074e-06	0.000108725	163.421	-0.433129	0.0961379	0.279779	163.421	-0.0933362	0.711272	0.882508	0.00242845	0.0291721
ENSMUSG00000029156	Sgcb	338.467	-0.405435	0.000440517	0.00866765	338.467	-0.404537	0.00038957	0.00821987	338.467	0.185115	0.110898	0.306187	338.467	0.184217	0.103889	0.334002	0.00770696	0.0130434
ENSMUSG00000022661	Cd200	2317.81	-0.243627	0.00044281	0.00870104	2317.81	-0.126482	0.0686985	0.287906	2317.81	-0.013607	0.844914	0.928019	2317.81	-0.130752	0.0590695	0.234604	0.000873219	0.0107355
ENSMUSG00000043705	Capn13	25.0728	-1.0936	0.000444517	0.00872283	25.0728	-0.592628	0.0527103	0.243799	25.0728	0.342034	0.291982	0.539994	25.0728	-0.158939	0.586051	0.814058	0.000662425	0.0101765
ENSMUSG00000031340	Gabre	69.8927	-0.517567	0.0004467	0.00875388	69.8927	-0.172472	0.238643	0.580844	69.8927	0.199563	0.187462	0.419009	69.8927	-0.145532	0.306252	0.603726	0.00110164	0.00650623
ENSMUSG00000015766	Eps8	1634.19	-0.258792	0.000448036	0.00876828	1634.19	-0.00884337	0.903462	0.973216	1634.19	0.458598	4.30044e-10	3.42626e-08	1634.19	0.20865	0.00435606	0.0357006	0.0120523	0.00323042
ENSMUSG00000036989	Trim3	1306.12	-0.202285	0.000449886	0.0087815	1306.12	-0.211263	0.000222987	0.00544582	1306.12	0.10918	0.0588476	0.20883	1306.12	0.118158	0.0384825	0.177107	0.00419668	0.00760459
ENSMUSG00000001131	Timp1	109.493	2.15759	0.000449917	0.0087815	109.493	0.736528	0.231598	0.571726	109.493	-1.21632	0.0466997	0.18264	109.493	0.204747	0.740835	0.897974	0.0104208	0.0339736
ENSMUSG00000003033	Ap1m1	403.26	0.288999	0.000452407	0.00880679	403.26	0.103441	0.210897	0.54413	403.26	-0.141053	0.0838652	0.258347	403.26	0.0445054	0.593899	0.818513	0.00231797	0.00679102
ENSMUSG00000034566	Atp5h	1499.33	0.187713	0.00045242	0.00880679	1499.33	0.0784305	0.143896	0.443085	1499.33	-0.104852	0.0492318	0.188349	1499.33	0.00443111	0.93444	0.974698	0.00308376	0.00573943
ENSMUSG00000009378	Slc16a12	150.196	-0.531966	0.000455122	0.00883348	150.196	-0.328742	0.0359832	0.191333	150.196	-0.290014	0.0644898	0.220629	150.196	-0.493239	0.00114168	0.0115676	0.0058714	0.0144861
ENSMUSG00000027840	Wnt2b	21.75	-1.39796	0.000455811	0.00883348	21.75	0.334584	0.423734	0.746953	21.75	0.221167	0.594228	0.786979	21.75	-1.51138	0.00017018	0.00229107	0.00350899	0.00841755
ENSMUSG00000034573	Ptpn13	2085.95	-0.315415	0.00045602	0.00883348	2085.95	-0.213668	0.0176392	0.120798	2085.95	0.01822	0.839915	0.925411	2085.95	-0.0835267	0.352412	0.648022	0.00189444	0.0123029
ENSMUSG00000026656	Fcgr2b	18.5747	1.62973	0.00045645	0.00883348	18.5747	2.5155	7.14866e-08	8.14277e-06	18.5747	0.617939	0.135451	0.345035	18.5747	-0.267826	0.601422	0.823045	0.0031298	0.0185887
ENSMUSG00000020098	Pcbd1	237.356	0.290723	0.00045682	0.00883348	237.356	0.172398	0.0440044	0.217462	237.356	-0.257453	0.00180531	0.0200927	237.356	-0.139128	0.10582	0.338197	0.00487634	0.00481538
ENSMUSG00000025204	Ndufb8	719.261	0.243921	0.000459282	0.00886931	719.261	0.0957127	0.172173	0.490672	719.261	-0.170179	0.0140963	0.0845083	719.261	-0.0219714	0.754972	0.905007	0.0043956	0.00692515
ENSMUSG00000016382	Pls3	4596.3	-0.255326	0.000460806	0.00888698	4596.3	-0.0880879	0.227855	0.56653	4596.3	-0.089284	0.221539	0.461566	4596.3	-0.256522	0.000434022	0.00510738	0.00519533	0.0102035
ENSMUSG00000024194	Cuta	377.811	0.383128	0.000464461	0.00893521	377.811	0.117476	0.287624	0.630327	377.811	-0.301131	0.00575547	0.0460817	377.811	-0.0354793	0.74897	0.902552	0.00623096	0.00812006
ENSMUSG00000031889	Phaf1	2138.88	-0.229738	0.000464533	0.00893521	2138.88	0.135319	0.0390019	0.202318	2138.88	0.21786	0.000900184	0.011824	2138.88	-0.147197	0.0247698	0.130896	0.00118841	0.00441628
ENSMUSG00000003752	Itpkc	218.79	-0.358369	0.000466036	0.00895231	218.79	-0.309283	0.0036343	0.0412932	218.79	-0.275292	0.0096907	0.0659311	218.79	-0.324377	0.00152323	0.0148157	0.00480794	0.0110821
ENSMUSG00000064354	mt-Co2	24961.8	-0.310007	0.000466707	0.00895341	24961.8	-0.104185	0.239619	0.58237	24961.8	0.0795914	0.369056	0.612387	24961.8	-0.12623	0.154163	0.420287	0.000325567	0.0123707
ENSMUSG00000021377	Dek	1222.02	-0.194056	0.000473623	0.00907415	1222.02	-0.0344969	0.536874	0.821366	1222.02	-0.000865547	0.987643	0.996129	1222.02	-0.160424	0.00384204	0.0322121	0.00152918	0.0062434
ENSMUSG00000024245	Tmem178	154.308	-0.507741	0.000474736	0.00908353	154.308	-0.629798	2.19081e-05	0.000877247	154.308	-0.265096	0.0780852	0.247765	154.308	-0.143039	0.317641	0.614625	9.98794e-05	0.0164757
ENSMUSG00000038670	Mybpc2	60.9498	1.11192	0.000478764	0.00914805	60.9498	0.560264	0.0824734	0.322289	60.9498	-0.641681	0.0409394	0.168329	60.9498	-0.0900219	0.783084	0.918164	0.00855257	0.0162736
ENSMUSG00000024505	Dtwd2	38.1202	-0.720115	0.000479363	0.00914805	38.1202	-0.182903	0.388433	0.719979	38.1202	0.0849674	0.695119	0.847085	38.1202	-0.452244	0.0246214	0.130487	0.00136318	0.00682319
ENSMUSG00000006373	Pgrmc1	1312.05	-0.528587	0.00048164	0.0091795	1312.05	-0.442743	0.00350254	0.040242	1312.05	-0.0891277	0.557305	0.760901	1312.05	-0.174972	0.24713	0.541258	0.000460311	0.0268898
ENSMUSG00000025658	Cnksr2	36.3363	-0.977958	0.000488429	0.00929672	36.3363	-0.623208	0.0387766	0.201591	36.3363	-0.5309	0.0793591	0.250066	36.3363	-0.88565	0.0015215	0.0148088	0.00574273	0.0137732
ENSMUSG00000036777	Anln	83.0372	-1.29238	0.000490393	0.00932195	83.0372	-1.19957	0.00142625	0.0213718	83.0372	-0.408452	0.28247	0.530564	83.0372	-0.501264	0.171677	0.447053	0.00027401	0.0244535
ENSMUSG00000028517	Plpp3	1561.01	-0.566716	0.000503594	0.00956042	1561.01	-0.751401	3.50735e-06	0.000203734	1561.01	0.674933	3.39375e-05	0.000800661	1561.01	0.859618	1.1336e-07	2.78716e-06	0.0303025	0.0169281
ENSMUSG00000033319	Fem1c	702.566	-0.287005	0.00050721	0.00961655	702.566	0.0123489	0.882343	0.966116	702.566	-0.0323866	0.697331	0.847607	702.566	-0.331741	6.05451e-05	0.000919372	0.00386792	0.00890678
ENSMUSG00000021028	Mbip	896.308	-0.320119	0.000507886	0.00961686	896.308	-0.0676311	0.467613	0.776871	896.308	-0.168018	0.0704925	0.232987	896.308	-0.420506	5.21356e-06	9.8719e-05	0.00713987	0.0118327
ENSMUSG00000032218	Ccnb2	34.3081	-1.60515	0.00051625	0.00976255	34.3081	-1.21346	0.00917399	0.0774055	34.3081	0.00118973	0.998016	0.99925	34.3081	-0.390492	0.384517	0.676268	0.00180499	0.0186858
ENSMUSG00000034472	Rasd2	311.216	0.389409	0.000518418	0.00979085	311.216	0.35118	0.00207926	0.0279665	311.216	-0.260268	0.0196068	0.104944	311.216	-0.222039	0.0529301	0.218752	0.00672835	0.0106329
ENSMUSG00000029822	Osbpl3	635.514	-0.265533	0.000520996	0.0098268	635.514	-0.131136	0.0866189	0.329986	635.514	0.0677685	0.37912	0.621214	635.514	-0.0666279	0.380684	0.673794	0.000872059	0.00812683
ENSMUSG00000019891	Dcbld1	126.864	-0.415606	0.000521964	0.00983234	126.864	-0.0668256	0.58087	0.844241	126.864	0.101887	0.405429	0.644709	126.864	-0.246894	0.0369451	0.172758	0.000635574	0.00590988
ENSMUSG00000079012	Serpina3m	7.10574	3.43425	0.000528347	0.00992798	7.10574	-0.0415917	0.95862	0.98877	7.10574	-0.55152	0.486117	0.711034	7.10574	2.92433	0.00340927	0.0292936	0.00483821	0.0117539
ENSMUSG00000031885	Cbfb	427.6	-0.302455	0.000528403	0.00992798	427.6	-0.169092	0.0521488	0.242143	427.6	0.0923887	0.293749	0.54158	427.6	-0.0409746	0.635084	0.841622	0.00200237	0.00909633
ENSMUSG00000028699	Tspan1	2192.52	0.401364	0.000531485	0.00996381	2192.52	0.276156	0.0174936	0.120499	2192.52	-0.394931	0.000651138	0.00917255	2192.52	-0.269723	0.0203158	0.113925	0.0152222	0.00923871
ENSMUSG00000089726	Mir17hg	18.6338	-1.23445	0.000532078	0.00996381	18.6338	-1.43797	3.39398e-05	0.00122183	18.6338	0.156133	0.683783	0.840235	18.6338	0.35965	0.256319	0.552339	0.00492805	0.011962
ENSMUSG00000048271	Rbm33	1169.07	-0.225704	0.00053236	0.00996381	1169.07	-0.241145	0.00024717	0.00585975	1169.07	-0.167674	0.0109326	0.0715109	1169.07	-0.152233	0.0192955	0.109808	0.00194161	0.0126405
ENSMUSG00000097789	Gm2115	86.3603	-0.783653	0.000534052	0.00998266	86.3603	-0.508665	0.0261986	0.156477	86.3603	-0.0336936	0.884643	0.950287	86.3603	-0.308682	0.165832	0.439189	0.00111334	0.0143549
ENSMUSG00000056973	Ces1d	12434.3	-0.479665	0.000536639	0.0100091	12434.3	-0.432928	0.0017805	0.0247997	12434.3	0.0689741	0.618718	0.801788	12434.3	0.0222364	0.872465	0.951517	0.00855304	0.0272489
ENSMUSG00000026470	Stx6	725.157	0.215076	0.000536837	0.0100091	725.157	0.132351	0.0307625	0.172241	725.157	0.0806458	0.186466	0.417743	725.157	0.163371	0.00878997	0.061644	0.00216019	0.00735359
ENSMUSG00000045655	Fam216b	467.764	0.53189	0.000539267	0.0100415	467.764	0.273498	0.0762668	0.306412	467.764	-0.301518	0.0489728	0.187802	467.764	-0.0431267	0.780599	0.916725	0.00694363	0.0102977
ENSMUSG00000002996	Hbp1	1167.8	-0.274785	0.000546299	0.0101595	1167.8	0.087487	0.270732	0.615032	1167.8	0.195528	0.0140016	0.084148	1167.8	-0.166744	0.0356051	0.168218	0.000625319	0.00597735
ENSMUSG00000020598	Nrcam	110.279	0.998207	0.000548802	0.010193	110.279	0.412986	0.115517	0.391439	110.279	1.5963	2.87783e-09	1.82429e-07	110.279	2.18152	1.24628e-14	6.88285e-13	0.0262206	0.0231362
ENSMUSG00000021792	Prxl2a	859.794	0.368803	0.000559228	0.0103735	859.794	0.118392	0.270023	0.614571	859.794	-0.289628	0.00664154	0.0510292	859.794	-0.0392177	0.715273	0.884385	0.00669855	0.00710485
ENSMUSG00000010054	Tusc2	393.514	0.278892	0.000567086	0.0105059	393.514	0.179494	0.0246664	0.150547	393.514	0.0465301	0.556972	0.760646	393.514	0.145928	0.0736241	0.270456	0.000451869	0.00878739
ENSMUSG00000046314	Stxbp6	81.7113	-0.678561	0.000568089	0.0105111	81.7113	-0.168557	0.390063	0.72103	81.7113	0.274595	0.170095	0.395849	81.7113	-0.235409	0.222023	0.51203	0.000800593	0.0102066
ENSMUSG00000027692	Tnik	155.466	-0.678608	0.000569375	0.0105215	155.466	-0.599988	0.00146954	0.0217672	155.466	0.833646	2.11142e-05	0.000541028	155.466	0.755026	6.82027e-05	0.00101573	0.0187731	0.0104235
ENSMUSG00000001227	Sema6b	32.9888	0.998158	0.000573476	0.0105839	32.9888	1.22466	2.44593e-05	0.000948449	32.9888	0.105918	0.69537	0.847134	32.9888	-0.120581	0.695743	0.873122	0.00373297	0.0141859
ENSMUSG00000028718	Stil	34.5002	-1.40703	0.000576914	0.0106339	34.5002	-1.55376	0.000362096	0.00778565	34.5002	-0.985879	0.0255644	0.124867	34.5002	-0.83915	0.0370409	0.173095	0.00513553	0.0178863
ENSMUSG00000031963	Bmper	59.749	1.13811	0.000578159	0.0106434	59.749	-0.714453	0.0119909	0.0930879	59.749	0.993338	0.000845719	0.0112917	59.749	2.8459	4.37437e-19	3.96138e-17	0.0227007	0.00861909
ENSMUSG00000024500	Ppp2r2b	52.0473	-0.803846	0.000579255	0.0106501	52.0473	-0.486978	0.0429807	0.214536	52.0473	-0.139693	0.567831	0.76835	52.0473	-0.456561	0.0466451	0.20109	0.00255281	0.0127159
ENSMUSG00000012350	Ehf	3103.87	0.326918	0.000581376	0.0106743	3103.87	0.434744	4.9729e-06	0.000269535	3103.87	-0.136914	0.149198	0.36566	3103.87	-0.244739	0.0102432	0.0691249	0.0104066	0.0143274
ENSMUSG00000074604	Mgst2	77.8262	-0.548001	0.000582034	0.0106743	77.8262	-0.589432	0.000509886	0.010087	77.8262	-0.4344	0.0110923	0.0720701	77.8262	-0.39297	0.0127405	0.0808692	0.00324087	0.0126649
ENSMUSG00000096862	Gm5859	60.6184	-0.913326	0.00058428	0.0106891	60.6184	-0.71459	0.00525391	0.0526837	60.6184	0.575522	0.0321081	0.144264	60.6184	0.376787	0.136301	0.391078	0.00880995	0.0126002
ENSMUSG00000037053	Azgp1	37.3873	-1.05123	0.000584309	0.0106891	37.3873	-0.527894	0.0829888	0.322552	37.3873	0.261964	0.405883	0.645199	37.3873	-0.261371	0.375103	0.669318	0.00233363	0.012959
ENSMUSG00000038776	Ephx1	1760.19	-0.348751	0.000585198	0.010692	1760.19	-0.226956	0.0252233	0.152733	1760.19	0.0744338	0.463952	0.692224	1760.19	-0.0473617	0.639796	0.843039	0.00246811	0.0149948
ENSMUSG00000027326	Knl1	22.6494	-1.31482	0.000586735	0.0106956	22.6494	-1.16929	0.00457549	0.0482362	22.6494	-0.665093	0.113902	0.310178	22.6494	-0.810624	0.029889	0.150027	0.00315566	0.0134197
ENSMUSG00000048490	Nrip1	769.295	-0.287219	0.000586867	0.0106956	769.295	-0.0748899	0.37509	0.709775	769.295	-0.0904906	0.283356	0.531293	769.295	-0.30282	0.000293836	0.00368898	0.00420682	0.0092415
ENSMUSG00000021789	Sftpa1	258696	0.196251	0.000588501	0.010712	258696	0.231086	5.1903e-05	0.00175173	258696	-0.000599657	0.991621	0.996886	258696	-0.0354343	0.534916	0.781744	0.00289807	0.0102832
ENSMUSG00000047040	Prr15l	2167.6	0.232303	0.000591278	0.0107308	2167.6	0.381013	1.77636e-08	2.47144e-06	2167.6	0.0567915	0.398775	0.638811	2167.6	-0.0919184	0.176187	0.452973	0.00445719	0.0124696
ENSMUSG00000027695	Pld1	1278.59	0.392934	0.000591457	0.0107308	1278.59	0.543572	2.08784e-06	0.000131778	1278.59	-0.0215731	0.849873	0.930336	1278.59	-0.172211	0.134135	0.387343	0.00669708	0.0181184
ENSMUSG00000028211	Trp53inp1	897.587	-0.425014	0.000591738	0.0107308	897.587	-0.0679347	0.583211	0.846175	897.587	0.136501	0.27119	0.519345	897.587	-0.220578	0.0740219	0.271393	0.000468096	0.0125661
ENSMUSG00000027684	Mecom	1795.83	-0.222568	0.000595281	0.0107816	1795.83	-0.10738	0.0994325	0.357823	1795.83	-0.0839703	0.197614	0.432225	1795.83	-0.199158	0.00212147	0.0196263	0.00326839	0.00898557
ENSMUSG00000037254	Itih2	92.9588	-0.850367	0.000598949	0.0108243	92.9588	-0.952073	0.000178873	0.00456738	92.9588	-0.465074	0.0702869	0.232482	92.9588	-0.363368	0.137724	0.393188	0.00269333	0.019151
ENSMUSG00000027533	Fabp5	5986.13	0.568279	0.00059951	0.0108243	5986.13	0.321378	0.052378	0.242821	5986.13	-0.380706	0.0214737	0.110984	5986.13	-0.133804	0.419348	0.703983	0.0146235	0.0194419
ENSMUSG00000040084	Bub1b	121.988	-0.760461	0.000599863	0.0108243	121.988	-0.40899	0.0645721	0.278755	121.988	0.188015	0.402365	0.64245	121.988	-0.163456	0.45405	0.728043	0.00228129	0.0128744
ENSMUSG00000022032	Scara5	200.28	-0.888498	0.000602703	0.0108621	200.28	-0.00368409	0.989285	0.997136	200.28	-1.58167	3.47252e-09	2.13626e-07	200.28	-2.46648	1.71082e-20	1.73221e-18	0.0307725	0.0238236
ENSMUSG00000052105	Mtcl1	2201.15	-0.30222	0.00060487	0.0108832	2201.15	0.00832558	0.924882	0.980283	2201.15	0.0351309	0.69075	0.844541	2201.15	-0.275415	0.00177579	0.0168891	0.00185218	0.00955701
ENSMUSG00000024960	Plcb3	1527.66	0.211599	0.00060537	0.0108832	1527.66	0.0652341	0.289802	0.632057	1527.66	-0.057504	0.349118	0.595198	1527.66	0.0888609	0.151219	0.415064	9.45771e-05	0.00594942
ENSMUSG00000017491	Rarb	129.72	-0.670429	0.000609629	0.0109378	129.72	-0.560538	0.00509748	0.051612	129.72	-0.317793	0.114548	0.311124	129.72	-0.427684	0.0277509	0.142167	0.00529584	0.0167275
ENSMUSG00000029687	Ezh2	136.524	-0.478542	0.000609908	0.0109378	136.524	-0.250139	0.0794987	0.315571	136.524	-0.0862476	0.54842	0.754768	136.524	-0.314651	0.0231232	0.124681	0.00251797	0.00919783
ENSMUSG00000027111	Itga6	1122.75	0.470054	0.000613922	0.0109963	1122.75	0.542758	7.81145e-05	0.00236216	1122.75	-0.0660168	0.629417	0.808296	1122.75	-0.13872	0.314157	0.61072	0.00841643	0.0220249
ENSMUSG00000029082	Bst1	22.7536	1.52232	0.000615432	0.0110059	22.7536	2.26958	2.20998e-07	2.09231e-05	22.7536	0.67593	0.09324	0.274579	22.7536	-0.0713252	0.881089	0.955611	0.00231645	0.0188928
ENSMUSG00000023015	Racgap1	88.1276	-1.01094	0.000615968	0.0110059	88.1276	-0.942559	0.00172422	0.0242188	88.1276	-0.390541	0.198573	0.433073	88.1276	-0.458923	0.116151	0.356973	0.00216738	0.0189871
ENSMUSG00000040128	Pnrc1	2911.1	-0.404449	0.000617326	0.0110094	2911.1	-0.373578	0.00161258	0.0233022	2911.1	-0.36111	0.00230006	0.0239364	2911.1	-0.391981	0.000905932	0.00955751	0.00961589	0.022796
ENSMUSG00000028680	Plk3	103.531	-0.703943	0.000617676	0.0110094	103.531	-0.895725	4.2716e-05	0.00147583	103.531	-0.93281	1.96297e-05	0.000509254	103.531	-0.741028	0.000321798	0.00399984	0.0097148	0.0196079
ENSMUSG00000028063	Lmna	1461.54	-0.196587	0.000627076	0.0111503	1461.54	-0.19981	0.000544632	0.0105417	1461.54	-0.0826802	0.153606	0.371676	1461.54	-0.0794575	0.165748	0.439189	0.00108148	0.00827961
ENSMUSG00000022833	Ccdc14	97.4029	-0.425792	0.000627109	0.0111503	97.4029	-0.268917	0.0369041	0.194879	97.4029	-0.104685	0.422492	0.660198	97.4029	-0.261559	0.0331546	0.160806	0.00163423	0.0088404
ENSMUSG00000071713	Csf2rb	67.3178	0.897046	0.000628085	0.0111541	67.3178	1.34592	4.6863e-07	3.73367e-05	67.3178	0.0195673	0.938627	0.974519	67.3178	-0.42931	0.118427	0.360775	0.00703531	0.0188419
ENSMUSG00000031891	Hsd11b2	99.0106	1.34798	0.000632315	0.0112155	99.0106	1.31166	0.000979581	0.0163413	99.0106	-0.444995	0.254309	0.499571	99.0106	-0.408669	0.309259	0.60719	0.0129651	0.0300009
ENSMUSG00000048327	Ckap2l	72.8044	-1.7358	0.000636271	0.011272	72.8044	-1.11224	0.0308217	0.172434	72.8044	-0.446554	0.388886	0.630141	72.8044	-1.07011	0.034067	0.163495	0.00614033	0.0275746
ENSMUSG00000066571	Garre1	581.067	-0.24817	0.000638912	0.011305	581.067	-0.0336546	0.639924	0.87301	581.067	0.213098	0.00338558	0.0315589	581.067	-0.00141737	0.984272	0.996018	0.00391325	0.0053666
ENSMUSG00000022221	Ripk3	16.9766	1.15785	0.000639999	0.0113099	16.9766	0.544141	0.128418	0.415619	16.9766	-0.76828	0.0184868	0.100951	16.9766	-0.154571	0.675951	0.862899	0.00477887	0.00823358
ENSMUSG00000050212	Eva1b	159.309	0.377807	0.000640742	0.0113099	159.309	0.257443	0.0149694	0.108154	159.309	0.204738	0.0516554	0.193459	159.309	0.325102	0.00347219	0.0296571	0.0032793	0.0100181
ENSMUSG00000073408	Mucl3	60.8921	0.554293	0.000643085	0.0113309	60.8921	0.54801	0.000651808	0.0122151	60.8921	0.0295918	0.8464	0.928556	60.8921	0.035875	0.83282	0.936489	0.00226302	0.00931131
ENSMUSG00000035401	Emsy	562.407	-0.235803	0.000643647	0.0113309	562.407	-0.166228	0.016423	0.115119	562.407	0.0132669	0.849367	0.930171	562.407	-0.0563078	0.411206	0.697823	0.00147909	0.00764466
ENSMUSG00000022033	Pbk	32.1182	-1.50249	0.000644258	0.0113309	32.1182	-1.43188	0.00185923	0.0257039	32.1182	-0.680326	0.146308	0.361615	32.1182	-0.750936	0.0818868	0.288245	0.00268536	0.0198734
ENSMUSG00000026955	Sapcd2	10.4895	-1.42462	0.000647779	0.0113791	10.4895	-1.57734	0.00165953	0.0237215	10.4895	-1.01276	0.0505738	0.191396	10.4895	-0.860035	0.030294	0.151507	0.00289464	0.0121335
ENSMUSG00000033478	Fhip2a	745.43	-0.295215	0.000653495	0.0114656	745.43	0.00285683	0.973543	0.992369	745.43	0.25132	0.00373092	0.0338499	745.43	-0.0467514	0.587111	0.814465	0.00404931	0.00595006
ENSMUSG00000020163	Uqcr11	689.487	0.244368	0.000654509	0.0114696	689.487	0.0609206	0.398778	0.72641	689.487	-0.1884	0.00837567	0.0598908	689.487	-0.00495274	0.945493	0.979923	0.00429157	0.0059368
ENSMUSG00000036781	Rps27l	464.256	0.27523	0.00065635	0.0114876	464.256	0.132588	0.103911	0.367011	464.256	-0.183527	0.0222939	0.113652	464.256	-0.0408858	0.61805	0.832902	0.00485692	0.00726438
ENSMUSG00000022761	Lztr1	1405.15	0.204597	0.000657242	0.0114876	1405.15	0.245516	3.8579e-05	0.00135865	1405.15	0.129688	0.0290681	0.135468	1405.15	0.0887685	0.140887	0.398861	0.00171549	0.00986591
ENSMUSG00000054619	Mettl7a1	9929.54	-0.415536	0.000657898	0.0114876	9929.54	-0.189553	0.119896	0.399652	9929.54	0.517381	2.21549e-05	0.000562751	9929.54	0.291397	0.0168249	0.100125	0.0181551	0.0148297
ENSMUSG00000060427	Zfp868	157.59	-0.3689	0.000659276	0.0114979	157.59	-0.00880414	0.937132	0.983872	157.59	-0.0236708	0.831613	0.920927	157.59	-0.383767	0.000410496	0.00489485	0.00331821	0.00698876
ENSMUSG00000041654	Slc39a11	221.925	0.455554	0.000662095	0.0115333	221.925	0.249599	0.0681004	0.286555	221.925	-0.435662	0.00110746	0.0139437	221.925	-0.229708	0.0936944	0.314761	0.0095237	0.009079
ENSMUSG00000024039	Cbs	102.689	-0.638525	0.000674848	0.0117328	102.689	-0.482386	0.00869117	0.0745838	102.689	0.333864	0.0788598	0.249334	102.689	0.177725	0.327764	0.623537	0.00663918	0.0122346
ENSMUSG00000017950	Hnf4a	5.55649	2.22453	0.000675158	0.0117328	5.55649	1.25721	0.0381079	0.19916	5.55649	-0.397164	0.451233	0.681125	5.55649	0.57016	0.428173	0.710403	0.00200192	0.00843484
ENSMUSG00000021226	Acot2	469.293	-0.510686	0.000676584	0.0117436	469.293	0.0951355	0.523981	0.814375	469.293	0.517353	0.000571966	0.0082813	469.293	-0.0884691	0.553622	0.79361	0.00596834	0.00782449
ENSMUSG00000028186	Uox	13.0243	1.56367	0.00067821	0.0117578	13.0243	0.488827	0.282523	0.626319	13.0243	-0.664557	0.12101	0.321307	13.0243	0.41029	0.397288	0.688022	0.00232599	0.00750988
ENSMUSG00000038546	Ranbp9	868.286	-0.25607	0.000682335	0.0118153	868.286	-0.0833864	0.269243	0.613369	868.286	0.0669097	0.37713	0.619277	868.286	-0.105774	0.159036	0.428446	0.000571661	0.0084511
ENSMUSG00000071369	Map3k5	988.133	-0.219233	0.000684213	0.0118337	988.133	-0.110884	0.0853654	0.327457	988.133	0.0788803	0.223699	0.463855	988.133	-0.0294692	0.646129	0.846562	0.00295539	0.00733114
ENSMUSG00000000881	Dlg3	1075.05	-0.171638	0.000697844	0.0120552	1075.05	-0.0751248	0.139611	0.435408	1075.05	0.00529144	0.917379	0.964965	1075.05	-0.091222	0.0706883	0.263815	0.000371946	0.00595531
ENSMUSG00000023973	Cnpy3	730.187	0.329953	0.000700622	0.0120888	730.187	-0.0715611	0.462962	0.773518	730.187	-0.25281	0.00924198	0.0637012	730.187	0.148704	0.128089	0.376974	0.00300006	0.00694585
ENSMUSG00000043895	S1pr2	577.008	0.313196	0.000705753	0.0121556	577.008	0.168594	0.0661609	0.282901	577.008	0.0391017	0.668686	0.829678	577.008	0.183704	0.0478662	0.204061	0.00144349	0.0122416
ENSMUSG00000031618	Nr3c2	326.92	-0.286273	0.000706161	0.0121556	326.92	-0.243849	0.00361905	0.041191	326.92	0.093361	0.274429	0.522335	326.92	0.0509371	0.538847	0.783836	0.00381287	0.00816164
ENSMUSG00000040543	Pitpnm3	907.277	-0.288026	0.000708041	0.0121683	907.277	0.0149813	0.860355	0.956606	907.277	0.120574	0.157591	0.37768	907.277	-0.182434	0.0316342	0.155925	0.000387996	0.00794249
ENSMUSG00000001403	Ube2c	49.9808	-1.58295	0.000708564	0.0121683	49.9808	-1.10953	0.0186401	0.125283	49.9808	-0.0928199	0.846319	0.928541	49.9808	-0.566233	0.218332	0.507701	0.000637752	0.0201588
ENSMUSG00000075330	A930003A15Rik	9.13073	1.59069	0.000712724	0.0122253	9.13073	1.50281	0.00116869	0.0184012	9.13073	-0.0380736	0.923751	0.967955	9.13073	0.0498074	0.924593	0.971023	0.00202528	0.0107153
ENSMUSG00000024727	Trpm6	2157.86	0.378354	0.00071502	0.0122503	2157.86	0.547308	1.03358e-06	7.57267e-05	2157.86	-0.0967094	0.386296	0.627334	2157.86	-0.265664	0.0179174	0.104608	0.0100893	0.0183553
ENSMUSG00000034610	Tut4	819.891	-0.254245	0.000718289	0.0122918	819.891	-0.11872	0.118836	0.397849	819.891	-0.134646	0.0765745	0.244355	819.891	-0.270172	0.000330393	0.00408925	0.00369409	0.0103305
ENSMUSG00000028007	Snx7	1599.98	0.378592	0.000721153	0.0123264	1599.98	0.381531	0.000666833	0.0124169	1599.98	-0.108034	0.333517	0.582566	1599.98	-0.110974	0.323349	0.619849	0.00799919	0.017681
ENSMUSG00000005836	Gata6	825.048	-0.258214	0.00072391	0.012359	825.048	-0.106486	0.168069	0.484565	825.048	-0.11214	0.146284	0.361615	825.048	-0.263868	0.000557335	0.00632861	0.0049083	0.0103887
ENSMUSG00000091537	Tma7	679.625	0.290232	0.000727204	0.0123859	679.625	0.0852463	0.324421	0.665081	679.625	-0.242075	0.00473297	0.0401202	679.625	-0.0370889	0.668794	0.859045	0.00563265	0.0076608
ENSMUSG00000070394	Tmem256	267.468	0.354854	0.000727412	0.0123859	267.468	0.180361	0.086581	0.32994	267.468	-0.129075	0.212967	0.451242	267.468	0.0454194	0.670066	0.859467	0.0030457	0.00805209
ENSMUSG00000022969	Il10rb	1266.61	0.211745	0.000728034	0.0123859	1266.61	0.320434	3.15421e-07	2.72121e-05	1266.61	0.0520444	0.402243	0.642355	1266.61	-0.0566446	0.370021	0.664493	0.00314296	0.00999492
ENSMUSG00000051486	Pcdhb11	6.70651	3.47738	0.000737052	0.0125247	6.70651	-0.525949	0.266979	0.61098	6.70651	0.905213	0.0853182	0.260565	6.70651	4.90854	1.02655e-06	2.16915e-05	0.00941666	0.00813344
ENSMUSG00000066191	Anks6	114.813	-0.519969	0.000741558	0.0125767	114.813	-0.180223	0.240881	0.583616	114.813	0.187897	0.230147	0.471098	114.813	-0.151849	0.315119	0.612065	0.00245436	0.00907038
ENSMUSG00000039676	Capsl	419.662	0.496039	0.000742657	0.0125767	419.662	0.146059	0.325721	0.665999	419.662	-0.535425	0.000272529	0.00461496	419.662	-0.185444	0.211982	0.499652	0.0119701	0.0085292
ENSMUSG00000038806	Sde2	396.358	-0.298264	0.0007427	0.0125767	396.358	-0.18518	0.0416758	0.21113	396.358	-0.245211	0.00679667	0.0518247	396.358	-0.358296	5.41134e-05	0.000838441	0.00664961	0.0107478
ENSMUSG00000022144	Gdnf	426.868	-0.431734	0.000743751	0.0125799	426.868	-0.014604	0.909639	0.97588	426.868	0.0732963	0.569484	0.769472	426.868	-0.343834	0.00714422	0.0526074	0.00242978	0.00834027
ENSMUSG00000053897	Slc39a8	5902.69	0.196785	0.00074493	0.0125853	5902.69	0.277903	1.97954e-06	0.000125485	5902.69	-0.0686705	0.238726	0.481214	5902.69	-0.149788	0.0104568	0.0702586	0.00558284	0.0087583
ENSMUSG00000039168	Dap	1460.34	0.227884	0.00074582	0.0125857	1460.34	0.041434	0.541555	0.822721	1460.34	-0.204578	0.00244115	0.0249593	1460.34	-0.0181284	0.789617	0.919927	0.00470007	0.00665323
ENSMUSG00000002808	Epdr1	177.004	-0.534888	0.000749391	0.0126233	177.004	-0.611336	0.000151046	0.00399683	177.004	-0.262253	0.107509	0.300403	177.004	-0.185806	0.236697	0.529058	0.0013618	0.0159904
ENSMUSG00000035621	Midn	1467.68	-0.199945	0.000749778	0.0126233	1467.68	-0.0823323	0.172062	0.490451	1467.68	-0.232807	0.000104686	0.00208027	1467.68	-0.35042	4.11797e-09	1.23539e-07	0.00869146	0.00976611
ENSMUSG00000029673	Auts2	120.774	-0.676555	0.000753676	0.0126743	120.774	-0.617727	0.00151423	0.0223005	120.774	0.512156	0.0111087	0.0721126	120.774	0.453328	0.0193415	0.109983	0.0114228	0.0137917
ENSMUSG00000011267	Zfp296	32.3728	-0.746963	0.000758879	0.0127471	32.3728	-1.14887	2.66894e-06	0.000164886	32.3728	-0.640535	0.0113891	0.0733516	32.3728	-0.238624	0.260739	0.556111	0.00170344	0.0123674
ENSMUSG00000041247	Lamp3	49360.7	0.217121	0.000761829	0.0127806	49360.7	0.304688	2.32096e-06	0.000145234	49360.7	-0.0656046	0.309021	0.55796	49360.7	-0.153171	0.0175892	0.103324	0.00643534	0.0119162
ENSMUSG00000028874	Fgr	13.9866	1.59254	0.000762627	0.0127806	13.9866	1.98003	4.65874e-05	0.00159447	13.9866	0.033442	0.937529	0.974166	13.9866	-0.354048	0.502073	0.759903	0.00427185	0.0148935
ENSMUSG00000063931	Pepd	394.629	0.292947	0.000766036	0.012823	394.629	0.0884271	0.310855	0.652407	394.629	-0.140975	0.102226	0.29139	394.629	0.0635449	0.470439	0.73864	0.00250502	0.00615169
ENSMUSG00000040111	Gramd1b	590.397	-0.276726	0.000775689	0.0129697	590.397	-0.0888994	0.284757	0.628228	590.397	-0.0381328	0.646692	0.816196	590.397	-0.22596	0.00600342	0.0460441	0.00206676	0.00833455
ENSMUSG00000005674	Tomm40l	286.188	0.354017	0.000778715	0.0130053	286.188	0.117532	0.264563	0.608131	286.188	-0.137803	0.185609	0.416941	286.188	0.0986821	0.354501	0.650223	0.00183719	0.00938122
ENSMUSG00000040385	Ppp1ca	2396.21	0.204881	0.000785006	0.0130954	2396.21	0.113302	0.0639347	0.277101	2396.21	-0.128253	0.0352339	0.152845	2396.21	-0.0366736	0.549406	0.790441	0.00448806	0.00772149
ENSMUSG00000030067	Foxp1	1772.4	-0.209715	0.000789824	0.0131575	1772.4	0.0437938	0.484949	0.786666	1772.4	0.0390527	0.533214	0.745351	1772.4	-0.214456	0.000602933	0.00676213	0.00199612	0.00606643
ENSMUSG00000029660	Tex26	74.7583	0.752115	0.000790536	0.0131575	74.7583	0.673619	0.00335713	0.0390326	74.7583	-0.379278	0.0852085	0.260449	74.7583	-0.300781	0.197259	0.481731	0.00731348	0.00823034
ENSMUSG00000029811	Aoc1	95.1644	0.651314	0.000794277	0.0132047	95.1644	0.478584	0.0139094	0.10291	95.1644	-0.151145	0.425434	0.6622	95.1644	0.0215847	0.913616	0.966445	0.00235911	0.0096329
ENSMUSG00000042265	Trem1	16.1304	1.5825	0.00079694	0.0132339	16.1304	1.60847	0.00101187	0.0167268	16.1304	-0.37808	0.392446	0.633876	16.1304	-0.404053	0.433906	0.713632	0.0057276	0.0134285
ENSMUSG00000019370	Calm3	2407.02	0.193994	0.000799144	0.0132505	2407.02	0.0384128	0.506371	0.801326	2407.02	-0.063624	0.270052	0.517955	2407.02	0.0919569	0.112713	0.351071	0.000651429	0.00591715
ENSMUSG00000007655	Cav1	1076.35	-0.561074	0.000799753	0.0132505	1076.35	-0.365856	0.027668	0.160895	1076.35	0.791537	2.17874e-06	7.21957e-05	1076.35	0.59632	0.000337806	0.0041598	0.0244331	0.0144319
ENSMUSG00000006567	Atp7b	2529.71	-0.423175	0.000801984	0.0132723	2529.71	-0.210146	0.0956702	0.349206	2529.71	0.235726	0.0620197	0.215524	2529.71	0.0226969	0.857099	0.945577	0.00952568	0.016197
ENSMUSG00000022114	Spry2	1049.65	-0.165956	0.000810907	0.0134048	1049.65	-0.172383	0.000796137	0.0140529	1049.65	-0.333599	5.69008e-11	5.56788e-09	1049.65	-0.327172	6.23739e-11	2.31993e-09	0.00818278	0.00978842
ENSMUSG00000028654	Mycl	216.958	-0.773222	0.000812331	0.0134131	216.958	-0.551155	0.0173648	0.119876	216.958	-0.0197384	0.932547	0.971693	216.958	-0.241806	0.291805	0.59025	0.000147709	0.0226174
ENSMUSG00000071172	Srsf3	2180.31	-0.26236	0.000814058	0.0134168	2180.31	-0.105963	0.178924	0.501602	2180.31	-0.198551	0.0116826	0.0746349	2180.31	-0.354948	6.07164e-06	0.000113785	0.00775154	0.01252
ENSMUSG00000032870	Smap2	565.79	0.223911	0.000814393	0.0134168	565.79	0.0584094	0.386416	0.718081	565.79	-0.167099	0.0120494	0.0760782	565.79	-0.0015972	0.981194	0.994985	0.00377825	0.00477556
ENSMUSG00000029471	Camkk2	388.587	0.310765	0.00081549	0.0134197	388.587	0.0406572	0.651546	0.878692	388.587	0.188413	0.0373716	0.158602	388.587	0.45852	6.89497e-07	1.49596e-05	0.0071641	0.00910937
ENSMUSG00000002103	Acp2	871.564	0.232183	0.000817306	0.0134344	871.564	0.0918523	0.182013	0.506152	871.564	0.0319963	0.641109	0.813393	871.564	0.172327	0.0132303	0.0835053	0.00235506	0.00884432
ENSMUSG00000047446	Arl4a	314.133	-0.326644	0.000819319	0.0134523	314.133	-0.392347	7.33797e-05	0.00227894	314.133	-0.159306	0.110768	0.305976	314.133	-0.0936032	0.332816	0.628639	2.54409e-05	0.0129332
ENSMUSG00000084319	Tpt1-ps3	409.889	-0.503205	0.000823141	0.0134999	409.889	-0.0368555	0.805859	0.940903	409.889	0.322426	0.0325031	0.145545	409.889	-0.143924	0.336023	0.632075	0.00155515	0.00987161
ENSMUSG00000021250	Fos	28495.8	-0.883244	0.000826959	0.0135473	28495.8	-0.70944	0.0072454	0.0659412	28495.8	-0.609938	0.0209599	0.109493	28495.8	-0.783743	0.00300765	0.0265124	0.0204496	0.0513881
ENSMUSG00000087687	Pet100	159.417	0.362972	0.000830454	0.0135892	159.417	0.0655503	0.544443	0.824396	159.417	-0.144193	0.17522	0.403206	159.417	0.153229	0.164931	0.438173	0.000940447	0.00658752
ENSMUSG00000104528	Gm43314	5.6583	-2.13354	0.000833287	0.0136203	5.6583	-1.61635	0.0122026	0.0943338	5.6583	0.112617	0.877735	0.946271	5.6583	-0.404571	0.450725	0.726289	0.00167648	0.0108337
ENSMUSG00000016239	Lonrf3	159.547	-0.522136	0.00083507	0.013631	159.547	-0.273654	0.0733713	0.299568	159.547	0.407433	0.00937332	0.0642297	159.547	0.158952	0.296603	0.595402	0.00733891	0.00938887
ENSMUSG00000025161	Slc16a3	198.679	0.549113	0.000835811	0.013631	198.679	0.376372	0.0226394	0.142338	198.679	-0.199354	0.220123	0.459601	198.679	-0.0266126	0.873298	0.951701	0.00395903	0.00845697
ENSMUSG00000044783	Hjurp	602.685	-0.291277	0.000836802	0.0136319	602.685	-0.140924	0.104995	0.369317	602.685	0.124591	0.15494	0.373578	602.685	-0.0257619	0.765914	0.909408	0.00272061	0.00693096
ENSMUSG00000062526	Mppe1	253.432	-0.345788	0.000844921	0.0137488	253.432	-0.182315	0.0764433	0.307037	253.432	0.144848	0.166052	0.390175	253.432	-0.0186249	0.854983	0.944804	0.00320073	0.00823554
ENSMUSG00000046794	Ppp1r3b	167.768	-0.604649	0.000849128	0.0137946	167.768	-0.554204	0.00248669	0.0318313	167.768	-0.162304	0.380158	0.622147	167.768	-0.212749	0.235849	0.527972	0.000330435	0.0182924
ENSMUSG00000050737	Ptges	971.728	0.447178	0.000849627	0.0137946	971.728	0.452462	0.000724472	0.0131378	971.728	0.0673919	0.613462	0.798913	971.728	0.0621077	0.644213	0.845878	0.00299902	0.0215802
ENSMUSG00000012443	Kif11	54.654	-1.15024	0.000858589	0.0139107	54.654	-0.823579	0.0177433	0.121226	54.654	0.00889138	0.979967	0.992821	54.654	-0.317775	0.347395	0.643014	0.00147089	0.0143932
ENSMUSG00000030249	Abcc9	196.46	-0.9487	0.000858688	0.0139107	196.46	-0.685731	0.0145663	0.105871	196.46	0.797523	0.00513299	0.0423537	196.46	0.534554	0.0565446	0.228966	0.019606	0.0138429
ENSMUSG00000061130	Ppm1b	1773.84	-0.173061	0.000866183	0.0140089	1773.84	-0.00750579	0.885034	0.967083	1773.84	0.0977924	0.0602248	0.21184	1773.84	-0.0677626	0.19106	0.473028	0.00121456	0.00500027
ENSMUSG00000022512	Cldn1	17.4166	-1.34995	0.000866714	0.0140089	17.4166	-0.564289	0.0799221	0.316358	17.4166	1.72681	1.33752e-05	0.000363149	17.4166	0.941144	0.00469731	0.0379849	0.00998002	0.0063215
ENSMUSG00000053093	Myh7	1907.72	-0.43171	0.000868725	0.0140089	1907.72	-0.153703	0.235547	0.577087	1907.72	0.193045	0.136862	0.346974	1907.72	-0.0849617	0.511618	0.766638	0.00631532	0.0149172
ENSMUSG00000000194	Gpr107	1125.7	0.211157	0.000869156	0.0140089	1125.7	0.156567	0.013091	0.098741	1125.7	0.0403828	0.520398	0.736242	1125.7	0.094973	0.135863	0.390321	0.000508369	0.00954526
ENSMUSG00000071078	Nr2c2ap	111.051	0.485908	0.000869552	0.0140089	111.051	0.127401	0.393418	0.722696	111.051	-0.39873	0.00590561	0.0468753	111.051	-0.0402227	0.789057	0.919841	0.00506396	0.00560282
ENSMUSG00000063130	Calml3	120.455	-0.944483	0.000877413	0.01412	120.455	-0.572345	0.0434509	0.215995	120.455	0.212305	0.459299	0.688169	120.455	-0.159833	0.56862	0.804134	0.00250729	0.0209649
ENSMUSG00000056214	Pard6g	178.815	0.355302	0.000881156	0.0141646	178.815	0.12172	0.254156	0.597099	178.815	-0.13232	0.206697	0.444096	178.815	0.101262	0.351744	0.647655	0.00122554	0.00614162
ENSMUSG00000029335	Bmp3	1412.95	-0.494371	0.000883455	0.0141859	1412.95	-0.579698	8.83237e-05	0.00261735	1412.95	0.536153	0.000309237	0.00511162	1412.95	0.62148	2.64794e-05	0.000442234	0.0249667	0.0184382
ENSMUSG00000028597	Gpx7	155.116	0.339499	0.000888461	0.0142506	155.116	-0.00597427	0.952515	0.987689	155.116	-0.093929	0.34474	0.59203	155.116	0.251545	0.0146331	0.0902496	0.00110804	0.00521203
ENSMUSG00000021676	Iqgap2	244.352	-0.646089	0.000891811	0.0142886	244.352	-0.633643	0.00118171	0.0185462	244.352	-0.119359	0.544296	0.751873	244.352	-0.131805	0.494543	0.755257	0.000740486	0.0199411
ENSMUSG00000024943	Smc5	360.004	-0.371543	0.000897858	0.0143697	360.004	-0.209664	0.064784	0.279442	360.004	-0.146472	0.197582	0.432221	360.004	-0.308351	0.0057868	0.0447594	0.00254934	0.0111889
ENSMUSG00000051439	Cd14	1503.78	0.945078	0.000903289	0.0144234	1503.78	1.20825	2.23001e-05	0.000885926	1503.78	-0.0921354	0.745987	0.875449	1503.78	-0.355304	0.212911	0.500842	0.020118	0.0462869
ENSMUSG00000037251	Pomk	365.892	-0.277972	0.000903818	0.0144234	365.892	-0.0592561	0.474023	0.779963	365.892	0.211659	0.0116997	0.0746385	365.892	-0.00705684	0.931885	0.973761	0.00404647	0.00472022
ENSMUSG00000037112	Sik2	378.05	-0.363548	0.000904186	0.0144234	378.05	-0.321917	0.00321367	0.0380629	378.05	0.0696031	0.528827	0.741639	378.05	0.027972	0.796131	0.922482	0.00435759	0.0115529
ENSMUSG00000039372	Marchf4	242.597	0.509981	0.000908896	0.0144703	242.597	0.145031	0.350043	0.688404	242.597	-0.402268	0.00863152	0.0608253	242.597	-0.0373187	0.810639	0.926984	0.00650918	0.0065659
ENSMUSG00000071398	2410004P03Rik	760.543	0.526116	0.000909105	0.0144703	760.543	0.190807	0.230076	0.570106	760.543	-0.359012	0.0233753	0.117239	760.543	-0.0237037	0.881665	0.955912	0.00787626	0.0089727
ENSMUSG00000031304	Il2rg	25.5794	1.10519	0.000911879	0.0144962	25.5794	0.920238	0.00430242	0.0463974	25.5794	0.118722	0.69933	0.848554	25.5794	0.303672	0.381588	0.673967	0.00122702	0.012447
ENSMUSG00000028048	Gba	542.477	0.254068	0.000913233	0.0144962	542.477	0.0316902	0.678566	0.890743	542.477	-0.102604	0.17679	0.405211	542.477	0.119774	0.120403	0.364661	0.000681351	0.00702374
ENSMUSG00000086706	Gm15848	7.79968	1.83953	0.000913719	0.0144962	7.79968	1.59328	0.00347298	0.0401236	7.79968	-0.14277	0.762071	0.88393	7.79968	0.10348	0.867144	0.949884	0.00319462	0.0101721
ENSMUSG00000028639	Ybx1	3596.75	0.235319	0.000915852	0.0145143	3596.75	0.0459124	0.518473	0.810455	3596.75	-0.213148	0.00266463	0.0266098	3596.75	-0.0237417	0.738554	0.896796	0.00581737	0.00702297
ENSMUSG00000054252	Fgfr3	1414.09	-0.451399	0.000919098	0.0145499	1414.09	-0.60557	7.97577e-06	0.000390437	1414.09	0.333724	0.0143327	0.0855384	1414.09	0.487895	0.000318089	0.00396049	0.0197937	0.0215695
ENSMUSG00000033751	Gadd45gip1	172.346	0.365075	0.000922928	0.0145947	172.346	0.0558086	0.612854	0.860083	172.346	-0.183033	0.0915341	0.272028	172.346	0.126233	0.259646	0.555557	0.00154814	0.00643421
ENSMUSG00000035674	Ndufa3	574.411	0.262858	0.000925421	0.0146028	574.411	0.160554	0.0450576	0.220523	574.411	-0.182795	0.0206954	0.108696	574.411	-0.0804912	0.317087	0.614287	0.0058003	0.00752171
ENSMUSG00000039116	Adgrg6	272.035	0.490527	0.000925817	0.0146028	272.035	-0.230966	0.105533	0.370371	272.035	0.313304	0.0300413	0.138171	272.035	1.0348	1.58369e-12	6.93398e-11	0.0163646	0.00790607
ENSMUSG00000022340	Sybu	19.8223	-0.999693	0.000926448	0.0146028	19.8223	-1.33477	8.79366e-06	0.000420366	19.8223	-0.0416861	0.899532	0.956893	19.8223	0.293389	0.275109	0.572474	0.0033965	0.010496
ENSMUSG00000000753	Serpinf1	407.546	-0.49819	0.000933031	0.0146907	407.546	0.0566322	0.712713	0.901323	407.546	-0.406704	0.00767725	0.0559952	407.546	-0.961526	2.37001e-10	8.13053e-09	0.0150109	0.0126699
ENSMUSG00000034880	Mrpl34	186.623	0.350801	0.00093847	0.0147604	186.623	0.27737	0.00848022	0.0733633	186.623	-0.00913311	0.929474	0.970386	186.623	0.0642976	0.55219	0.792271	0.00135235	0.00777718
ENSMUSG00000004151	Etv1	95.7535	-0.696977	0.000942009	0.0148001	95.7535	-0.410714	0.0341509	0.184757	95.7535	1.14432	3.29557e-08	1.62329e-06	95.7535	0.858054	1.4313e-05	0.00024992	0.01736	0.0060415
ENSMUSG00000095576	Fmo6	24.3947	-1.02334	0.000944345	0.0148155	24.3947	-0.95499	0.00166183	0.0237311	24.3947	0.188372	0.563432	0.765738	24.3947	0.120021	0.674542	0.861645	0.00286308	0.0106697
ENSMUSG00000021485	Mxd3	8.34241	-2.14713	0.00094502	0.0148155	8.34241	-1.25962	0.0476636	0.227624	8.34241	0.438137	0.530146	0.743081	8.34241	-0.449372	0.440362	0.718818	0.0010132	0.0101762
ENSMUSG00000050295	Foxc1	24.941	-0.92314	0.000947767	0.0148426	24.941	-0.782595	0.0055305	0.0545935	24.941	0.0138636	0.962922	0.984944	24.941	-0.126681	0.628673	0.838151	0.00189531	0.01001
ENSMUSG00000024042	Sik1	2633.47	-0.490634	0.000954969	0.0149393	2633.47	-0.548402	0.000231466	0.00557815	2633.47	-0.550199	0.000220557	0.00386505	2633.47	-0.492431	0.000915207	0.00963403	0.0137884	0.0314747
ENSMUSG00000058569	Tmed9	1318.29	0.340609	0.000961502	0.0150112	1318.29	0.0217772	0.833516	0.948315	1318.29	-0.381622	0.000217021	0.00382145	1318.29	-0.0627896	0.544399	0.787136	0.0084342	0.00859473
ENSMUSG00000057110	Cntrl	1240.35	0.369731	0.000962237	0.0150112	1240.35	0.323493	0.00394011	0.0437856	1240.35	-0.14085	0.207396	0.444744	1240.35	-0.0946113	0.400292	0.689924	0.00616349	0.0154992
ENSMUSG00000009545	Kcnq1	603.067	0.307058	0.000962652	0.0150112	603.067	0.0733009	0.433953	0.753398	603.067	-0.262411	0.00469932	0.0399744	603.067	-0.028654	0.760171	0.906798	0.00597704	0.00726294
ENSMUSG00000033952	Aspm	47.4395	-1.29019	0.000964712	0.0150272	47.4395	-1.47282	0.000275585	0.00636771	47.4395	-0.722965	0.0784246	0.24841	47.4395	-0.540338	0.160169	0.430941	0.0014816	0.0212979
ENSMUSG00000024013	Fgd2	296.626	0.331488	0.000965984	0.015031	296.626	0.211932	0.0379599	0.198656	296.626	-0.249648	0.0124557	0.0778415	296.626	-0.130092	0.205045	0.492513	0.00584327	0.0069159
ENSMUSG00000006398	Cdc20	130.191	-0.936666	0.000968245	0.0150501	130.191	-0.481737	0.0907069	0.338237	130.191	0.0891688	0.756109	0.880457	130.191	-0.36576	0.19387	0.476763	0.000175081	0.0157686
ENSMUSG00000097772	5430416N02Rik	32.3954	-0.709998	0.000973999	0.0151234	32.3954	-0.349122	0.124313	0.408035	32.3954	-0.118371	0.609093	0.797361	32.3954	-0.479247	0.02289	0.123789	0.00150476	0.00826826
ENSMUSG00000035069	Oma1	584.529	-0.212012	0.000975965	0.0151378	584.529	-0.035208	0.587683	0.847107	584.529	0.00392892	0.951805	0.9798	584.529	-0.172875	0.00711056	0.0524656	0.00123104	0.00644933
ENSMUSG00000038902	Pogz	712.246	-0.215136	0.000980304	0.015189	712.246	-0.168848	0.0105335	0.0848503	712.246	-0.0933736	0.158245	0.378554	712.246	-0.139662	0.0319373	0.157047	0.00113896	0.00840357
ENSMUSG00000020847	Rph3al	743.8	0.292661	0.000988342	0.0152973	743.8	0.587508	5.88919e-11	2.20165e-08	743.8	-0.0449197	0.610784	0.798257	743.8	-0.339766	0.000168877	0.00227562	0.00901063	0.0133788
ENSMUSG00000055945	Prr18	467.361	0.657274	0.000990358	0.0153122	467.361	0.347188	0.0827493	0.322552	467.361	-0.365598	0.0662358	0.223857	467.361	-0.0555115	0.782048	0.917613	0.00885006	0.0117426
ENSMUSG00000040133	Gpr176	13.1333	1.8041	0.000994893	0.015366	13.1333	0.405745	0.304301	0.645059	13.1333	1.13559	0.00605524	0.0476961	13.1333	2.53395	2.08453e-06	4.20365e-05	0.00872421	0.0131074
ENSMUSG00000028394	Pole3	455.408	0.203595	0.000999181	0.0154159	455.408	0.0297738	0.632911	0.870042	455.408	-0.143443	0.0194964	0.104636	455.408	0.0303773	0.628531	0.838151	0.00227153	0.00391332
ENSMUSG00000028909	Ptpru	720.229	-0.383653	0.00100278	0.0154288	720.229	-0.262367	0.0246869	0.150601	720.229	0.0121719	0.917306	0.964959	720.229	-0.109114	0.347669	0.643395	0.000588739	0.0156322
ENSMUSG00000046432	Bex3	1174.47	0.28635	0.00100289	0.0154288	1174.47	0.242816	0.00559011	0.0549587	1174.47	-0.239466	0.00588062	0.0468289	1174.47	-0.195932	0.0255318	0.133589	0.00946325	0.010818
ENSMUSG00000036478	Btg1	2764.44	-0.320302	0.00100319	0.0154288	2764.44	-0.166142	0.089068	0.334449	2764.44	-0.23746	0.0150375	0.0887282	2764.44	-0.39162	5.81946e-05	0.000892195	0.00954867	0.016221
ENSMUSG00000020063	Sirt1	392.952	-0.368837	0.00100663	0.015455	392.952	-0.28368	0.0120626	0.09345	392.952	-0.0811882	0.474748	0.700874	392.952	-0.166346	0.135963	0.390377	0.00055522	0.0135212
ENSMUSG00000040938	Slc16a11	437.527	-0.496047	0.00100701	0.015455	437.527	-0.397516	0.0089002	0.0758416	437.527	-0.194497	0.201745	0.437608	437.527	-0.293029	0.0514428	0.214419	0.00314237	0.019673
ENSMUSG00000041984	Rptn	32.8488	-1.33585	0.00100857	0.0154626	32.8488	-1.73907	2.38766e-05	0.0009333	32.8488	-0.247767	0.562814	0.765327	32.8488	0.155452	0.689256	0.869613	0.00238983	0.0182471
ENSMUSG00000048478	Spata33	28.3242	0.836928	0.00101051	0.015476	28.3242	0.470143	0.0492126	0.232718	28.3242	0.104911	0.650109	0.81839	28.3242	0.471695	0.0714229	0.265201	0.000976894	0.00757381
ENSMUSG00000022584	Ly6c2	222.832	-0.560274	0.00102315	0.0156532	222.832	0.0881717	0.606165	0.856347	222.832	0.252498	0.141202	0.353006	222.832	-0.395947	0.0198606	0.112105	0.000234159	0.0107887
ENSMUSG00000036306	Lzts1	221.235	-0.406737	0.00102606	0.0156787	221.235	-0.157176	0.213569	0.547248	221.235	-0.113435	0.369808	0.612635	221.235	-0.362997	0.00335637	0.0289048	0.00243309	0.0107695
ENSMUSG00000021285	Ppp1r13b	1135.21	-0.174001	0.00102699	0.0156787	1135.21	-0.0354967	0.509914	0.803804	1135.21	-0.112604	0.035782	0.154534	1135.21	-0.251108	2.39212e-06	4.77768e-05	0.00501908	0.0074084
ENSMUSG00000041959	S100a10	870.411	-0.290629	0.00102804	0.0156787	870.411	-0.225937	0.0105102	0.0847699	870.411	0.0970728	0.27465	0.522426	870.411	0.0323803	0.712829	0.883102	0.00407796	0.0101846
ENSMUSG00000034543	Morc2a	775.597	-0.194773	0.00103389	0.0157506	775.597	-0.151157	0.0115853	0.0909118	775.597	-0.0575198	0.338493	0.586619	775.597	-0.101136	0.0872414	0.301203	0.000798512	0.00830876
ENSMUSG00000022193	Psmb5	709.195	0.335771	0.00103491	0.0157506	709.195	0.108105	0.294085	0.635481	709.195	-0.304803	0.00286694	0.0281268	709.195	-0.0771376	0.454573	0.728316	0.00820163	0.00849733
ENSMUSG00000003161	Sri	1218.21	0.193513	0.0010369	0.0157643	1218.21	0.125709	0.0327453	0.179147	1218.21	-0.0140137	0.810881	0.910204	1218.21	0.0537902	0.36437	0.658793	0.000607508	0.00632249
ENSMUSG00000047228	A2ml1	153.684	0.538122	0.00103984	0.0157926	153.684	0.516096	0.00170811	0.0240854	153.684	-0.0701118	0.663376	0.826558	153.684	-0.0480857	0.774017	0.913261	0.00346303	0.0108923
ENSMUSG00000043683	Fem1a	916.494	0.182676	0.00104728	0.015889	916.494	0.064446	0.248445	0.590479	916.494	-0.0864817	0.118369	0.317422	916.494	0.0317482	0.572093	0.805049	0.00185993	0.00556664
ENSMUSG00000025804	Ccr1	8.39481	1.55419	0.00105121	0.0159321	8.39481	2.46131	4.51273e-06	0.000249226	8.39481	0.0921322	0.816326	0.912612	8.39481	-0.814992	0.171774	0.447226	0.00465647	0.012481
ENSMUSG00000025578	Cbx8	86.9112	-0.476476	0.00106157	0.0160724	86.9112	-0.116297	0.429197	0.750142	86.9112	0.10289	0.491061	0.714466	86.9112	-0.257289	0.0723344	0.267529	8.60165e-05	0.00689144
ENSMUSG00000029066	Mrpl20	273.027	0.347383	0.00107141	0.0162046	273.027	0.10891	0.308218	0.649864	273.027	-0.207432	0.0488812	0.187648	273.027	0.0310411	0.773288	0.913233	0.00411838	0.00756573
ENSMUSG00000028580	Pum1	1365.01	-0.162464	0.00107335	0.016217	1365.01	-0.00800124	0.871927	0.961917	1365.01	0.0866987	0.0816149	0.254252	1365.01	-0.0677638	0.171175	0.446295	0.000861552	0.00399171
ENSMUSG00000024180	Pgap6	1017.76	-0.338377	0.0010765	0.0162478	1017.76	-0.0815461	0.430244	0.751252	1017.76	0.163848	0.114083	0.31044	1017.76	-0.0929837	0.367475	0.661701	0.00356174	0.0101132
ENSMUSG00000087264	Gad1os	23.1807	0.819198	0.00108061	0.0162929	23.1807	0.625003	0.0177734	0.121319	23.1807	-0.400602	0.0924495	0.273712	23.1807	-0.206407	0.453003	0.727319	0.00443201	0.00735627
ENSMUSG00000094800	NA	303.444	-0.894879	0.00108445	0.0163179	303.444	-0.395258	0.138382	0.433334	303.444	1.81579	2.45818e-11	2.59771e-09	303.444	1.31617	9.61072e-07	2.04561e-05	0.0380919	0.00765235
ENSMUSG00000023169	Slc38a1	348.348	-0.54069	0.0010845	0.0163179	348.348	-0.475865	0.00419971	0.0457636	348.348	-0.103999	0.533681	0.745408	348.348	-0.168824	0.305028	0.602532	0.00126086	0.0187869
ENSMUSG00000058427	Cxcl2	81.0014	1.28315	0.00108813	0.0163556	81.0014	1.14443	0.00447714	0.0475432	81.0014	-0.994115	0.0110198	0.0718233	81.0014	-0.855388	0.0343717	0.164524	0.0159533	0.0222576
ENSMUSG00000029304	Spp1	25.0132	1.36238	0.00108992	0.0163657	25.0132	2.3181	1.19958e-08	1.78468e-06	25.0132	0.930956	0.0131864	0.0805223	25.0132	-0.0247684	0.955647	0.984896	0.000307409	0.0191659
ENSMUSG00000037196	Pacrg	283.32	0.341037	0.00109206	0.0163809	283.32	0.177536	0.0968525	0.351972	283.32	-0.355951	0.000649808	0.00917154	283.32	-0.192451	0.072009	0.266808	0.00744991	0.00512837
ENSMUSG00000024164	C3	27184.4	1.05238	0.00109597	0.0164226	27184.4	0.649922	0.0437879	0.216857	27184.4	-0.535743	0.0965081	0.280296	27184.4	-0.133289	0.67927	0.864451	0.0170709	0.0497994
ENSMUSG00000028964	Park7	940.689	0.22252	0.00109736	0.0164266	940.689	0.0745006	0.279281	0.62297	940.689	-0.238298	0.000471098	0.00712511	940.689	-0.0902793	0.189942	0.471461	0.00658493	0.00503118
ENSMUSG00000015094	Npdc1	831.367	0.244268	0.00110405	0.0165098	831.367	0.125231	0.0926572	0.342214	831.367	0.0129775	0.861117	0.936929	831.367	0.132014	0.0790276	0.282269	9.10874e-05	0.00958558
ENSMUSG00000032652	Crebl2	563.571	-0.282365	0.00110998	0.0165814	563.571	-0.12112	0.15594	0.464381	563.571	0.284395	0.00101128	0.0129679	563.571	0.123151	0.149485	0.412627	0.00721804	0.00711488
ENSMUSG00000038866	Zcchc2	454.989	-0.242513	0.00111806	0.0166726	454.989	-0.0967742	0.194914	0.522879	454.989	0.0438346	0.55977	0.76277	454.989	-0.101904	0.16794	0.441979	8.43905e-05	0.00583248
ENSMUSG00000059895	Ptp4a3	183.621	-0.337635	0.00111837	0.0166726	183.621	-0.216559	0.0398034	0.204923	183.621	-0.0525449	0.621399	0.80332	183.621	-0.173621	0.0903582	0.308458	0.000659385	0.00879068
ENSMUSG00000022353	Mtss1	1640.01	-0.202806	0.00111951	0.0166726	1640.01	-0.034587	0.580304	0.843735	1640.01	-0.0270682	0.665104	0.82769	1640.01	-0.195287	0.00170798	0.0163402	0.00195637	0.00744833
ENSMUSG00000020893	Per1	1004.41	-0.469479	0.00112457	0.0167309	1004.41	-0.261497	0.0710737	0.294121	1004.41	-0.260556	0.0720534	0.235647	1004.41	-0.468538	0.00115269	0.0116467	0.00837998	0.0197386
ENSMUSG00000030737	Slco2b1	53.3928	-1.21094	0.00112591	0.0167338	53.3928	-1.15234	0.00130157	0.0199403	53.3928	0.792034	0.0347307	0.151382	53.3928	0.733434	0.0387643	0.178067	0.0134335	0.0130155
ENSMUSG00000002379	Ndufa11	318.176	0.354175	0.00114193	0.0169392	318.176	0.234195	0.0339437	0.183909	318.176	-0.263381	0.0150828	0.0888516	318.176	-0.143401	0.196101	0.479726	0.00743741	0.00896347
ENSMUSG00000029570	Lfng	130.676	0.446912	0.00114349	0.0169392	130.676	0.0575571	0.682575	0.89208	130.676	-0.430675	0.00167454	0.0189875	130.676	-0.04132	0.769628	0.911401	0.00566088	0.00413811
ENSMUSG00000025487	Psmd13	773.536	0.224219	0.00114363	0.0169392	773.536	0.0688096	0.32242	0.663375	773.536	-0.200459	0.00357235	0.0328611	773.536	-0.0450501	0.517902	0.771456	0.00536565	0.00561781
ENSMUSG00000027331	Knstrn	40.4603	-1.46885	0.00114459	0.0169392	40.4603	-1.68715	0.000281675	0.00648786	40.4603	-0.621175	0.189481	0.421534	40.4603	-0.402872	0.362429	0.656995	0.000763907	0.0203981
ENSMUSG00000026466	Tor1aip1	1677.19	-0.198109	0.00114556	0.0169392	1677.19	-0.10524	0.0827055	0.322552	1677.19	0.142119	0.0197448	0.105489	1677.19	0.0492496	0.416407	0.702117	0.0043195	0.00512969
ENSMUSG00000029726	Mepce	799.081	-0.220425	0.00114671	0.0169392	799.081	-0.121246	0.0773098	0.309494	799.081	-0.108778	0.11288	0.308884	799.081	-0.207956	0.00216351	0.0199419	0.0034563	0.00981486
ENSMUSG00000035805	Mlc1	4134.66	0.209892	0.00115184	0.0169978	4134.66	0.279297	1.51728e-05	0.000650646	4134.66	0.0390495	0.544402	0.75193	4134.66	-0.0303554	0.639004	0.842907	0.00213517	0.0116427
ENSMUSG00000024208	Uqcc2	220.104	0.390339	0.0011547	0.0170125	220.104	0.129332	0.285418	0.628623	220.104	-0.241124	0.04288	0.173616	220.104	0.0198836	0.870622	0.951167	0.0035975	0.0090178
ENSMUSG00000022797	Tfrc	4482.7	0.483733	0.00115517	0.0170125	4482.7	0.366305	0.013948	0.10302	4482.7	-0.385752	0.00954248	0.0651355	4482.7	-0.268325	0.0717616	0.266162	0.015656	0.0176863
ENSMUSG00000087006	Gm13889	163.418	0.725657	0.00115778	0.0170337	163.418	-0.276651	0.139125	0.434821	163.418	2.00761	1.12486e-23	2.34293e-20	163.418	3.00991	6.89524e-46	2.01065e-42	0.0416704	0.0166106
ENSMUSG00000022864	D16Ertd472e	99.2306	-0.374396	0.00116395	0.017079	99.2306	0.00846504	0.941862	0.985499	99.2306	0.152718	0.19435	0.428245	99.2306	-0.230143	0.0428642	0.189921	0.000669687	0.00489812
ENSMUSG00000027510	Rbm38	76.0541	-0.492429	0.00116424	0.017079	76.0541	-0.140895	0.375065	0.709775	76.0541	-0.12308	0.438334	0.672161	76.0541	-0.474614	0.00175179	0.0167045	0.00308194	0.00700048
ENSMUSG00000055799	Tcf7l1	1015.76	-0.241607	0.00116447	0.017079	1015.76	-0.0272248	0.715849	0.903108	1015.76	0.003727	0.960265	0.983727	1015.76	-0.210656	0.00462437	0.0374782	0.00251238	0.0065086
ENSMUSG00000025964	Adam23	28.003	-1.02138	0.00116554	0.017079	28.003	-1.1954	0.000299247	0.00681722	28.003	-0.452408	0.185808	0.417023	28.003	-0.278392	0.356891	0.652566	0.000697197	0.0113165
ENSMUSG00000019494	Cops6	656.175	0.257726	0.00118235	0.0173079	656.175	0.129599	0.106707	0.372556	656.175	-0.233557	0.00323855	0.0305669	656.175	-0.10543	0.190165	0.471671	0.00661141	0.00725284
ENSMUSG00000052783	Grk4	79.6664	0.498053	0.00119078	0.0174138	79.6664	0.268961	0.0858896	0.328507	79.6664	-0.269398	0.0732714	0.238034	79.6664	-0.0403067	0.800785	0.924422	0.00322317	0.00616676
ENSMUSG00000033022	Cdo1	321.633	0.762349	0.00119467	0.0174531	321.633	-0.378868	0.0873676	0.331637	321.633	1.66425	1.91049e-13	3.23894e-11	321.633	2.80547	5.42757e-34	3.44061e-31	0.0495856	0.0169286
ENSMUSG00000029004	Kmt2e	2555.08	-0.226752	0.00119711	0.0174699	2555.08	-0.0797957	0.254116	0.597099	2555.08	0.0886719	0.205822	0.442584	2555.08	-0.0582849	0.404221	0.693176	0.00224348	0.00831936
ENSMUSG00000024642	Tle4	426.066	-0.357392	0.00119821	0.0174699	426.066	-0.256674	0.0198734	0.130461	426.066	0.0718931	0.51776	0.73469	426.066	-0.0288244	0.792167	0.921003	0.00192799	0.0123514
ENSMUSG00000022696	Sidt1	56.9961	-0.939584	0.00120117	0.0174951	56.9961	-0.385859	0.19383	0.521624	56.9961	-0.131543	0.660158	0.824985	56.9961	-0.685269	0.0172819	0.102012	0.00462993	0.0124442
ENSMUSG00000040356	Skiv2l	930.631	0.173983	0.00120233	0.0174951	930.631	0.130012	0.0159039	0.112741	930.631	-0.0644048	0.227124	0.46791	930.631	-0.0204338	0.706785	0.880386	0.00218647	0.00622619
ENSMUSG00000033031	Cip2a	37.4306	-0.847794	0.00120763	0.0175546	37.4306	-0.856024	0.00170777	0.0240854	37.4306	-0.325328	0.245466	0.490229	37.4306	-0.317098	0.212184	0.499781	0.001007	0.0109557
ENSMUSG00000026605	Cenpf	92.31	-1.49961	0.00121819	0.0176905	92.31	-0.98223	0.035674	0.190174	92.31	-0.284057	0.545851	0.753362	92.31	-0.801441	0.0820371	0.288565	0.00294003	0.0273556
ENSMUSG00000038679	Trps1	154.964	-0.386024	0.00122042	0.0177051	154.964	-0.0926234	0.419096	0.743617	154.964	0.434876	0.000251638	0.00430116	154.964	0.141475	0.219483	0.509159	0.00648905	0.0046167
ENSMUSG00000009549	Srp14	907.141	0.193023	0.00122194	0.0177096	907.141	0.105831	0.076781	0.307884	907.141	-0.0740231	0.211859	0.449701	907.141	0.0131688	0.826842	0.933511	0.00262159	0.00603191
ENSMUSG00000024912	Fosl1	34.2982	-0.980543	0.00122663	0.0177599	34.2982	-2.19885	1.11082e-08	1.68706e-06	34.2982	-2.27136	3.2707e-09	2.0379e-07	34.2982	-1.05306	0.0005471	0.00623668	0.00967601	0.021639
ENSMUSG00000037366	Pafah2	946.392	-0.239165	0.00122925	0.0177802	946.392	-0.0423694	0.567138	0.835619	946.392	0.0883804	0.234002	0.475001	946.392	-0.108415	0.141677	0.400327	0.00113687	0.00727736
ENSMUSG00000035179	Ppp1r32	121.594	0.610255	0.00124524	0.0179936	121.594	-0.00807501	0.966514	0.990401	121.594	-0.613034	0.00117209	0.0144578	121.594	0.00529657	0.978049	0.99431	0.00633309	0.00537373
ENSMUSG00000060063	Alox5ap	16.9869	1.13953	0.00126453	0.0182544	16.9869	1.45864	2.19612e-05	0.000877247	16.9869	0.345999	0.26354	0.509914	16.9869	0.0268925	0.944138	0.979448	0.00179716	0.0128498
ENSMUSG00000038463	Olfml2b	186.967	-0.59517	0.00127228	0.018348	186.967	-0.153547	0.42026	0.743885	186.967	-0.459624	0.0150526	0.0887761	186.967	-0.901246	1.29676e-06	2.70096e-05	0.00971708	0.0136941
ENSMUSG00000032182	Yipf2	534.821	0.306368	0.0012765	0.0183907	534.821	-0.000517698	0.995682	0.998785	534.821	-0.265914	0.00508349	0.04216	534.821	0.0409715	0.669071	0.859097	0.00412084	0.00713895
ENSMUSG00000021737	Psmd6	525.333	0.248268	0.00128234	0.0184532	525.333	0.0685999	0.378276	0.711922	525.333	-0.208594	0.00665146	0.0510292	525.333	-0.0289257	0.711096	0.882508	0.00462171	0.00570951
ENSMUSG00000021764	Ndufs4	387.117	0.216778	0.00128352	0.0184532	387.117	0.219172	0.001302	0.0199403	387.117	-0.0839673	0.206202	0.443296	387.117	-0.0863607	0.21099	0.498651	0.00379462	0.00681372
ENSMUSG00000040236	Trappc5	321.659	0.279561	0.00128464	0.0184532	321.659	0.119838	0.168643	0.485358	321.659	-0.116038	0.176244	0.404604	321.659	0.0436847	0.619904	0.833922	0.00244368	0.00702703
ENSMUSG00000021190	Lgmn	1575.49	0.236339	0.00128764	0.0184781	1575.49	0.03747	0.607768	0.857315	1575.49	0.0566456	0.437771	0.671636	1575.49	0.255514	0.000501935	0.00579431	0.00393003	0.0102195
ENSMUSG00000009687	Fxyd5	45.3559	0.901118	0.0012907	0.0185039	45.3559	0.68631	0.0117952	0.0920758	45.3559	0.133401	0.615898	0.800498	45.3559	0.34821	0.223926	0.514392	0.000702716	0.0146638
ENSMUSG00000035365	Parpbp	13.076	-1.26432	0.00129294	0.0185177	13.076	-1.1928	0.00381636	0.0428349	13.076	-0.236181	0.590427	0.784296	13.076	-0.3077	0.396767	0.687813	3.93588e-05	0.0099407
ENSMUSG00000028633	Ctps	732.366	0.751222	0.00129427	0.0185186	732.366	0.800023	0.00062011	0.0117418	732.366	-0.12939	0.578533	0.775848	732.366	-0.17819	0.446995	0.723479	0.0132065	0.0311855
ENSMUSG00000029465	Arpc3	1281.48	0.204167	0.00130212	0.0186127	1281.48	0.158581	0.013071	0.0987074	1281.48	-0.1451	0.0219779	0.112524	1281.48	-0.099514	0.120246	0.364442	0.005861	0.00677457
ENSMUSG00000029064	Gnb1	5082.29	0.143343	0.00131346	0.0187564	5082.29	0.0936639	0.0358474	0.190889	5082.29	-0.044704	0.315448	0.564531	5082.29	0.00497545	0.911395	0.965733	0.00205945	0.00631342
ENSMUSG00000058571	Gpc6	60.9581	-0.85501	0.00131922	0.0188202	60.9581	0.207232	0.441299	0.758474	60.9581	0.327795	0.225022	0.465365	60.9581	-0.734446	0.00560783	0.0436928	6.5022e-05	0.007127
ENSMUSG00000042613	Pbxip1	2092.02	0.184426	0.00132835	0.0189319	2092.02	0.114055	0.0459548	0.22334	2092.02	0.0844701	0.138964	0.349562	2092.02	0.154841	0.00709991	0.0524401	0.00341589	0.00806806
ENSMUSG00000026435	Slc45a3	155.052	-0.60593	0.00133051	0.0189341	155.052	-0.479206	0.012444	0.0955413	155.052	-0.218873	0.256538	0.502125	155.052	-0.345597	0.0654583	0.251931	0.00460467	0.016029
ENSMUSG00000019428	Fkbp8	1801.85	0.14078	0.0013311	0.0189341	1801.85	0.0750297	0.0885645	0.333575	1801.85	-0.0916079	0.0361806	0.15551	1801.85	-0.0258577	0.558489	0.796826	0.0030428	0.00474793
ENSMUSG00000021751	Acox2	369.654	0.441368	0.00133765	0.0190087	369.654	0.0798249	0.568051	0.836246	369.654	-0.592117	1.78075e-05	0.000469499	369.654	-0.230574	0.0981587	0.323997	0.010749	0.00314693
ENSMUSG00000024997	Prdx3	759.983	0.180295	0.00134576	0.0191054	759.983	0.183974	0.00139858	0.0210581	759.983	-0.207027	0.000232621	0.00403764	759.983	-0.210707	0.000252328	0.00322998	0.00727305	0.00511144
ENSMUSG00000057388	Mrpl18	366.945	0.257776	0.00134964	0.0191252	366.945	0.0280137	0.729894	0.911352	366.945	-0.201332	0.0118493	0.0753766	366.945	0.0284303	0.727381	0.8908	0.00301441	0.00521894
ENSMUSG00000038173	Enpp6	13.0211	-1.42546	0.00134978	0.0191252	13.0211	-0.223559	0.613111	0.860266	13.0211	0.511535	0.27074	0.51891	13.0211	-0.690367	0.10134	0.32933	0.000230838	0.00892364
ENSMUSG00000021559	Dapk1	4082.86	-0.202	0.00136637	0.0193322	4082.86	-0.0518863	0.410388	0.736091	4082.86	0.13146	0.0372766	0.158508	4082.86	-0.0186539	0.767167	0.910113	0.00402376	0.00674684
ENSMUSG00000031441	Atp11a	24662.2	0.355146	0.00136705	0.0193322	24662.2	0.398756	0.000324578	0.00721395	24662.2	0.071015	0.521966	0.736929	24662.2	0.0274058	0.804898	0.92561	0.00116013	0.0204131
ENSMUSG00000054263	Lifr	1084.04	-0.350669	0.00137175	0.01938	1084.04	-0.363746	0.000871383	0.0149468	1084.04	0.126973	0.247609	0.492113	1084.04	0.14005	0.198868	0.484461	0.00866119	0.0131519
ENSMUSG00000035683	Melk	29.4185	-1.3918	0.00137655	0.0194112	29.4185	-0.901455	0.0463705	0.224728	29.4185	-0.45852	0.31669	0.565839	29.4185	-0.948861	0.027094	0.139291	0.00403519	0.0141372
ENSMUSG00000027654	Fam83d	10.1258	-1.44743	0.00137664	0.0194112	10.1258	-1.55161	0.00110297	0.017633	10.1258	-0.272665	0.597219	0.78909	10.1258	-0.168484	0.677862	0.863692	0.000952218	0.0103453
ENSMUSG00000005087	Cd44	4110.53	0.470674	0.00137796	0.0194112	4110.53	0.491523	0.00084279	0.0145824	4110.53	-0.235876	0.108717	0.302327	4110.53	-0.256725	0.081356	0.287139	0.0146508	0.0230246
ENSMUSG00000057722	Lepr	212.8	-0.710471	0.00138182	0.0194468	212.8	-0.78726	0.000217961	0.00535897	212.8	1.21541	3.39548e-08	1.66687e-06	212.8	1.29219	1.83249e-09	5.7334e-08	0.0298955	0.0125123
ENSMUSG00000001419	Mef2d	1496.83	-0.158937	0.00138567	0.0194823	1496.83	-0.029764	0.547829	0.826552	1496.83	0.111316	0.0252615	0.123761	1496.83	-0.0178575	0.718143	0.886233	0.00238322	0.00404327
ENSMUSG00000000416	Cttnbp2	34.5659	-1.00925	0.00138896	0.0195097	34.5659	-0.915559	0.00485495	0.0499895	34.5659	-0.259707	0.436147	0.671067	34.5659	-0.353398	0.249315	0.544163	0.000411975	0.0141106
ENSMUSG00000099021	NA	67.9364	-2.54942	0.00140157	0.0196428	67.9364	0.57725	0.469488	0.778209	67.9364	1.12983	0.15841	0.378687	67.9364	-1.99684	0.012026	0.077859	0.00631788	0.0150024
ENSMUSG00000037344	Slc12a9	206.55	0.35287	0.00140227	0.0196428	206.55	0.0729309	0.508229	0.803249	206.55	-0.142033	0.19192	0.425128	206.55	0.137906	0.217562	0.50688	0.000710259	0.00709843
ENSMUSG00000016252	Atp5e	846.203	0.243897	0.00140248	0.0196428	846.203	0.0383024	0.618777	0.862446	846.203	-0.253038	0.000915421	0.0119381	846.203	-0.0474432	0.537851	0.783516	0.00585353	0.0055205
ENSMUSG00000028873	Cdca8	25.0506	-1.49972	0.001405	0.0196592	25.0506	-0.912796	0.0513877	0.239954	25.0506	0.253606	0.60118	0.792586	25.0506	-0.333318	0.461229	0.73262	0.00102147	0.011446
ENSMUSG00000044921	Rassf9	264.722	-0.571728	0.00141494	0.0197793	264.722	-0.341305	0.0595043	0.264423	264.722	-0.204082	0.260764	0.506993	264.722	-0.434505	0.0150798	0.0921086	0.00659993	0.0178526
ENSMUSG00000048489	Depp1	2173.7	-0.85922	0.00142609	0.0199161	2173.7	-0.41643	0.12315	0.406137	2173.7	-1.00974	0.000183515	0.00331467	2173.7	-1.45253	7.12534e-08	1.80989e-06	0.0385494	0.0477022
ENSMUSG00000045679	Pqlc3	174.891	-0.434792	0.00144199	0.0201189	174.891	-0.512848	0.000108995	0.00308947	174.891	0.291338	0.0337657	0.149183	174.891	0.369394	0.00504459	0.0400768	0.00959986	0.0104194
ENSMUSG00000078161	Erich3	556.771	0.501575	0.00144574	0.0201519	556.771	0.0795898	0.614957	0.861102	556.771	-0.471141	0.00275382	0.0272631	556.771	-0.0491551	0.756204	0.905808	0.0079214	0.00676395
ENSMUSG00000028184	Adgrl2	438.13	-0.213464	0.00145497	0.0202612	438.13	-0.0532335	0.433659	0.753156	438.13	-0.0169646	0.803181	0.90679	438.13	-0.177195	0.00815302	0.0580708	0.00167909	0.00502478
ENSMUSG00000028883	Sema3a	138.561	-0.716298	0.00145832	0.0202885	138.561	-0.654389	0.00357319	0.0408284	138.561	0.0912761	0.688894	0.843364	138.561	0.0293671	0.894579	0.961232	0.00384321	0.0149895
ENSMUSG00000051855	Mest	16.8457	1.35774	0.00147109	0.0204466	16.8457	0.241488	0.579972	0.843658	16.8457	-0.946655	0.0225399	0.11438	16.8457	0.169592	0.704836	0.87886	0.00232932	0.00617416
ENSMUSG00000037544	Dlgap5	21.9052	-1.52069	0.00147421	0.0204704	21.9052	-1.71515	0.000861844	0.0148355	21.9052	-0.963672	0.0665748	0.224534	21.9052	-0.769219	0.0992522	0.325923	0.00298946	0.0161951
ENSMUSG00000078234	Klhdc7a	731.756	0.326323	0.00148446	0.0205932	731.756	0.240333	0.0201405	0.131591	731.756	-0.24724	0.0158444	0.0912008	731.756	-0.161249	0.119711	0.363471	0.00895939	0.0101505
ENSMUSG00000021065	Fut8	1651.9	-0.223573	0.00148931	0.0206409	1651.9	-0.00565406	0.936063	0.983412	1651.9	0.0660306	0.349265	0.59538	1651.9	-0.151888	0.0307653	0.152987	0.000299349	0.0076734
ENSMUSG00000038791	Scgb3a2	8949.31	-1.31621	0.00150196	0.0207964	8949.31	-0.81137	0.050367	0.236582	8949.31	0.326403	0.431217	0.666895	8949.31	-0.178438	0.666911	0.858062	0.00700951	0.0594882
ENSMUSG00000028238	Atp6v0d2	37.7356	1.18051	0.00150579	0.0208296	37.7356	1.73156	3.14251e-06	0.000188551	37.7356	0.376713	0.286192	0.533591	37.7356	-0.174339	0.654328	0.850372	0.00364994	0.0176416
ENSMUSG00000032508	Myd88	1219.1	-0.417426	0.00151817	0.020981	1219.1	-0.241738	0.0669364	0.284709	1219.1	-0.0838083	0.525701	0.739642	1219.1	-0.259496	0.0484682	0.206025	0.00350648	0.0148985
ENSMUSG00000038147	Cd84	16.237	1.11653	0.00152111	0.0210016	16.237	2.13139	1.60056e-08	2.28787e-06	16.237	0.3433	0.267416	0.51505	16.237	-0.671565	0.103839	0.333989	0.00366035	0.0138332
ENSMUSG00000072235	Tuba1a	5486.62	0.362195	0.0015257	0.0210452	5486.62	0.00789885	0.944913	0.986311	5486.62	-0.307178	0.00717221	0.0535872	5486.62	0.0471175	0.680272	0.864774	0.00583855	0.00536593
ENSMUSG00000078202	Nrarp	123.239	-0.845273	0.00152984	0.0210824	123.239	-0.171077	0.522477	0.813515	123.239	0.212739	0.429491	0.665023	123.239	-0.461456	0.0815701	0.287591	0.00181088	0.0158671
ENSMUSG00000013160	Atp6v0d1	1807.75	0.187275	0.00153246	0.0210984	1807.75	0.159994	0.00695104	0.0639812	1807.75	-0.084198	0.153054	0.371004	1807.75	-0.0569173	0.338382	0.634198	0.00425328	0.00776409
ENSMUSG00000007891	Ctsd	4811.33	0.163219	0.00154145	0.0212022	4811.33	0.197736	0.000119193	0.00330386	4811.33	0.140424	0.00623893	0.0486436	4811.33	0.105908	0.0400716	0.181894	0.00227372	0.00939019
ENSMUSG00000034919	Ttc22	78.0534	0.444318	0.00154651	0.0212518	78.0534	0.450554	0.00233685	0.0304752	78.0534	-0.305595	0.0268879	0.129168	78.0534	-0.311832	0.0378133	0.175044	0.00588807	0.00783607
ENSMUSG00000059040	Eno1b	4.71799	5.10262	0.00155193	0.0213061	4.71799	1.95633	0.156933	0.465838	4.71799	0.576646	0.668251	0.829412	4.71799	3.72294	0.0234486	0.125988	0.00113614	0.0150854
ENSMUSG00000046808	Atp10d	399.24	-0.323193	0.00155411	0.021316	399.24	0.0639715	0.527269	0.81524	399.24	0.320928	0.00166415	0.0189262	399.24	-0.0662365	0.513051	0.76793	0.00328897	0.00494746
ENSMUSG00000098188	Sowahc	1183.91	-0.224387	0.00155931	0.0213672	1183.91	-0.0579459	0.412748	0.738026	1183.91	0.136994	0.053817	0.198395	1183.91	-0.0294479	0.676747	0.863296	0.0032067	0.00690472
ENSMUSG00000022595	Lypd2	482.265	-1.02498	0.00156831	0.0214704	482.265	-0.878489	0.00677264	0.0628095	482.265	-0.0378124	0.907443	0.960137	482.265	-0.184306	0.568719	0.804134	0.000173576	0.0371994
ENSMUSG00000024066	Xdh	4099.62	0.498093	0.00157381	0.0215254	4099.62	0.284791	0.0707773	0.293496	4099.62	-0.188227	0.232075	0.473105	4099.62	0.0250758	0.873656	0.951798	0.00609681	0.0221771
ENSMUSG00000024958	Gpr137	342.924	0.273199	0.00157612	0.0215368	342.924	0.146556	0.0903036	0.337263	342.924	-0.0855874	0.31598	0.565136	342.924	0.0410554	0.639326	0.842907	0.00261467	0.00693784
ENSMUSG00000061080	Lsamp	7.94577	-1.92603	0.00158567	0.021647	7.94577	-3.06343	0.00575942	0.0561886	7.94577	-3.78514	0.000505665	0.00753844	7.94577	-2.64774	4.23028e-05	0.000670407	0.00726928	0.0150382
ENSMUSG00000047686	Rtl3	5.63544	-1.79003	0.00158725	0.0216483	5.63544	-0.395459	0.595636	0.851136	5.63544	-1.00061	0.157774	0.377849	5.63544	-2.39517	9.13741e-05	0.00132693	0.00762314	0.00776833
ENSMUSG00000030579	Tyrobp	23.3264	1.06743	0.00160975	0.0219347	23.3264	1.8411	1.46089e-07	1.48949e-05	23.3264	0.26749	0.389283	0.630499	23.3264	-0.506184	0.177074	0.453971	0.00396884	0.0147909
ENSMUSG00000030062	Rpn1	3503.71	0.414225	0.00161173	0.0219413	3503.71	0.137548	0.295396	0.636779	3503.71	-0.33776	0.0101036	0.0678236	3503.71	-0.0610833	0.642252	0.844863	0.00951311	0.0144841
ENSMUSG00000002308	Cd320	184.071	0.325736	0.00161973	0.0220296	184.071	0.122065	0.247673	0.589948	184.071	-0.269978	0.00855729	0.0604914	184.071	-0.0663066	0.53248	0.780473	0.00456143	0.00498096
ENSMUSG00000042642	Flad1	250.994	0.269803	0.00162365	0.0220455	250.994	0.064387	0.459164	0.770558	250.994	-0.220555	0.00953285	0.0651002	250.994	-0.0151397	0.862631	0.946932	0.00377366	0.00456766
ENSMUSG00000025510	Cd151	1313.43	0.190963	0.00162393	0.0220455	1313.43	0.0644995	0.28523	0.628586	1313.43	-0.00756121	0.900039	0.957013	1313.43	0.118902	0.0503328	0.210998	0.000365146	0.00723206
ENSMUSG00000034652	Cd300a	12.6041	1.26649	0.00162624	0.0220497	12.6041	1.18589	0.00201931	0.0273621	12.6041	0.154641	0.657759	0.823399	12.6041	0.235247	0.586661	0.814202	0.000686159	0.0109401
ENSMUSG00000044894	Uqcrq	509.291	0.350607	0.00162726	0.0220497	509.291	0.114671	0.307388	0.64896	509.291	-0.346262	0.00184541	0.0203834	509.291	-0.110326	0.326402	0.622095	0.00858807	0.00855689
ENSMUSG00000034248	Slc25a37	244.169	-0.438393	0.00164031	0.0222059	244.169	-0.284419	0.0437013	0.216502	244.169	-0.128652	0.36351	0.607517	244.169	-0.282626	0.0415223	0.186047	0.0042582	0.0130527
ENSMUSG00000022489	Pde1b	216.175	-0.50712	0.00165062	0.0223247	216.175	-0.490592	0.00222281	0.0294891	216.175	0.111377	0.493806	0.716355	216.175	0.0948484	0.550199	0.791041	0.00637263	0.014786
ENSMUSG00000038128	Camk4	15.0089	-0.987267	0.00165986	0.0224034	15.0089	-0.714484	0.0243336	0.149331	15.0089	0.0724214	0.831856	0.920952	15.0089	-0.200362	0.4864	0.749394	0.000663905	0.00685817
ENSMUSG00000025823	Pdia4	2609.22	0.514309	0.00166087	0.0224034	2609.22	0.163516	0.317755	0.659065	2609.22	-0.401618	0.0140235	0.0842103	2609.22	-0.0508246	0.756225	0.905808	0.0107136	0.0176309
ENSMUSG00000006344	Ggt5	726.893	-0.315701	0.00166225	0.0224034	726.893	-0.12839	0.200912	0.530862	726.893	0.0942035	0.34994	0.595814	726.893	-0.0931073	0.351768	0.647655	0.00161499	0.00869747
ENSMUSG00000030870	Ubfd1	563.32	0.243497	0.00166259	0.0224034	563.32	0.0413282	0.591892	0.849336	563.32	-0.0624892	0.415242	0.652949	563.32	0.139679	0.0726569	0.268391	0.000224421	0.00699306
ENSMUSG00000040048	Ndufb10	711.571	0.25384	0.00166512	0.0224168	711.571	0.0798711	0.323611	0.664606	711.571	-0.136783	0.0887092	0.266418	711.571	0.0371859	0.647358	0.847108	0.00328351	0.00711708
ENSMUSG00000030335	Mrpl51	449.648	0.258626	0.00167753	0.0225497	449.648	0.0670232	0.421028	0.744432	449.648	-0.235781	0.00408817	0.0363005	449.648	-0.0441787	0.596686	0.820725	0.00520271	0.00553119
ENSMUSG00000022452	Smdt1	648.284	0.222845	0.00167808	0.0225497	648.284	0.00305529	0.966	0.990317	648.284	-0.240705	0.000687075	0.00957701	648.284	-0.0209155	0.770497	0.911987	0.00499575	0.00440394
ENSMUSG00000032812	Arap1	1285.97	0.210769	0.00169431	0.0227468	1285.97	0.0283432	0.67112	0.887281	1285.97	0.0147787	0.824637	0.917732	1285.97	0.197205	0.00333853	0.0288022	0.0033747	0.00534541
ENSMUSG00000070348	Ccnd1	3704.72	-0.394818	0.00169819	0.0227779	3704.72	0.0141616	0.910401	0.976004	3704.72	0.124849	0.321263	0.571504	3704.72	-0.284131	0.0238754	0.127604	0.00344559	0.00781837
ENSMUSG00000052512	Nav2	2437.38	-0.282275	0.00170022	0.0227841	2437.38	-0.0460306	0.609004	0.85771	2437.38	0.0847991	0.346428	0.59318	2437.38	-0.151445	0.0919842	0.311311	0.00123676	0.00867015
ENSMUSG00000045314	Sowahb	361.169	-0.279266	0.00171052	0.0229012	361.169	0.10264	0.256361	0.599689	361.169	0.0324749	0.718257	0.858751	361.169	-0.349431	9.38977e-05	0.00135413	0.00395991	0.00498217
ENSMUSG00000092558	Med20	283.083	0.264868	0.00171988	0.0230053	283.083	0.0233	0.782085	0.932592	283.083	-0.113849	0.171957	0.398399	283.083	0.127719	0.134636	0.388123	0.00054057	0.00531014
ENSMUSG00000020477	Mrps24	252.218	0.278542	0.00173925	0.023235	252.218	0.130192	0.149976	0.453663	252.218	-0.205306	0.0200438	0.106642	252.218	-0.0569565	0.531766	0.780307	0.0040588	0.00594166
ENSMUSG00000022146	Osmr	1622.83	0.494286	0.00174023	0.023235	1622.83	0.697438	9.62416e-06	0.000446591	1622.83	0.317315	0.0437515	0.175826	1622.83	0.114163	0.470197	0.738498	0.000545197	0.0299434
ENSMUSG00000024778	Fas	120.835	0.533648	0.00175832	0.0234491	120.835	0.0715478	0.667793	0.885129	120.835	-0.00153995	0.992603	0.997254	120.835	0.46056	0.0071355	0.0525698	0.00201824	0.0101174
ENSMUSG00000029455	Aldh2	10295.5	-0.288025	0.00176017	0.0234491	10295.5	-0.240717	0.00891756	0.0759451	10295.5	0.14348	0.119262	0.318549	10295.5	0.0961716	0.296001	0.594846	0.0075827	0.0144908
ENSMUSG00000022993	Tex49	8.02052	1.859	0.00176206	0.0234491	8.02052	1.97125	0.0025595	0.0325633	8.02052	-0.624748	0.248749	0.493236	8.02052	-0.736993	0.290936	0.589312	0.00600985	0.00921941
ENSMUSG00000096215	Smim22	130.576	0.407988	0.0017627	0.0234491	130.576	0.0588905	0.661167	0.882265	130.576	-0.430852	0.000956545	0.0123968	130.576	-0.0817545	0.542897	0.786595	0.00503762	0.00441206
ENSMUSG00000061046	Haghl	148.158	0.427028	0.0017755	0.0235935	148.158	0.00745378	0.956673	0.988161	148.158	-0.275794	0.041411	0.16973	148.158	0.14378	0.299471	0.597712	0.00162789	0.00559147
ENSMUSG00000046727	Cystm1	1105.2	0.26039	0.00177705	0.0235935	1105.2	0.302524	0.000303177	0.00686386	1105.2	-0.120714	0.146112	0.361412	1105.2	-0.162849	0.0525521	0.217426	0.00801531	0.0106762
ENSMUSG00000049115	Agtr1a	11.9475	-1.33863	0.00177842	0.0235935	11.9475	-1.14713	0.0159059	0.112741	11.9475	-0.618124	0.207306	0.444716	11.9475	-0.809624	0.0492963	0.208133	0.00153033	0.012215
ENSMUSG00000021534	1700001L19Rik	155.762	0.58904	0.0017844	0.0236514	155.762	0.113327	0.550779	0.828214	155.762	-0.420824	0.0247944	0.122088	155.762	0.0548885	0.773844	0.913261	0.00416137	0.00612659
ENSMUSG00000031839	Hsbp1	1145.18	0.184702	0.00179357	0.0237456	1145.18	0.100378	0.0889424	0.33427	1145.18	-0.0178726	0.760871	0.88324	1145.18	0.0664516	0.263552	0.558923	0.000984399	0.00644319
ENSMUSG00000006345	Ggt1	9.99368	1.32831	0.00179558	0.0237456	9.99368	0.0140933	0.971933	0.992004	9.99368	-0.512223	0.182646	0.412405	9.99368	0.801997	0.0684326	0.258467	0.000149679	0.00531156
ENSMUSG00000019942	Cdk1	68.4123	-1.18492	0.00179643	0.0237456	68.4123	-0.970045	0.0123561	0.0951678	68.4123	-0.525178	0.17842	0.406717	68.4123	-0.740057	0.0495999	0.208934	0.00488346	0.0187349
ENSMUSG00000026828	Galnt5	49.2909	-0.830425	0.00180095	0.0237456	49.2909	-0.69239	0.0120581	0.09345	49.2909	-0.340265	0.22333	0.463249	49.2909	-0.4783	0.0681756	0.257927	0.00429533	0.0130762
ENSMUSG00000030162	Olr1	12.4376	1.43602	0.00180102	0.0237456	12.4376	2.43444	1.02026e-07	1.07793e-05	12.4376	0.765665	0.0471642	0.183865	12.4376	-0.232758	0.655398	0.850943	0.00228738	0.0139974
ENSMUSG00000036769	Wdr44	157.718	-0.360537	0.00180154	0.0237456	157.718	-0.0786935	0.490556	0.790524	157.718	0.222065	0.0564426	0.203996	157.718	-0.0597788	0.59754	0.821323	0.002327	0.00437787
ENSMUSG00000069808	Tlcd3a	353.896	0.2834	0.00180291	0.0237456	353.896	0.125174	0.167717	0.484316	353.896	-0.0860931	0.337395	0.585916	353.896	0.0721329	0.431932	0.712045	0.0016	0.00785576
ENSMUSG00000019851	Perp	560.981	-0.430122	0.00181083	0.0238285	560.981	-0.319232	0.0211665	0.135771	560.981	-0.102947	0.458453	0.687467	560.981	-0.213837	0.119943	0.363947	0.00131357	0.0185741
ENSMUSG00000015340	Cybb	119.662	1.40523	0.00181907	0.0239152	119.662	2.74935	1.38779e-09	2.89058e-07	119.662	0.662693	0.135605	0.345169	119.662	-0.681428	0.13882	0.395312	0.00814783	0.0416467
ENSMUSG00000020873	Slc35b1	565.644	0.515357	0.00182947	0.0240304	565.644	0.228083	0.168965	0.486052	565.644	-0.320544	0.0520359	0.194056	565.644	-0.0332707	0.84132	0.939451	0.00844897	0.0157103
ENSMUSG00000025466	Fuom	104.026	0.46028	0.00183481	0.0240788	104.026	0.363729	0.0159388	0.112755	104.026	-0.239061	0.0998197	0.286516	104.026	-0.142511	0.352505	0.648111	0.00505459	0.00861629
ENSMUSG00000022354	Ndufb9	635.403	0.22558	0.00183822	0.0241018	635.403	0.031142	0.668694	0.885438	635.403	-0.165611	0.0216797	0.111575	635.403	0.0288263	0.693128	0.871714	0.00300268	0.00519503
ENSMUSG00000018927	Ccl6	110.501	1.12544	0.00184185	0.0241155	110.501	2.62086	1.14452e-12	8.34355e-10	110.501	0.478007	0.178269	0.406596	110.501	-1.01741	0.00659799	0.0497313	0.0104754	0.0331974
ENSMUSG00000028128	F3	653.575	-0.576163	0.00184257	0.0241155	653.575	-0.444204	0.0167841	0.116763	653.575	-0.234358	0.207615	0.44502	653.575	-0.366317	0.047413	0.203125	0.00660998	0.0239433
ENSMUSG00000020330	Hmmr	34.3924	-1.45556	0.00184865	0.0241734	34.3924	-1.26461	0.00806981	0.0711269	34.3924	-0.345281	0.477739	0.703721	34.3924	-0.536226	0.241828	0.535192	0.00145553	0.0170709
ENSMUSG00000037509	Arhgef4	134.439	0.430593	0.001856	0.0242317	134.439	0.243291	0.0826409	0.322531	134.439	-0.235649	0.0843129	0.259124	134.439	-0.0483467	0.733445	0.89494	0.00368006	0.00671494
ENSMUSG00000050856	Atp5k	395.318	0.301985	0.00185643	0.0242317	395.318	0.0638699	0.515507	0.80826	395.318	-0.292782	0.0025148	0.0254978	395.318	-0.0546665	0.578317	0.809382	0.00597637	0.00658794
ENSMUSG00000024486	Hbegf	486.156	-0.62144	0.0018655	0.0243283	486.156	-0.784478	0.000109127	0.00308947	486.156	-0.936706	3.72624e-06	0.000115593	486.156	-0.773668	0.000109818	0.001553	0.0176617	0.0301406
ENSMUSG00000022867	Usp25	906.846	-0.222801	0.0018691	0.0243534	906.846	-0.135861	0.0580544	0.260094	906.846	0.0345038	0.63182	0.80984	906.846	-0.0524365	0.462124	0.732984	0.000481484	0.00613677
ENSMUSG00000019579	Mydgf	641.362	0.406746	0.00187688	0.024433	641.362	0.219832	0.0945313	0.346646	641.362	-0.303013	0.0203234	0.107555	641.362	-0.116099	0.378079	0.672141	0.00904752	0.0129033
ENSMUSG00000034317	Trim59	45.8467	-0.908449	0.00188055	0.0244589	45.8467	-0.379593	0.201576	0.531173	45.8467	0.00860154	0.977238	0.992003	45.8467	-0.520254	0.0707232	0.263855	0.00192586	0.0102439
ENSMUSG00000036299	BC031181	788.12	0.165683	0.00188357	0.0244763	788.12	0.111341	0.0383959	0.200147	788.12	-0.103407	0.0510461	0.192413	788.12	-0.0490656	0.36423	0.658786	0.00342555	0.00469003
ENSMUSG00000021556	Golm1	1378.96	0.347211	0.00188786	0.0244939	1378.96	0.35695	0.00142417	0.0213626	1378.96	-0.0951228	0.393467	0.634776	1378.96	-0.104862	0.349889	0.6455	0.00698204	0.016221
ENSMUSG00000028745	Capzb	1867.29	0.205666	0.00188828	0.0244939	1867.29	0.0802592	0.224794	0.561985	1867.29	-0.0422499	0.521807	0.736929	1867.29	0.0831567	0.210085	0.497489	0.00118657	0.00815477
ENSMUSG00000023885	Thbs2	23.4899	-1.30031	0.00189208	0.0245214	23.4899	-0.146182	0.769725	0.92695	23.4899	-1.49134	0.00151718	0.0176822	23.4899	-2.64547	4.4771e-09	1.33489e-07	0.0108766	0.0146562
ENSMUSG00000026977	Marchf7	765.952	-0.343633	0.00190323	0.024644	765.952	-0.139563	0.208955	0.541704	765.952	-0.0167407	0.880388	0.948036	765.952	-0.22081	0.0456861	0.198481	0.00158712	0.0121218
ENSMUSG00000029658	Wdr95	18.8556	0.972416	0.00191288	0.0247469	18.8556	0.517933	0.0856367	0.327999	18.8556	-0.088848	0.756227	0.880457	18.8556	0.365634	0.263802	0.559289	0.000255173	0.0066375
ENSMUSG00000060188	Cxcl17	1296.35	0.498469	0.00192144	0.0248248	1296.35	0.334999	0.0376966	0.197846	1296.35	-0.466991	0.00364966	0.03332	1296.35	-0.303521	0.0597831	0.236601	0.0183497	0.0165929
ENSMUSG00000039114	Nrn1	1407.97	-0.595229	0.0019223	0.0248248	1407.97	-0.666603	0.000507664	0.0100567	1407.97	0.126171	0.511408	0.728868	1407.97	0.197545	0.302219	0.599994	0.0130612	0.0284764
ENSMUSG00000101249	Gm29216	20481.9	-0.304073	0.00192818	0.0248787	20481.9	-0.115628	0.238269	0.580486	20481.9	0.149305	0.127877	0.332769	20481.9	-0.0391402	0.689715	0.86981	0.00231763	0.0120215
ENSMUSG00000050511	Oprd1	8.02268	-1.8933	0.00193956	0.0250033	8.02268	-0.913811	0.116468	0.393116	8.02268	0.688628	0.285907	0.533219	8.02268	-0.29086	0.592687	0.817871	0.00164125	0.0106344
ENSMUSG00000045414	Dipk2a	619.562	-0.333789	0.00194614	0.0250601	619.562	-0.367929	0.000533229	0.0104076	619.562	0.331561	0.00207692	0.0221356	619.562	0.365701	0.000579666	0.00652628	0.01285	0.0112201
ENSMUSG00000027806	Tsc22d2	466.463	-0.276384	0.0019474	0.0250601	466.463	-0.138045	0.124914	0.409179	466.463	-0.0383602	0.670735	0.830797	466.463	-0.1767	0.0469518	0.201577	0.00147235	0.00935907
ENSMUSG00000075232	Amd1	1007.79	-0.251472	0.00194918	0.0250608	1007.79	-0.179403	0.0278238	0.161257	1007.79	-0.0675894	0.408135	0.647569	1007.79	-0.139659	0.0847502	0.295656	0.00125449	0.0103325
ENSMUSG00000030246	Ldhb	3345.15	-0.337228	0.00195321	0.0250906	3345.15	-0.183826	0.09157	0.340064	3345.15	-0.0156632	0.885751	0.950808	3345.15	-0.169066	0.12028	0.364442	0.00101624	0.0162862
ENSMUSG00000039377	Hlx	28.4125	1.2736	0.00195839	0.025135	28.4125	-0.172449	0.534863	0.820356	28.4125	1.75748	2.474e-08	1.25246e-06	28.4125	3.20352	6.53879e-17	4.56151e-15	0.0185329	0.00937231
ENSMUSG00000030494	Rhpn2	287.057	-0.300791	0.00196161	0.0251542	287.057	-0.145961	0.13813	0.433095	287.057	-0.0462977	0.639476	0.81317	287.057	-0.201128	0.0376301	0.174728	0.00160878	0.00983167
ENSMUSG00000029385	Ccng2	494.847	-0.377813	0.00197201	0.0252653	494.847	-0.181792	0.127888	0.414619	494.847	0.636331	1.59337e-07	6.87317e-06	494.847	0.44031	0.000246411	0.00316535	0.0158349	0.00694268
ENSMUSG00000017286	Glod4	654.024	0.213527	0.00197987	0.0253437	654.024	-0.00975045	0.888075	0.967715	654.024	-0.16072	0.0194326	0.1044	654.024	0.0625581	0.368336	0.662433	0.00148981	0.00322913
ENSMUSG00000040824	Snrpd2	384.902	0.26847	0.00198888	0.0254367	384.902	0.0483942	0.580429	0.843735	384.902	-0.207504	0.0163673	0.0931077	384.902	0.0125719	0.886319	0.958858	0.00320116	0.00565298
ENSMUSG00000031004	Mki67	341.785	-1.46928	0.00199472	0.0254891	341.785	-1.30403	0.00623972	0.0593058	341.785	-0.552634	0.247186	0.491689	341.785	-0.717883	0.130371	0.3803	0.00348692	0.0464613
ENSMUSG00000015247	Nipsnap3b	262.361	0.347112	0.00202082	0.0258	262.361	0.0694939	0.540193	0.822205	262.361	-0.262165	0.0190926	0.1031	262.361	0.0154525	0.892203	0.960206	0.00426947	0.00684953
ENSMUSG00000099689	Zfp383	81.3571	-0.438477	0.00202895	0.0258811	81.3571	-0.235534	0.0783776	0.312412	81.3571	0.415712	0.00343257	0.0318973	81.3571	0.212769	0.111871	0.349641	0.0059821	0.00559702
ENSMUSG00000004460	Dnajb11	1382.39	0.48883	0.00203593	0.0259474	1382.39	0.123605	0.436098	0.754841	1382.39	-0.403628	0.010818	0.0711014	1382.39	-0.0384034	0.808898	0.926888	0.0101664	0.0154373
ENSMUSG00000023994	Nfya	688.426	-0.180265	0.00203858	0.02595	688.426	-0.11852	0.0424715	0.212868	688.426	0.0358673	0.542439	0.750448	688.426	-0.0258775	0.65532	0.850943	0.00123225	0.00521595
ENSMUSG00000032528	Vipr1	37.7607	-1.03368	0.00203969	0.02595	37.7607	-0.831746	0.0118489	0.0922689	37.7607	0.281221	0.413475	0.651798	37.7607	0.0792856	0.805146	0.92564	0.00316395	0.0129148
ENSMUSG00000050390	C77080	3643.74	-0.128176	0.00204304	0.0259699	3643.74	0.0319691	0.445236	0.761649	3643.74	-0.0859725	0.0394557	0.164361	3643.74	-0.246117	3.57481e-09	1.0791e-07	0.00455481	0.00446872
ENSMUSG00000079659	Tmem243	3266.85	0.209812	0.00205299	0.0260737	3266.85	0.283758	3.16959e-05	0.00116112	3266.85	-0.0676994	0.319143	0.56877	3266.85	-0.141645	0.0381069	0.176101	0.00641606	0.00931827
ENSMUSG00000086825	Gm15675	47.9665	-0.638182	0.00206014	0.026131	47.9665	-0.262298	0.204427	0.534818	47.9665	0.187314	0.379476	0.621379	47.9665	-0.18857	0.346892	0.642816	0.00161717	0.00718506
ENSMUSG00000020946	Gosr2	1182.62	0.179869	0.00206131	0.026131	1182.62	0.0227289	0.698665	0.896352	1182.62	-0.167502	0.00406222	0.0361142	1182.62	-0.0103613	0.860105	0.945826	0.00325265	0.0044802
ENSMUSG00000032000	Birc3	1293.82	0.444909	0.00206288	0.026131	1293.82	0.486752	0.000769002	0.0137403	1293.82	-0.18239	0.205841	0.442584	1293.82	-0.224232	0.121838	0.367251	0.0112474	0.0195287
ENSMUSG00000025366	Esyt1	1081.66	0.223296	0.0020834	0.0263657	1081.66	-0.0775959	0.280991	0.62466	1081.66	-0.00641618	0.92905	0.970381	1081.66	0.294476	4.8246e-05	0.000754749	0.00421723	0.00672523
ENSMUSG00000022184	Fbxo4	446.174	0.242019	0.00208502	0.0263657	446.174	0.171653	0.030232	0.170384	446.174	-0.117129	0.133134	0.3411	446.174	-0.0467624	0.558096	0.796534	0.00359862	0.00764484
ENSMUSG00000017188	Coa3	593.038	0.230965	0.00212228	0.0268136	593.038	0.116711	0.122854	0.405804	593.038	-0.141691	0.0581355	0.207241	593.038	-0.0274368	0.718181	0.886233	0.00448699	0.00704292
ENSMUSG00000023940	Sgo1	11.5038	-1.54582	0.00212671	0.0268462	11.5038	-0.674252	0.209218	0.541716	11.5038	-0.256803	0.639717	0.813243	11.5038	-1.12837	0.0214117	0.11843	0.00292303	0.00945848
ENSMUSG00000045328	Cenpe	51.3515	-1.0786	0.00213116	0.0268774	51.3515	-1.10108	0.00255659	0.0325547	51.3515	-0.711032	0.0533569	0.197397	51.3515	-0.688544	0.0478802	0.204061	0.00428486	0.0176354
ENSMUSG00000032966	Fkbp1a	1886.67	0.142801	0.00213286	0.0268774	1886.67	0.00897893	0.8469	0.952763	1886.67	-0.075255	0.104384	0.295233	1886.67	0.0585674	0.209434	0.496854	0.00108231	0.00336755
ENSMUSG00000058818	Pirb	18.0878	1.16974	0.00213849	0.026925	18.0878	2.56306	1.41209e-09	2.89975e-07	18.0878	0.34782	0.31339	0.562367	18.0878	-1.0455	0.0210466	0.116988	0.00423349	0.0159271
ENSMUSG00000027800	Tm4sf1	1145.82	0.439449	0.00214042	0.0269261	1145.82	0.148858	0.299006	0.640822	1145.82	-0.277185	0.0525185	0.195237	1145.82	0.0134057	0.925575	0.971046	0.00615198	0.0078912
ENSMUSG00000041846	Ppp4r3a	864.685	-0.185956	0.0021599	0.0271477	864.685	0.00326354	0.957503	0.988462	864.685	-0.0193265	0.751867	0.878665	864.685	-0.208546	0.00059666	0.00670209	0.00300302	0.00549354
ENSMUSG00000066640	Fbxl18	200.889	0.300308	0.00216616	0.0272029	200.889	-0.0495876	0.594012	0.849978	200.889	0.131526	0.162445	0.384737	200.889	0.481422	6.66908e-07	1.45344e-05	0.00644979	0.00534517
ENSMUSG00000053317	Sec61b	742.139	0.416985	0.00217571	0.0272994	742.139	0.175477	0.19946	0.529329	742.139	-0.391945	0.00394338	0.0353595	742.139	-0.150437	0.271595	0.567721	0.0113913	0.01153
ENSMUSG00000031161	Hdac6	322.025	0.384701	0.00219494	0.0275048	322.025	0.204539	0.106369	0.371904	322.025	-0.257344	0.039577	0.164772	322.025	-0.0771826	0.544131	0.787124	0.00520315	0.010291
ENSMUSG00000032582	Rbm6	976.593	-0.152136	0.00219765	0.0275048	976.593	0.0262517	0.598843	0.852861	976.593	0.0510212	0.306693	0.555545	976.593	-0.127367	0.0103415	0.0696759	0.000767518	0.00313987
ENSMUSG00000041650	Pcca	712.627	-0.200486	0.00219774	0.0275048	712.627	-0.0459624	0.482102	0.784755	712.627	0.0907213	0.167596	0.392287	712.627	-0.0638021	0.327181	0.622836	0.00103406	0.00497555
ENSMUSG00000014867	Surf4	2947.05	0.30046	0.00221047	0.0276175	2947.05	0.0536409	0.58561	0.846792	2947.05	-0.345608	0.000431822	0.00670759	2947.05	-0.0987898	0.315268	0.612065	0.00951657	0.00867526
ENSMUSG00000018412	Kansl1	1058.48	-0.174386	0.00221053	0.0276175	1058.48	-0.0891861	0.119893	0.399652	1058.48	-0.0325708	0.57061	0.76994	1058.48	-0.11777	0.0384681	0.177097	0.00116862	0.0072831
ENSMUSG00000034135	Sik3	1100.83	-0.224793	0.00221627	0.0276655	1100.83	-0.0679116	0.35497	0.693112	1100.83	0.0933295	0.205183	0.441861	1100.83	-0.063552	0.385435	0.676984	0.00257246	0.00735177
ENSMUSG00000001098	Kctd10	3100.82	-0.180837	0.00222408	0.0277204	3100.82	-0.105514	0.0737868	0.300506	3100.82	0.109368	0.0645226	0.220673	3100.82	0.0340455	0.563749	0.801195	0.00449605	0.00671348
ENSMUSG00000053930	Shisa6	60.6451	-0.679965	0.00222448	0.0277204	60.6451	-0.368098	0.11367	0.387313	60.6451	-0.326434	0.161058	0.382572	60.6451	-0.638301	0.00405188	0.0335852	0.00407515	0.0117182
ENSMUSG00000070871	Ccnyl1	115.194	-0.356754	0.00222846	0.0277464	115.194	-0.207077	0.0617089	0.27051	115.194	0.336944	0.00386068	0.0347247	115.194	0.187267	0.0912421	0.309879	0.00526563	0.00538947
ENSMUSG00000023034	Nr4a1	5534.25	-0.776394	0.00223264	0.0277747	5534.25	-1.23297	1.23051e-06	8.77497e-05	5534.25	-1.11787	1.09402e-05	0.000303046	5534.25	-0.661301	0.00920709	0.0638935	0.0234324	0.0568314
ENSMUSG00000046179	E2f8	17.4939	-1.53127	0.00223825	0.0277967	17.4939	-1.10801	0.0333165	0.181658	17.4939	-0.321148	0.548244	0.754732	17.4939	-0.744408	0.125353	0.372989	0.000818116	0.0112809
ENSMUSG00000064037	Gpn1	283.29	0.241383	0.00223971	0.0277967	283.29	-0.00668367	0.933097	0.982821	283.29	-0.186436	0.0174416	0.0970604	283.29	0.0616311	0.441971	0.719833	0.00188098	0.00372853
ENSMUSG00000092074	Dynlt1a	22.8904	1.12361	0.00224013	0.0277967	22.8904	-0.0771372	0.83557	0.948949	22.8904	-0.836928	0.0202436	0.107328	22.8904	0.363818	0.33655	0.632489	0.00221093	0.00509902
ENSMUSG00000029999	Tgfa	522.991	-0.197511	0.00225155	0.0279146	522.991	0.0286599	0.659091	0.881801	522.991	0.0749449	0.249444	0.494092	522.991	-0.151226	0.0191301	0.109208	0.000609562	0.00415232
ENSMUSG00000028358	Zfp618	144.807	-0.468821	0.00226178	0.0280121	144.807	-0.181717	0.24193	0.584574	144.807	0.00376808	0.980775	0.993069	144.807	-0.283335	0.0630712	0.24566	0.000236575	0.0104796
ENSMUSG00000050671	Ism2	29.0672	-1.13956	0.00226326	0.0280121	29.0672	-1.46454	9.0898e-05	0.00266659	29.0672	-0.085847	0.826916	0.918941	29.0672	0.239141	0.499107	0.758256	0.00601265	0.0161477
ENSMUSG00000016637	Ift27	264.54	0.344533	0.00226606	0.028023	264.54	-0.103602	0.361502	0.698661	264.54	-0.311107	0.00570451	0.0458499	264.54	0.137028	0.228714	0.520226	0.00255005	0.00352593
ENSMUSG00000027678	Ncoa3	561.78	-0.201246	0.00228752	0.0282644	561.78	-0.136491	0.0371279	0.195545	561.78	0.0978014	0.14016	0.351062	561.78	0.0330463	0.612055	0.829115	0.00289407	0.00506502
ENSMUSG00000036151	Tm6sf2	72.2915	0.534763	0.00229101	0.0282768	72.2915	0.188687	0.290623	0.633245	72.2915	-0.34929	0.0431131	0.174173	72.2915	-0.00321361	0.985844	0.996438	0.00351228	0.00452594
ENSMUSG00000028962	Slc4a2	1574.89	0.146912	0.0022924	0.0282768	1574.89	0.147031	0.0024574	0.0315713	1574.89	-0.104521	0.0295994	0.13709	1574.89	-0.10464	0.0315795	0.155785	0.00418399	0.00535347
ENSMUSG00000038717	Atp5l	857.608	0.232134	0.00229526	0.0282882	857.608	0.112932	0.139475	0.435141	857.608	-0.136268	0.0724177	0.236473	857.608	-0.0170667	0.823911	0.93244	0.0036585	0.00662937
ENSMUSG00000036461	Elf1	1555.9	-0.184014	0.00229925	0.0283134	1555.9	-0.0894659	0.141694	0.4389	1555.9	-0.120732	0.0470708	0.183577	1555.9	-0.21528	0.000368274	0.00447453	0.00484375	0.00809654
ENSMUSG00000026239	Pde6d	280.06	0.235692	0.00230122	0.0283137	280.06	0.13672	0.0766717	0.307615	280.06	-0.0554126	0.465183	0.692907	280.06	0.0435602	0.57968	0.810018	0.00169321	0.00553363
ENSMUSG00000036568	Bicral	674.983	-0.23101	0.0023105	0.0284039	674.983	-0.0854202	0.261333	0.605144	674.983	0.0314718	0.680047	0.83806	674.983	-0.114118	0.130891	0.380991	0.000390586	0.00734536
ENSMUSG00000102543	Pcdhgc5	50.8851	0.865163	0.00231461	0.0284305	50.8851	-0.246263	0.374886	0.709665	50.8851	-0.328536	0.23502	0.476379	50.8851	0.78289	0.00598362	0.0459484	0.0029318	0.00883496
ENSMUSG00000025784	Clec3b	447.496	-0.952718	0.00232255	0.028504	447.496	-0.79459	0.0108763	0.086754	447.496	0.438449	0.161762	0.383806	447.496	0.280321	0.368125	0.662135	0.0192282	0.0232398
ENSMUSG00000039007	Cpq	793.214	-0.296771	0.00232708	0.0285218	793.214	-0.286539	0.00291349	0.0354877	793.214	0.327301	0.000774306	0.010605	793.214	0.317069	0.00100089	0.0103644	0.0122753	0.00874361
ENSMUSG00000048373	Fgfbp1	301.725	-0.462173	0.0023307	0.0285218	301.725	-0.645469	2.5678e-05	0.000980423	301.725	-0.296224	0.0549447	0.200826	301.725	-0.112929	0.453981	0.728043	0.000722231	0.0188753
ENSMUSG00000022769	Sdf2l1	252.161	1.16977	0.00233077	0.0285218	252.161	0.37264	0.333804	0.673322	252.161	-0.927772	0.0156141	0.0905542	252.161	-0.130638	0.735075	0.895604	0.0159245	0.0241303
ENSMUSG00000031434	Morc4	241.642	-0.306176	0.00233182	0.0285218	241.642	-0.182707	0.0750854	0.303241	241.642	-0.112028	0.276444	0.52426	241.642	-0.235497	0.018852	0.108101	0.00195387	0.0078982
ENSMUSG00000026303	Mlph	1818.35	0.315607	0.00233654	0.0285356	1818.35	0.45186	1.39005e-05	0.000607838	1818.35	-0.12444	0.229341	0.470294	1818.35	-0.260693	0.0123147	0.078992	0.0110942	0.015192
ENSMUSG00000029273	Sult1d1	259.193	-0.856408	0.00233687	0.0285356	259.193	-0.81357	0.00389626	0.0435306	259.193	-0.0718241	0.799873	0.904533	259.193	-0.114662	0.682063	0.865733	0.000590524	0.027677
ENSMUSG00000037242	Clic4	3838.18	-0.229456	0.00234957	0.0286667	3838.18	-0.323291	1.6122e-05	0.000679359	3838.18	0.418401	2.76968e-08	1.3877e-06	3838.18	0.512236	8.91734e-12	3.6317e-10	0.0190401	0.00594319
ENSMUSG00000089901	Gm8113	15.5077	1.09105	0.00235535	0.0287132	15.5077	0.638421	0.0666006	0.283968	15.5077	-0.140957	0.666547	0.828778	15.5077	0.311672	0.409519	0.697137	0.000136421	0.00708611
ENSMUSG00000068744	Psrc1	21.4633	-1.14088	0.0023629	0.0287745	21.4633	-0.261411	0.481769	0.784755	21.4633	0.453893	0.239886	0.483171	21.4633	-0.425573	0.237412	0.529723	3.23933e-05	0.00608395
ENSMUSG00000041920	Slc16a6	205.769	0.730908	0.0023681	0.0287745	205.769	0.583168	0.0151836	0.109052	205.769	-0.0707696	0.766436	0.886664	205.769	0.0769701	0.750813	0.903555	0.00414704	0.022656
ENSMUSG00000025156	Gps1	813.437	0.178384	0.00236821	0.0287745	813.437	0.0969241	0.0998822	0.358073	813.437	-0.0860795	0.139925	0.350896	813.437	-0.00461954	0.937875	0.976658	0.00267253	0.00581446
ENSMUSG00000003534	Ddr1	1527.53	0.272797	0.00236851	0.0287745	1527.53	0.207338	0.0210204	0.135188	1527.53	-0.0935611	0.295968	0.544025	1527.53	-0.0281026	0.755041	0.905007	0.00415771	0.00744214
ENSMUSG00000027007	Itprid2	1049.41	-0.206507	0.00237025	0.0287745	1049.41	-0.233704	0.000570889	0.010966	1049.41	0.0191698	0.778927	0.894187	1049.41	0.0463669	0.492062	0.753442	0.00395602	0.00935437
ENSMUSG00000042302	Ehbp1	190.538	-0.357344	0.0023755	0.0288142	190.538	-0.337977	0.00325633	0.0382985	190.538	0.224686	0.0575781	0.206415	190.538	0.205319	0.0719733	0.266754	0.00619104	0.00709323
ENSMUSG00000027282	Mtch2	1284.38	0.184106	0.00238246	0.0288508	1284.38	0.0720236	0.237671	0.579901	1284.38	-0.170115	0.00494807	0.0413426	1284.38	-0.0580326	0.34195	0.637121	0.00457443	0.00538922
ENSMUSG00000021091	Serpina3n	893.347	1.46041	0.00238247	0.0288508	893.347	-0.110675	0.817704	0.94396	893.347	-0.253427	0.597603	0.789155	893.347	1.31766	0.00613109	0.0468512	0.0201017	0.0441216
ENSMUSG00000060126	Tpt1	16474	-0.216783	0.00239217	0.0289443	16474	-0.194246	0.00651362	0.0611517	16474	-0.00659761	0.926392	0.969181	16474	-0.0291351	0.683103	0.866005	0.00110099	0.0122411
ENSMUSG00000038582	Pptc7	767.243	-0.205059	0.00239478	0.0289456	767.243	-0.0738076	0.273619	0.618122	767.243	0.0868685	0.200123	0.435261	767.243	-0.044383	0.508641	0.764062	0.00145686	0.00619506
ENSMUSG00000029528	Pxn	2016.99	-0.125238	0.00239625	0.0289456	2016.99	-0.0142474	0.732277	0.911984	2016.99	-0.0600217	0.148419	0.36467	2016.99	-0.171012	3.55915e-05	0.000579156	0.00325403	0.00482074
ENSMUSG00000041483	Zfp281	392.858	-0.261938	0.00242035	0.0292071	392.858	-0.0167297	0.84718	0.952819	392.858	0.067565	0.437807	0.671636	392.858	-0.177644	0.0390618	0.178495	0.000782366	0.00637012
ENSMUSG00000021823	Vcl	1943.53	-0.245904	0.00242485	0.0292071	1943.53	-0.297484	0.000217256	0.00535067	1943.53	0.327767	5.18364e-05	0.00116094	1943.53	0.379347	2.48062e-06	4.93417e-05	0.0147295	0.00790471
ENSMUSG00000026782	Abi2	290.546	0.295968	0.00242593	0.0292071	290.546	0.289706	0.00310309	0.0371287	290.546	-0.0506118	0.598679	0.790218	290.546	-0.0443498	0.655378	0.850943	0.00320616	0.00855387
ENSMUSG00000020363	Gfpt2	161.132	-0.613355	0.00242611	0.0292071	161.132	-0.552702	0.00680003	0.0629089	161.132	-0.168771	0.412179	0.650912	161.132	-0.229423	0.252874	0.548075	0.000620507	0.0130041
ENSMUSG00000002458	Rgs19	141.288	0.342202	0.00242792	0.0292071	141.288	0.0198474	0.859642	0.956384	141.288	-0.147417	0.182854	0.412691	141.288	0.174937	0.126203	0.374296	0.000877456	0.0055108
ENSMUSG00000049734	Trex1	70.6	-0.913063	0.00244485	0.0293866	70.6	-0.217219	0.47484	0.780592	70.6	0.116801	0.702982	0.850741	70.6	-0.579043	0.0527391	0.21812	0.00148644	0.00750631
ENSMUSG00000027248	Pdia3	7987.61	0.466759	0.00245807	0.0295086	7987.61	0.17169	0.265421	0.609039	7987.61	-0.348974	0.0235433	0.117822	7987.61	-0.0539047	0.726629	0.890494	0.0105618	0.0177871
ENSMUSG00000014856	Tmem208	266.978	0.318767	0.00245905	0.0295086	266.978	0.186206	0.0789677	0.31389	266.978	-0.154356	0.138635	0.349523	266.978	-0.0217959	0.838603	0.938144	0.00360896	0.00847334
ENSMUSG00000048852	Gm12185	78.9965	-1.69651	0.00246907	0.0295847	78.9965	-1.6167	0.00412661	0.0451358	78.9965	-0.28809	0.612444	0.79863	78.9965	-0.367906	0.507641	0.762875	0.00237567	0.0214866
ENSMUSG00000004849	Ap1s1	480.57	0.284487	0.00246945	0.0295847	480.57	0.116755	0.218691	0.553851	480.57	-0.245203	0.00892273	0.0621267	480.57	-0.0774702	0.41545	0.701396	0.00612268	0.00756872
ENSMUSG00000028106	Rprd2	890.796	-0.176337	0.00247526	0.0296272	890.796	0.0916944	0.116375	0.393116	890.796	0.109132	0.06161	0.214874	890.796	-0.158899	0.0063989	0.0485158	0.000403479	0.00322891
ENSMUSG00000032591	Mst1	37.0171	0.636678	0.00247706	0.0296272	37.0171	0.252155	0.235152	0.576414	37.0171	-0.293849	0.147058	0.362792	37.0171	0.0906731	0.679944	0.864618	0.0015881	0.00428585
ENSMUSG00000079484	Phyhd1	35.6298	0.826388	0.00248755	0.0297283	35.6298	-0.498466	0.0198061	0.130226	35.6298	0.731113	0.00175779	0.0197599	35.6298	2.05597	1.09487e-15	6.67917e-14	0.013909	0.00555255
ENSMUSG00000097296	Gm26532	91.5236	-1.11691	0.00248982	0.029731	91.5236	-0.458096	0.230696	0.570464	91.5236	-0.962633	0.0111786	0.0724051	91.5236	-1.62145	1.3173e-05	0.000231121	0.0155547	0.0256301
ENSMUSG00000036822	Topors	830.62	-0.274841	0.00249357	0.0297358	830.62	-0.175478	0.0539491	0.24756	830.62	0.00874193	0.923767	0.967955	830.62	-0.090621	0.317067	0.614287	0.00149389	0.0107876
ENSMUSG00000095115	Itpripl2	1097.57	0.277553	0.0024943	0.0297358	1097.57	0.219986	0.0158609	0.112537	1097.57	0.158472	0.0818885	0.254733	1097.57	0.216039	0.0187298	0.107681	0.00356981	0.0136333
ENSMUSG00000034793	G6pc3	334.478	0.362662	0.00250898	0.0298787	334.478	0.130947	0.279807	0.623273	334.478	-0.297197	0.0129969	0.0798209	334.478	-0.0654819	0.589935	0.816368	0.00672963	0.00830907
ENSMUSG00000021175	Cdca7l	32.218	-0.839558	0.00251038	0.0298787	32.218	-0.4549	0.120796	0.40138	32.218	-0.286467	0.332547	0.581709	32.218	-0.671125	0.0147515	0.0907882	0.00354431	0.00784893
ENSMUSG00000038168	P3h2	239.316	-0.315121	0.00252211	0.0299938	239.316	-0.159476	0.125864	0.410959	239.316	0.0893848	0.396833	0.637698	239.316	-0.0662603	0.520034	0.772737	0.00178988	0.00733729
ENSMUSG00000032656	Marchf3	91.0901	-0.441353	0.00252609	0.0300111	91.0901	0.1112	0.459148	0.770558	91.0901	0.0766939	0.608189	0.796926	91.0901	-0.475859	0.0011859	0.0119409	0.0031796	0.00506104
ENSMUSG00000026520	Pycr2	385.414	0.280823	0.00252769	0.0300111	385.414	0.0237603	0.799483	0.938625	385.414	-0.211434	0.0223865	0.113961	385.414	0.0456283	0.627165	0.837619	0.0038286	0.00533094
ENSMUSG00000021290	Atp5mpl	423.293	0.2428	0.00253161	0.0300332	423.293	0.179916	0.027691	0.160914	423.293	-0.197914	0.0134857	0.0817215	423.293	-0.135031	0.0996877	0.326617	0.00591378	0.00622685
ENSMUSG00000031023	Akip1	231.908	0.353558	0.0025492	0.0302173	231.908	0.0912997	0.433289	0.752999	231.908	-0.0906157	0.432749	0.66761	231.908	0.171643	0.146346	0.407973	0.000854484	0.00548092
ENSMUSG00000029672	Fam3c	961.911	-0.153866	0.0025523	0.0302296	961.911	-0.125924	0.0139287	0.10293	961.911	-0.0194526	0.705366	0.851519	961.911	-0.047395	0.350394	0.645778	3.85727e-05	0.00570302
ENSMUSG00000007458	M6pr	2540.31	0.136288	0.00256387	0.0303419	2540.31	0.131079	0.00352264	0.0404066	2540.31	0.0987807	0.0276481	0.131778	2540.31	0.10399	0.0215796	0.119139	0.00128611	0.00793765
ENSMUSG00000070564	Ntn5	70.4243	0.544589	0.00256747	0.0303599	70.4243	0.431819	0.0214324	0.136875	70.4243	-0.392586	0.0278089	0.132199	70.4243	-0.279816	0.140365	0.39792	0.00708814	0.00761614
ENSMUSG00000017421	Zfp207	1310.38	0.177266	0.00257843	0.0304647	1310.38	0.0329409	0.577984	0.842447	1310.38	-0.186095	0.00154746	0.0179064	1310.38	-0.0417699	0.480743	0.745584	0.00482519	0.00422183
ENSMUSG00000006313	Upk1a	10.1634	-1.13293	0.00258102	0.0304706	10.1634	-0.402095	0.303108	0.644228	10.1634	0.11474	0.779933	0.894683	10.1634	-0.616096	0.0815828	0.287591	0.000447981	0.00706943
ENSMUSG00000024590	Lmnb1	265.397	-0.417658	0.00259137	0.0305681	265.397	-0.207748	0.142359	0.440118	265.397	-0.269466	0.0564827	0.204043	265.397	-0.479376	0.000561948	0.0063464	0.00704692	0.0101076
ENSMUSG00000006058	Snf8	324.489	0.267691	0.00259491	0.0305851	324.489	0.0786633	0.378089	0.711922	324.489	-0.145998	0.0974544	0.282146	324.489	0.0430298	0.632636	0.840037	0.00202017	0.00552981
ENSMUSG00000030792	Dkkl1	39.1882	0.779835	0.00261896	0.0308436	39.1882	0.287308	0.258689	0.602418	39.1882	-0.153058	0.537538	0.747777	39.1882	0.339468	0.200207	0.486503	0.00121008	0.0066193
ENSMUSG00000032727	Mier3	318.251	-0.285783	0.00263434	0.0309998	318.251	-0.0555952	0.556011	0.83015	318.251	0.175491	0.0659419	0.223194	318.251	-0.0546968	0.560681	0.798736	0.00249327	0.00529731
ENSMUSG00000030867	Plk1	35.8308	-1.55406	0.00265061	0.0311661	35.8308	-0.996925	0.0567939	0.256107	35.8308	-0.124777	0.8143	0.911681	35.8308	-0.681913	0.180302	0.458939	0.000456416	0.0173664
ENSMUSG00000098488	Pla2g4b	32.7796	1.12322	0.00265888	0.0312381	32.7796	-0.623478	0.0880187	0.333114	32.7796	-0.648215	0.0757875	0.24294	32.7796	1.09848	0.00333273	0.0287692	0.00254687	0.00492542
ENSMUSG00000025150	Cbr2	50289.3	-0.483392	0.0026655	0.0312906	50289.3	-0.267726	0.0961776	0.350337	50289.3	0.0292056	0.855991	0.933878	50289.3	-0.18646	0.246564	0.54067	0.00163413	0.0273354
ENSMUSG00000025724	Sec11a	616.165	0.204311	0.00266995	0.0313127	616.165	0.0900254	0.190377	0.516972	616.165	-0.172555	0.0109564	0.0715701	616.165	-0.0582695	0.398042	0.68891	0.00427742	0.00583968
ENSMUSG00000041297	Cdk13	936.099	-0.168288	0.00267167	0.0313127	936.099	-0.149005	0.00844513	0.073161	936.099	-0.0855003	0.131485	0.338641	936.099	-0.104783	0.0609712	0.23987	0.00163589	0.00783213
ENSMUSG00000006800	Sulf2	352.433	-0.372503	0.00268348	0.0314099	352.433	-0.23398	0.0625782	0.273007	352.433	-0.162266	0.197138	0.431571	352.433	-0.300788	0.0152174	0.092716	0.00390341	0.011155
ENSMUSG00000041523	Upk2	8.27915	-1.65071	0.00268427	0.0314099	8.27915	-0.796755	0.139785	0.435552	8.27915	0.431003	0.462811	0.691089	8.27915	-0.42295	0.396637	0.687794	0.00108945	0.0101911
ENSMUSG00000070315	4930581F22Rik	40.9999	0.713611	0.00269363	0.0314941	40.9999	0.424594	0.0692079	0.289036	40.9999	-0.0619072	0.784499	0.897058	40.9999	0.22711	0.353469	0.649146	0.000925149	0.00854151
ENSMUSG00000019768	Esr1	13.1548	-1.24147	0.00269836	0.031513	13.1548	0.189024	0.642685	0.874516	13.1548	0.71914	0.0905196	0.270224	13.1548	-0.711359	0.0723541	0.267529	0.000705857	0.00513739
ENSMUSG00000019762	Iyd	74.5553	-0.588206	0.00269957	0.031513	74.5553	-0.472162	0.0207552	0.133841	74.5553	-0.338205	0.0994245	0.286017	74.5553	-0.454248	0.0197942	0.11186	0.00402153	0.0133714
ENSMUSG00000029727	Cyp3a13	173.595	-0.313678	0.00270182	0.0315141	173.595	-0.242971	0.0215672	0.137554	173.595	-0.0341605	0.749932	0.877588	173.595	-0.104868	0.309032	0.607111	0.000117682	0.00730655
ENSMUSG00000039158	Akna	433.284	0.233571	0.00271019	0.0315863	433.284	0.159935	0.0423917	0.212542	433.284	-0.155163	0.0450768	0.178936	433.284	-0.0815274	0.303599	0.601339	0.00438298	0.00538761
ENSMUSG00000021610	Clptm1l	1509.44	0.265215	0.00271298	0.0315936	1509.44	0.191276	0.030682	0.171963	1509.44	-0.0749721	0.395343	0.636835	1509.44	-0.00103259	0.990717	0.99749	0.00358647	0.011538
ENSMUSG00000044080	S100a1	960.434	0.297327	0.00273621	0.0318387	960.434	-0.0197425	0.84318	0.951883	960.434	-0.354113	0.000362356	0.0058292	960.434	-0.037044	0.710337	0.881964	0.00730821	0.00323642
ENSMUSG00000024235	Map3k8	106.758	-0.502387	0.00274915	0.0319638	106.758	-0.246292	0.143449	0.442269	106.758	0.0886921	0.603777	0.794213	106.758	-0.167404	0.310793	0.608427	0.000134587	0.00795581
ENSMUSG00000025198	Erlin1	576.486	-0.183344	0.00280458	0.0325823	576.486	-0.206526	0.000727256	0.0131719	576.486	0.0220262	0.722107	0.860508	576.486	0.0452079	0.455144	0.728751	0.00239253	0.00633822
ENSMUSG00000029055	Plch2	245.474	-0.371037	0.0028071	0.0325856	245.474	-0.0545113	0.668643	0.885438	245.474	-0.182257	0.150124	0.367137	245.474	-0.498783	6.51007e-05	0.00097651	0.00612281	0.00993535
ENSMUSG00000049265	Kcnk3	46.0094	-0.786448	0.0028135	0.0326339	46.0094	-0.48234	0.0578295	0.259273	46.0094	0.490611	0.0656545	0.222615	46.0094	0.186504	0.457162	0.730137	0.00592109	0.00942946
ENSMUSG00000038764	Ptpn3	1000.74	-0.231723	0.00282322	0.0327206	1000.74	-0.0961563	0.217577	0.552437	1000.74	-0.0366392	0.638782	0.812834	1000.74	-0.172206	0.0263293	0.136759	0.00151613	0.0073366
ENSMUSG00000003585	Sec14l2	808.416	-0.193655	0.00283133	0.0327885	808.416	0.000510944	0.993753	0.998207	808.416	0.0252586	0.698741	0.848122	808.416	-0.168908	0.00920491	0.0638935	0.00256294	0.00440213
ENSMUSG00000021520	Uqcrb	914.753	0.237176	0.00283722	0.032806	914.753	0.109679	0.171319	0.489647	914.753	-0.254843	0.00133831	0.0161261	914.753	-0.127346	0.112263	0.350303	0.00810245	0.00639332
ENSMUSG00000006494	Pdk1	626.606	-0.324719	0.00283734	0.032806	626.606	-0.25232	0.0202449	0.131949	626.606	0.0680151	0.533749	0.745408	626.606	-0.00438391	0.967671	0.989911	0.00471498	0.012626
ENSMUSG00000048922	Cdca2	36.5778	-0.845206	0.0028511	0.032939	36.5778	-0.768579	0.0109269	0.0870093	36.5778	-0.57031	0.0609873	0.213339	36.5778	-0.646937	0.0211929	0.117532	0.00392453	0.011555
ENSMUSG00000068323	Slc4a5	1239.97	-0.242181	0.00286267	0.0330466	1239.97	-0.0313399	0.699664	0.896801	1239.97	0.0948936	0.243646	0.488163	1239.97	-0.115947	0.152608	0.417376	0.000354332	0.00725811
ENSMUSG00000035530	Eif1	6987.04	-0.199273	0.00287406	0.0331517	6987.04	-0.2003	0.0027646	0.0343615	6987.04	-0.119887	0.0733239	0.238098	6987.04	-0.11886	0.0753269	0.273813	0.00252383	0.0124034
ENSMUSG00000029462	Vps29	429.753	0.200827	0.00287681	0.0331573	429.753	0.107094	0.113562	0.387127	429.753	-0.087669	0.188437	0.420157	429.753	0.00606424	0.929342	0.972497	0.0025695	0.00534028
ENSMUSG00000032352	Lrrc1	379.622	-0.214193	0.00288543	0.0332303	379.622	-0.0601615	0.402998	0.730137	379.622	0.0710032	0.327515	0.577545	379.622	-0.0830278	0.244242	0.538085	6.59035e-05	0.00503494
ENSMUSG00000042569	Dhrs7b	185.061	0.254112	0.0028922	0.033282	185.061	0.0223146	0.79624	0.938143	185.061	-0.191647	0.0232396	0.116759	185.061	0.0401502	0.645411	0.846384	0.00134847	0.00339767
ENSMUSG00000022965	Ifngr2	555.752	0.439594	0.00290294	0.0333103	555.752	0.472423	0.001327	0.020217	555.752	0.127683	0.383538	0.625292	555.752	0.0948543	0.522312	0.77415	0.001214	0.0205712
ENSMUSG00000022831	Hcls1	92.6529	0.742996	0.00290342	0.0333103	92.6529	0.477555	0.0640141	0.277281	92.6529	-0.80434	0.00128139	0.0155689	92.6529	-0.538899	0.0364262	0.170729	0.0123501	0.0121985
ENSMUSG00000031596	Slc7a2	746.217	-0.451144	0.00290348	0.0333103	746.217	-0.363891	0.0162363	0.114175	746.217	0.0915196	0.546967	0.754117	746.217	0.00426579	0.977455	0.994161	0.00627422	0.0194704
ENSMUSG00000020718	Polg2	125.642	-0.558179	0.0029038	0.0333103	125.642	-0.489195	0.00942758	0.0788532	125.642	-0.0331173	0.862386	0.937628	125.642	-0.102101	0.580555	0.810309	0.00219557	0.0148483
ENSMUSG00000029171	Pgm2	181.391	0.334083	0.0029094	0.0333483	181.391	-0.0322665	0.773869	0.928795	181.391	-0.207549	0.0615904	0.214874	181.391	0.1588	0.161667	0.433372	0.000805483	0.00454622
ENSMUSG00000053291	Rab4b	399.207	0.264724	0.00291369	0.0333712	399.207	0.272818	0.00265835	0.0335284	399.207	-0.235485	0.00794122	0.057432	399.207	-0.243579	0.00744451	0.0542163	0.00766646	0.00787286
ENSMUSG00000004929	Thop1	202.798	0.348839	0.00291932	0.0334095	202.798	-0.0519326	0.665071	0.884234	202.798	-0.444965	0.000156592	0.00293459	202.798	-0.0441933	0.711464	0.882598	0.00600151	0.00384007
ENSMUSG00000033208	S100b	38.8066	0.935421	0.002922	0.033414	38.8066	1.13844	0.000458516	0.00923366	38.8066	-0.295163	0.334379	0.583094	38.8066	-0.498178	0.134634	0.388123	0.00685612	0.0104451
ENSMUSG00000024937	Ehbp1l1	423.142	0.21172	0.00293627	0.0335291	423.142	-0.0418606	0.556394	0.83015	423.142	-0.135053	0.05597	0.203299	423.142	0.118528	0.0982339	0.324112	0.000143507	0.00334735
ENSMUSG00000036733	Rbm42	632.545	0.179752	0.00293667	0.0335291	632.545	0.00779753	0.89831	0.971399	632.545	-0.171895	0.00436856	0.0379895	632.545	5.9996e-05	0.999217	0.999885	0.00304858	0.00343475
ENSMUSG00000021196	Pfkp	291.311	-0.274092	0.00295517	0.0336777	291.311	-0.364085	6.73645e-05	0.00213981	291.311	0.0470591	0.614226	0.799376	291.311	0.137052	0.128573	0.37779	0.00449326	0.00807242
ENSMUSG00000011148	Adssl1	852.352	-0.31644	0.00295543	0.0336777	852.352	-0.113635	0.288208	0.630791	852.352	-0.0657781	0.538856	0.747884	852.352	-0.268583	0.0116094	0.0763256	0.00254479	0.0102344
ENSMUSG00000030652	Coq7	205.013	0.299335	0.00295661	0.0336777	205.013	-0.0567929	0.582581	0.845513	205.013	-0.381642	0.00016156	0.00300836	205.013	-0.0255143	0.804153	0.92533	0.00510131	0.00314935
ENSMUSG00000036585	Fgf1	2889.45	-0.241185	0.00297642	0.0338101	2889.45	-0.125823	0.121392	0.402433	2889.45	0.0371199	0.648039	0.816983	2889.45	-0.078243	0.33476	0.630985	0.00145903	0.0109369
ENSMUSG00000028483	Snapc3	96.5061	0.456941	0.00297642	0.0338101	96.5061	-0.0188655	0.900882	0.972423	96.5061	-0.148338	0.323152	0.573601	96.5061	0.327469	0.0347969	0.165797	0.0011643	0.00539111
ENSMUSG00000022664	Slc35a5	511.126	-0.23466	0.00297877	0.0338101	511.126	-0.0226243	0.773514	0.928676	511.126	0.159841	0.0435586	0.175244	511.126	-0.0521939	0.50575	0.761634	0.00186527	0.0042954
ENSMUSG00000006777	Krt23	1190.11	-0.187388	0.00297941	0.0338101	1190.11	0.0128067	0.84122	0.951291	1190.11	-0.117073	0.0658143	0.222922	1190.11	-0.317268	5.58222e-07	1.24061e-05	0.00582936	0.00704252
ENSMUSG00000021504	B4galt7	139.476	0.35161	0.00297983	0.0338101	139.476	-0.0369976	0.751321	0.919587	139.476	-0.121404	0.294899	0.542805	139.476	0.267204	0.0250092	0.131684	0.00129238	0.00401304
ENSMUSG00000031938	4931406C07Rik	795.742	0.20459	0.00298552	0.0338482	795.742	0.10531	0.129347	0.416862	795.742	-0.160531	0.019484	0.104632	795.742	-0.061252	0.378963	0.672513	0.0040154	0.00374557
ENSMUSG00000022272	Myo10	865.555	-0.241494	0.0029954	0.0339339	865.555	-0.271381	0.000841755	0.0145824	865.555	0.0120255	0.883125	0.949275	865.555	0.0419121	0.604138	0.824038	0.0040344	0.00952099
ENSMUSG00000038489	Polr2l	188.795	0.310576	0.00299806	0.0339352	188.795	0.00446164	0.966288	0.990401	188.795	-0.23323	0.0246929	0.121794	188.795	0.0728842	0.493184	0.754209	0.00294991	0.00536178
ENSMUSG00000048277	Syngr2	1299.83	0.196959	0.0030013	0.0339352	1299.83	0.152181	0.0225903	0.142144	1299.83	-0.14082	0.0334866	0.14849	1299.83	-0.0960425	0.15096	0.414814	0.00568744	0.00694161
ENSMUSG00000028648	Ndufs5	447.044	0.263082	0.00300249	0.0339352	447.044	0.109537	0.219804	0.555341	447.044	-0.17437	0.0480943	0.185851	447.044	-0.0208238	0.816419	0.929516	0.00415529	0.00731517
ENSMUSG00000035596	Mboat7	960.711	0.158703	0.00300887	0.0339809	960.711	0.0508308	0.335115	0.674234	960.711	0.0714001	0.175759	0.404063	960.711	0.179272	0.000804361	0.00866143	0.00309513	0.00583202
ENSMUSG00000082361	Btc	93.1703	-0.483203	0.00301198	0.0339897	93.1703	-0.148598	0.382993	0.715352	93.1703	-0.231526	0.171578	0.397798	93.1703	-0.56613	0.000552512	0.00627945	0.00517806	0.00914808
ENSMUSG00000024887	Asah2	414.872	-0.351002	0.00301878	0.03404	414.872	-0.00441037	0.969927	0.991345	414.872	0.396799	0.000783872	0.0106379	414.872	0.0502079	0.668329	0.858898	0.00628452	0.00596652
ENSMUSG00000022843	Clcn2	49.4703	-0.524408	0.00302392	0.0340717	49.4703	0.190374	0.277984	0.622239	49.4703	0.383297	0.0318747	0.143836	49.4703	-0.331484	0.0563249	0.228681	0.000328208	0.00295597
ENSMUSG00000029378	Areg	988.21	-0.605788	0.00303699	0.0341642	988.21	-0.549991	0.00765221	0.0684894	988.21	-1.08109	1.49418e-07	6.54208e-06	988.21	-1.13689	2.84168e-08	7.65836e-07	0.0307148	0.0341178
ENSMUSG00000038094	Atp13a4	219.883	-0.423695	0.00303878	0.0341642	219.883	-0.032158	0.824958	0.946723	219.883	-0.0762545	0.599184	0.790708	219.883	-0.467792	0.00109435	0.0111969	0.00486311	0.00752717
ENSMUSG00000025790	Slco3a1	809.344	-0.257721	0.00304108	0.0341642	809.344	-0.23882	0.00540655	0.0535073	809.344	0.281371	0.0011986	0.0147349	809.344	0.262469	0.00226082	0.0207182	0.00956592	0.00651677
ENSMUSG00000039795	Zfand1	197.065	-0.3349	0.0030415	0.0341642	197.065	-0.0306146	0.786037	0.934629	197.065	0.165558	0.146195	0.361459	197.065	-0.138728	0.214831	0.503008	0.00135367	0.00664219
ENSMUSG00000030707	Coro1a	31.9601	0.848689	0.00304392	0.0341651	31.9601	1.27043	9.92528e-06	0.000457945	31.9601	0.218577	0.4141	0.651936	31.9601	-0.203162	0.505419	0.76134	0.00268322	0.0146926
ENSMUSG00000038705	Gmeb2	321.917	-0.236729	0.00305148	0.0342167	321.917	-0.122031	0.131621	0.421209	321.917	-0.0338773	0.67692	0.835336	321.917	-0.148576	0.0617488	0.241953	0.000844592	0.0066787
ENSMUSG00000030986	Dhx32	686.679	0.147202	0.00305463	0.0342167	686.679	0.150894	0.00314486	0.0374915	686.679	-0.173426	0.00048448	0.00728218	686.679	-0.177118	0.000526066	0.00602517	0.006082	0.00404202
ENSMUSG00000040462	Os9	3632.61	0.147834	0.00305648	0.0342167	3632.61	0.0337647	0.49904	0.796934	3632.61	-0.0870088	0.0808507	0.252799	3632.61	0.0270607	0.588495	0.815459	0.00160886	0.0054308
ENSMUSG00000074272	Ceacam1	1581.97	0.471156	0.00305791	0.0342167	1581.97	0.529183	0.000903342	0.0153792	1581.97	-0.288961	0.0690758	0.229788	1581.97	-0.346988	0.0296584	0.149266	0.01652	0.0211148
ENSMUSG00000078670	Fam174b	1070.7	-0.290959	0.00307021	0.034328	1070.7	-0.398784	5.20687e-05	0.00175326	1070.7	-0.139042	0.159634	0.380428	1070.7	-0.0312165	0.749988	0.902959	0.00128623	0.0139129
ENSMUSG00000002014	Ssr4	658.201	0.368797	0.00307355	0.034339	658.201	0.0729268	0.561493	0.832853	658.201	-0.453855	0.000273147	0.00462005	658.201	-0.157985	0.208017	0.496057	0.0102756	0.0087485
ENSMUSG00000036893	Ehmt1	671.72	-0.149363	0.00308318	0.0344202	671.72	0.00367713	0.941775	0.985499	671.72	0.0899687	0.0755347	0.242576	671.72	-0.0630716	0.208901	0.496807	0.0006628	0.00285648
ENSMUSG00000022477	Aco2	3220.68	0.127937	0.003087	0.0344365	3220.68	0.0526218	0.225124	0.562521	3220.68	-0.112648	0.00911182	0.0631107	3220.68	-0.0373319	0.389934	0.681683	0.00376764	0.00398813
ENSMUSG00000032852	Rspo4	6.24252	2.06537	0.00309056	0.0344498	6.24252	-1.29409	0.00849359	0.0733633	6.24252	-0.267484	0.609703	0.797631	6.24252	3.09198	4.51841e-06	8.64547e-05	0.00617675	0.00236515
ENSMUSG00000022884	Eif4a2	5654.41	-0.219738	0.00310928	0.034632	5654.41	-0.0159875	0.829517	0.947228	5654.41	0.200556	0.0069617	0.0525844	5654.41	-0.00319377	0.965691	0.989234	0.00400868	0.00585274
ENSMUSG00000001175	Calm1	9717.04	0.196533	0.00312753	0.0348087	9717.04	0.19489	0.00342849	0.0397158	9717.04	-0.197397	0.00299621	0.0290264	9717.04	-0.195753	0.00329064	0.0284867	0.00934596	0.00569607
ENSMUSG00000032816	Igdcc4	42.9207	-0.692937	0.00314177	0.0348954	42.9207	-0.642342	0.00728789	0.0662453	42.9207	-0.119146	0.628674	0.807796	42.9207	-0.169741	0.455107	0.728751	0.00062926	0.00874222
ENSMUSG00000032715	Trib3	98.7155	-0.486464	0.00314184	0.0348954	98.7155	-0.333108	0.0501654	0.236015	98.7155	-0.220995	0.195883	0.429923	98.7155	-0.37435	0.0223615	0.12181	0.00216685	0.00959351
ENSMUSG00000055976	Cldn23	72.2422	-0.71946	0.0031425	0.0348954	72.2422	-0.305369	0.220826	0.556936	72.2422	-0.155476	0.53484	0.746218	72.2422	-0.569566	0.018825	0.108058	0.00389993	0.0137127
ENSMUSG00000042834	Nrep	780.258	-0.312013	0.0031494	0.0349454	780.258	-0.168931	0.108772	0.377229	780.258	0.166881	0.115012	0.312065	780.258	0.0237994	0.820885	0.931528	0.00586924	0.0109491
ENSMUSG00000029638	Glcci1	301.917	-0.404364	0.00317417	0.0351934	301.917	-0.2901	0.036989	0.195045	301.917	-0.224791	0.106405	0.298287	301.917	-0.339055	0.0132647	0.0836394	0.00370144	0.0145831
ENSMUSG00000038871	Bpgm	639.349	0.206616	0.0031852	0.0352767	639.349	0.0114817	0.871844	0.961917	639.349	-0.281502	6.12272e-05	0.00133238	639.349	-0.086367	0.223814	0.514376	0.00559295	0.00336286
ENSMUSG00000044217	Aqp5	3881.25	-0.257431	0.00318787	0.0352767	3881.25	-0.162305	0.0628622	0.273738	3881.25	0.0983646	0.260143	0.506391	3881.25	0.003238	0.970377	0.990847	0.00256164	0.00712838
ENSMUSG00000090113	Nhlrc4	164.477	0.538133	0.0031896	0.0352767	164.477	0.19103	0.297905	0.639762	164.477	-0.315052	0.0820356	0.255082	164.477	0.0320502	0.862327	0.946813	0.00418447	0.00648128
ENSMUSG00000045636	Mtus1	2271.33	-0.29969	0.00319136	0.0352767	2271.33	-0.219243	0.0308605	0.172525	2271.33	0.108225	0.287463	0.534822	2271.33	0.0277788	0.784217	0.91839	0.00441733	0.0130844
ENSMUSG00000053469	Tg	190.105	-0.689084	0.00320198	0.0353674	190.105	-0.91746	9.48572e-05	0.00275501	190.105	-0.239726	0.311981	0.560804	190.105	-0.0113494	0.960931	0.987232	0.00406686	0.0224153
ENSMUSG00000025085	Ablim1	1674.7	-0.25298	0.00320644	0.0353897	1674.7	-0.135741	0.11273	0.385098	1674.7	0.184963	0.0312669	0.14225	1674.7	0.0677238	0.428515	0.710403	0.00667273	0.00681874
ENSMUSG00000030786	Itgam	23.922	1.33938	0.00321152	0.0354159	23.922	2.28931	1.83544e-06	0.000120003	23.922	0.0280214	0.948461	0.978188	23.922	-0.921908	0.0646395	0.249852	0.00724019	0.0180166
ENSMUSG00000034311	Kif4	30.6712	-1.49631	0.00321366	0.0354159	30.6712	-1.36681	0.00855533	0.0738087	30.6712	-0.429196	0.417425	0.655261	30.6712	-0.558695	0.261877	0.557641	0.000452167	0.017598
ENSMUSG00000022952	Runx1	1761.6	-0.210767	0.00322415	0.0355046	1761.6	-0.117471	0.103222	0.365374	1761.6	-0.185159	0.0101136	0.0678236	1761.6	-0.278455	0.000101924	0.00145692	0.00702502	0.0111878
ENSMUSG00000039062	Anpep	7113.92	-0.255509	0.00322667	0.0355056	7113.92	-0.025699	0.767036	0.926237	7113.92	0.126846	0.143809	0.357318	7113.92	-0.102964	0.235111	0.527341	0.00296612	0.00904422
ENSMUSG00000024795	Kif20b	35.9863	-0.923968	0.00323032	0.0355189	35.9863	-0.802838	0.0138755	0.102793	35.9863	-0.380851	0.250497	0.495556	35.9863	-0.501981	0.103509	0.333434	0.0015574	0.0108712
ENSMUSG00000084960	B430010I23Rik	234.928	-0.690557	0.00323776	0.0355738	234.928	-0.422643	0.0731115	0.299025	234.928	-0.10858	0.646323	0.815949	234.928	-0.376494	0.107251	0.340606	0.00390487	0.0192448
ENSMUSG00000025857	Dnaaf5	508.269	0.2184	0.00324366	0.0356119	508.269	0.024294	0.748396	0.919027	508.269	-0.310896	2.9874e-05	0.00071994	508.269	-0.11679	0.121702	0.366993	0.00614755	0.00167412
ENSMUSG00000060459	Kng2	17.9822	1.32413	0.00324765	0.0356192	17.9822	1.14514	0.0104337	0.0844189	17.9822	-0.103396	0.806625	0.908504	17.9822	0.0755957	0.873069	0.951656	0.00223613	0.0133524
ENSMUSG00000031150	Ccdc120	645.779	-0.286229	0.00324921	0.0356192	645.779	-0.0817405	0.404042	0.731361	645.779	-0.051838	0.596755	0.788964	645.779	-0.256326	0.00838493	0.0594612	0.00317555	0.0101421
ENSMUSG00000093954	Gm16867	37.2985	-1.10103	0.00326181	0.0357065	37.2985	-0.339272	0.366365	0.703121	37.2985	0.253549	0.507248	0.726348	37.2985	-0.508213	0.166518	0.439985	0.000321139	0.0109287
ENSMUSG00000031924	Cyb5b	7162.74	0.185237	0.00326208	0.0357065	7162.74	0.225356	0.000347399	0.00753731	7162.74	-0.0391052	0.534197	0.745677	7162.74	-0.0792241	0.20896	0.496807	0.00429882	0.0100734
ENSMUSG00000035305	Ror1	372.486	0.31196	0.00327994	0.0358641	372.486	0.588118	3.76033e-08	4.73549e-06	372.486	0.0372262	0.72225	0.860538	372.486	-0.238932	0.027286	0.140081	0.00575125	0.0140002
ENSMUSG00000027333	Smox	303.205	0.380656	0.00328139	0.0358641	303.205	0.332091	0.0110196	0.0874152	303.205	-0.197279	0.125221	0.328426	303.205	-0.148714	0.257835	0.553998	0.0053467	0.0077423
ENSMUSG00000037466	Tedc1	35.6857	-0.784406	0.00329345	0.035969	35.6857	-0.641053	0.023735	0.146758	35.6857	-0.445163	0.119652	0.319109	35.6857	-0.588516	0.0258784	0.134887	0.0026246	0.0113445
ENSMUSG00000020133	2310011J03Rik	317.674	0.229145	0.00329805	0.0359922	317.674	0.0480119	0.536057	0.821006	317.674	-0.069476	0.36586	0.609358	317.674	0.111657	0.156109	0.423729	0.000511799	0.00445799
ENSMUSG00000015092	Edf1	1032.3	0.245326	0.00330472	0.0360123	1032.3	0.139224	0.0959399	0.349876	1032.3	-0.100508	0.227074	0.46791	1032.3	0.00559355	0.946858	0.980483	0.00375942	0.00900016
ENSMUSG00000005533	Igf1r	334.328	-0.390681	0.00330713	0.0360123	334.328	-0.395594	0.00283774	0.0348856	334.328	0.0782399	0.559218	0.762571	334.328	0.0831531	0.527305	0.777834	0.00574293	0.0124766
ENSMUSG00000046352	Gjb2	198.392	-0.396835	0.0033073	0.0360123	198.392	0.0219321	0.874948	0.962991	198.392	-0.193134	0.161819	0.383879	198.392	-0.6119	7.28052e-06	0.00013302	0.00857793	0.00772864
ENSMUSG00000074607	Tox2	69.1239	-0.680085	0.00331491	0.0360681	69.1239	-0.240484	0.288688	0.63103	69.1239	0.461803	0.0477417	0.184979	69.1239	0.0222026	0.921358	0.969431	0.00497509	0.00833268
ENSMUSG00000002015	Bcap31	1815.3	0.160693	0.00333074	0.0362134	1815.3	0.0717388	0.191766	0.518979	1815.3	-0.125546	0.0216118	0.111421	1815.3	-0.0365911	0.506211	0.761854	0.00445838	0.00448648
ENSMUSG00000036002	Fam214b	259.954	0.271357	0.00333391	0.0362209	259.954	0.147303	0.108344	0.376747	259.954	-0.0176535	0.845625	0.928208	259.954	0.106401	0.255132	0.550596	4.79944e-05	0.00732112
ENSMUSG00000021903	Galnt15	230.03	-1.15086	0.00335114	0.0363766	230.03	-0.783927	0.0402687	0.206368	230.03	2.21566	1.3404e-08	7.29215e-07	230.03	1.84873	1.5285e-06	3.15617e-05	0.0461392	0.012006
ENSMUSG00000022383	Ppara	106.553	-0.428257	0.00335324	0.0363766	106.553	-0.315352	0.0287907	0.164422	106.553	0.153014	0.302381	0.551296	106.553	0.0401096	0.777284	0.915116	0.00407782	0.00747675
ENSMUSG00000051726	Kcnf1	70.1202	-0.576178	0.00336063	0.0364135	70.1202	-0.712642	0.000334888	0.00734237	70.1202	-0.135818	0.505979	0.725738	70.1202	0.000645761	0.997299	0.999885	0.00136553	0.0118399
ENSMUSG00000030681	Mvp	1418.17	0.318396	0.00336163	0.0364135	1418.17	0.103331	0.342025	0.68134	1418.17	-0.218092	0.0443206	0.176991	1418.17	-0.00302763	0.977815	0.99418	0.00605782	0.0114904
ENSMUSG00000022516	Nudt16l1	307.362	0.254315	0.00337777	0.0365468	307.362	0.0340413	0.699906	0.897031	307.362	-0.267458	0.0020374	0.0218743	307.362	-0.0471838	0.593412	0.818229	0.00468164	0.00474445
ENSMUSG00000073557	Ppp1r12b	529.383	0.276467	0.00337895	0.0365468	529.383	-0.00666001	0.942082	0.985499	529.383	0.288319	0.00181137	0.0201447	529.383	0.571446	1.02059e-09	3.26321e-08	0.0112577	0.0105168
ENSMUSG00000001891	Ugp2	1039.93	-0.192426	0.00339058	0.0366363	1039.93	-0.0744049	0.260441	0.604077	1039.93	-0.0446589	0.4995	0.720347	1039.93	-0.16268	0.0132254	0.0835053	0.00227032	0.00675728
ENSMUSG00000027356	Fermt1	240.489	0.481156	0.00339225	0.0366363	240.489	0.449387	0.00666183	0.062143	240.489	-0.221234	0.175051	0.403006	240.489	-0.189464	0.255737	0.551477	0.00730105	0.00983659
ENSMUSG00000049872	Calhm5	47.1334	-0.622902	0.00339589	0.0366485	47.1334	-0.437366	0.0217065	0.138201	47.1334	0.774309	0.000226522	0.00394586	47.1334	0.588774	0.00233839	0.021362	0.00869574	0.0046464
ENSMUSG00000032115	Hyou1	3233.9	0.515159	0.00340773	0.0367242	3233.9	0.0891418	0.612618	0.85994	3233.9	-0.496009	0.00480711	0.0405131	3233.9	-0.0699921	0.69097	0.870579	0.0116767	0.0158327
ENSMUSG00000003949	Hlf	52.2426	-0.6187	0.00340795	0.0367242	52.2426	-0.407083	0.027466	0.160282	52.2426	0.978541	2.00848e-06	6.7474e-05	52.2426	0.766924	5.73749e-05	0.000882411	0.011251	0.0042085
ENSMUSG00000036751	Cox6b1	1331.77	0.178265	0.00341049	0.0367245	1331.77	0.060094	0.325789	0.665999	1331.77	-0.14471	0.0172604	0.0963096	1331.77	-0.0265393	0.664863	0.856865	0.0041831	0.00517883
ENSMUSG00000031274	Col4a5	1186.57	-0.387443	0.00341508	0.0367419	1186.57	-0.25543	0.0522034	0.242242	1186.57	0.476596	0.000313078	0.0051462	1186.57	0.344582	0.00887173	0.0620978	0.0167836	0.010896
ENSMUSG00000001521	Tulp3	433.866	0.295847	0.00341906	0.0367419	433.866	-0.132672	0.189369	0.516364	433.866	-0.229756	0.0225615	0.114416	433.866	0.198763	0.0500079	0.209938	0.000179383	0.00208529
ENSMUSG00000034463	Scara3	101.652	-0.811671	0.00341967	0.0367419	101.652	-0.312136	0.288345	0.630862	101.652	-1.15283	6.55103e-05	0.00140642	101.652	-1.65237	5.05975e-09	1.50053e-07	0.0173704	0.0172135
ENSMUSG00000030123	Plxnd1	775.113	0.377008	0.00342649	0.036788	775.113	-0.0147726	0.907528	0.975074	775.113	0.327834	0.0101993	0.0682137	775.113	0.719615	2.08379e-08	5.72159e-07	0.0152491	0.0135146
ENSMUSG00000041343	Ankrd42	296.04	0.375069	0.00343051	0.0368042	296.04	0.0596298	0.64488	0.875435	296.04	-0.336953	0.00843478	0.0601071	296.04	-0.021513	0.868194	0.950464	0.00510167	0.00398347
ENSMUSG00000038352	Arl5c	8.78563	1.21498	0.00344664	0.0369501	8.78563	1.2258	0.00922617	0.0777109	8.78563	-0.64285	0.0967277	0.280729	8.78563	-0.653668	0.186119	0.466818	0.00414635	0.00733119
ENSMUSG00000020774	Aspa	20.088	-0.879097	0.00345107	0.0369703	20.088	-0.902296	0.000357438	0.00771339	20.088	0.814327	0.0069525	0.0525765	20.088	0.837526	0.000866388	0.00922713	0.00792565	0.00589769
ENSMUSG00000020159	Gabrp	1337.52	-0.875951	0.00345933	0.0370316	1337.52	-0.58675	0.0503263	0.236482	1337.52	-0.108317	0.718029	0.858666	1337.52	-0.397518	0.184319	0.464381	0.00848718	0.0365174
ENSMUSG00000037731	Themis2	15.3157	1.21917	0.00347367	0.0371579	15.3157	1.77873	3.92591e-05	0.00137595	15.3157	0.0997595	0.793915	0.901357	15.3157	-0.459801	0.321766	0.618341	0.00408154	0.0122128
ENSMUSG00000037885	Stk35	363.569	-0.234587	0.00351985	0.0376242	363.569	-0.0945462	0.241388	0.584334	363.569	0.037849	0.641317	0.813393	363.569	-0.102192	0.200548	0.486926	0.000252284	0.00610644
ENSMUSG00000050860	Phospho1	361.405	-0.463565	0.00352265	0.0376266	361.405	-0.599558	0.000152754	0.00402014	361.405	0.060704	0.704203	0.850948	361.405	0.196698	0.211126	0.498739	0.0077353	0.0165854
ENSMUSG00000036707	Cab39	1835.44	-0.170576	0.00353157	0.0376879	1835.44	-0.0511741	0.381581	0.714583	1835.44	0.0552165	0.346042	0.592973	1835.44	-0.0641855	0.271405	0.567499	0.000765856	0.00579256
ENSMUSG00000034614	Pik3ip1	186.459	-0.430612	0.00353356	0.0376879	186.459	-0.201694	0.16469	0.479278	186.459	0.340973	0.021202	0.110053	186.459	0.112056	0.439021	0.718155	0.00629105	0.00769096
ENSMUSG00000026655	Fam107b	420.322	-0.511601	0.0035392	0.0377205	420.322	-0.307716	0.0808846	0.318385	420.322	-0.116453	0.509673	0.728199	420.322	-0.320338	0.0672931	0.256104	0.00489905	0.0177251
ENSMUSG00000025130	P4hb	10993.6	0.357721	0.00355303	0.0378401	10993.6	0.107694	0.380279	0.71339	10993.6	-0.336923	0.00603352	0.0475507	10993.6	-0.0868963	0.479	0.744508	0.010079	0.0129254
ENSMUSG00000038508	Gdf15	39.4517	-0.900605	0.00356538	0.037944	39.4517	-0.74932	0.0264252	0.157257	39.4517	-0.983094	0.00329013	0.0310084	39.4517	-1.13438	0.000281619	0.00355806	0.0103693	0.0142805
ENSMUSG00000031633	Slc25a4	1183.33	0.184292	0.00357017	0.0379673	1183.33	0.0445024	0.480947	0.784275	1183.33	-0.0518613	0.409862	0.649225	1183.33	0.0879283	0.165889	0.439189	0.000411408	0.00601032
ENSMUSG00000021280	Exoc3l4	64.8768	0.713468	0.00358014	0.0380456	64.8768	-0.46004	0.0110317	0.0874619	64.8768	1.48884	4.10202e-13	6.04116e-11	64.8768	2.66235	2.56916e-32	1.27626e-29	0.0242869	0.00915097
ENSMUSG00000074651	Mcidas	25.4438	-1.76191	0.00359141	0.0381375	25.4438	-1.58482	0.0131052	0.098797	25.4438	-1.10664	0.0857241	0.261094	25.4438	-1.28373	0.0322553	0.157907	0.00546282	0.0196657
ENSMUSG00000048232	Fbxo10	288.617	0.267664	0.00360493	0.0382532	288.617	0.12007	0.1834	0.507968	288.617	0.0658356	0.463779	0.692038	288.617	0.213429	0.0208129	0.115999	0.00271843	0.00759765
ENSMUSG00000015396	Cd83	338.055	0.489357	0.00361231	0.0383036	338.055	0.613632	0.000301938	0.00685586	338.055	-0.257928	0.123549	0.325918	338.055	-0.382203	0.0249613	0.13148	0.0112885	0.0167146
ENSMUSG00000024120	Lrpprc	498.739	0.24619	0.00362249	0.0383837	498.739	0.0470045	0.577956	0.842447	498.739	-0.0920379	0.273036	0.520918	498.739	0.107147	0.20818	0.496363	0.000169562	0.00631281
ENSMUSG00000025228	Actr1a	1612.56	0.128272	0.00363794	0.0385193	1612.56	0.0801473	0.067689	0.286098	1612.56	0.0293664	0.501836	0.722715	1612.56	0.0774911	0.0799111	0.283964	0.000700029	0.00590651
ENSMUSG00000029650	Slc46a3	239.088	-0.367748	0.00366421	0.0387694	239.088	-0.0809606	0.526914	0.81524	239.088	-0.00649113	0.959622	0.983501	239.088	-0.293279	0.0202302	0.113576	0.0023965	0.00908253
ENSMUSG00000031642	Sh3rf1	1146.21	-0.229504	0.00368608	0.0389725	1146.21	-0.0922144	0.24356	0.586039	1146.21	0.0561391	0.478858	0.704629	1146.21	-0.08115	0.303302	0.601079	0.00152515	0.00683132
ENSMUSG00000098557	Kctd12	152.86	-0.543078	0.00369657	0.0390551	152.86	-0.266495	0.162006	0.473546	152.86	-0.20731	0.277169	0.524863	152.86	-0.483892	0.00961715	0.0659229	0.00339926	0.0142548
ENSMUSG00000028541	B4galt2	133.121	0.368103	0.00371687	0.0392411	133.121	-0.193186	0.126444	0.411633	133.121	-0.269343	0.032101	0.144264	133.121	0.291946	0.0221412	0.120962	0.000666588	0.00338858
ENSMUSG00000020921	Tmem101	117.136	0.373831	0.0037212	0.0392584	117.136	0.249886	0.0449866	0.220281	117.136	0.131797	0.285253	0.532862	117.136	0.255742	0.0493653	0.20826	0.00108692	0.00850031
ENSMUSG00000049800	Sertad2	595.854	-0.238862	0.00373392	0.0393424	595.854	-0.22166	0.00687041	0.0633189	595.854	0.0762331	0.357185	0.602314	595.854	0.0590314	0.469288	0.73818	0.00382511	0.00886135
ENSMUSG00000016763	Scube1	44.4541	0.973506	0.00373456	0.0393424	44.4541	0.322265	0.249274	0.591635	44.4541	1.50995	2.83866e-07	1.12773e-05	44.4541	2.16119	2.27341e-11	8.8864e-10	0.0177134	0.0130319
ENSMUSG00000021318	Gli3	201.395	-0.353091	0.00374002	0.0393715	201.395	-0.43127	0.000538902	0.0104902	201.395	-0.261442	0.0371466	0.158038	201.395	-0.183263	0.129686	0.379448	0.00121328	0.0128111
ENSMUSG00000050157	Gm867	339.385	0.552738	0.00375759	0.0395279	339.385	0.137825	0.472775	0.779561	339.385	-0.512809	0.00712973	0.0534729	339.385	-0.0978961	0.610367	0.828034	0.00848359	0.00665099
ENSMUSG00000008305	Tle1	581.769	-0.244289	0.00376201	0.0395458	581.769	-0.100299	0.232949	0.573619	581.769	0.110404	0.1921	0.425333	581.769	-0.0335858	0.688425	0.8691	0.00151772	0.00731727
ENSMUSG00000018761	Mpdu1	424.514	0.21761	0.00377872	0.0396928	424.514	0.240431	0.0013623	0.020647	424.514	0.00942545	0.898592	0.956642	424.514	-0.0133962	0.860518	0.945851	0.00216867	0.00828279
ENSMUSG00000027306	Nusap1	40.5875	-1.44929	0.00378641	0.0397133	40.5875	-1.25814	0.0136433	0.101489	40.5875	-0.43956	0.394687	0.636072	40.5875	-0.630714	0.201686	0.48847	0.00206393	0.0195603
ENSMUSG00000039699	Batf2	11.3444	-1.81213	0.00378719	0.0397133	11.3444	-0.717248	0.246851	0.58944	11.3444	0.49412	0.448189	0.679061	11.3444	-0.600758	0.310493	0.60814	0.000214797	0.00553121
ENSMUSG00000031283	Chrdl1	77.202	-0.968395	0.00378883	0.0397133	77.202	-0.467123	0.126394	0.411633	77.202	2.04209	4.28426e-10	3.42626e-08	77.202	1.54081	8.89546e-07	1.9017e-05	0.0265602	0.00345474
ENSMUSG00000090136	Gm10177	589.088	0.402045	0.00379981	0.0397997	589.088	-0.00603646	0.965551	0.990205	589.088	-0.467795	0.000763777	0.0104759	589.088	-0.0597134	0.669029	0.859097	0.00927559	0.00818403
ENSMUSG00000038807	Rap1gap2	61.4741	-0.643349	0.0038376	0.0401667	61.4741	-0.300937	0.176331	0.497952	61.4741	0.156844	0.490217	0.713523	61.4741	-0.185567	0.393894	0.68491	0.00111359	0.0081492
ENSMUSG00000016494	Cd34	389.289	-0.721786	0.00384314	0.0401958	389.289	-0.583764	0.0192865	0.128167	389.289	0.141913	0.571118	0.76994	389.289	0.00389059	0.987514	0.99672	0.0102136	0.017611
ENSMUSG00000060477	Irak2	766.709	-0.209954	0.00387039	0.0404518	766.709	0.0282216	0.703533	0.899045	766.709	-0.167566	0.0227999	0.115185	766.709	-0.405741	3.04394e-08	8.15821e-07	0.00796179	0.00614901
ENSMUSG00000026480	Ncf2	15.9787	0.949233	0.00388834	0.0406103	15.9787	1.87835	1.05399e-08	1.6176e-06	15.9787	0.635767	0.0221717	0.113185	15.9787	-0.29335	0.430747	0.711385	0.00153858	0.0128775
ENSMUSG00000046886	Zfp474	271.509	0.463043	0.00393261	0.0410433	271.509	0.00280516	0.986307	0.995853	271.509	-0.681782	2.37643e-05	0.000596442	271.509	-0.221544	0.17335	0.448606	0.0104032	0.00237129
ENSMUSG00000038722	Bud31	425.658	0.181641	0.00393583	0.0410475	425.658	0.0701912	0.276687	0.62062	425.658	-0.209057	0.000908588	0.0118887	425.658	-0.0976069	0.130249	0.380187	0.00514898	0.00327858
ENSMUSG00000091228	Gm20390	219.309	0.641594	0.00394189	0.0410813	219.309	0.16678	0.456749	0.768718	219.309	-0.538177	0.0154024	0.0899153	219.309	-0.0633627	0.777787	0.91556	0.00895319	0.012455
ENSMUSG00000026082	Rev1	240.666	-0.248034	0.00394501	0.0410845	240.666	-0.116922	0.183601	0.507968	240.666	-0.0706215	0.422795	0.660349	240.666	-0.201734	0.0188064	0.107994	0.00237068	0.0066594
ENSMUSG00000096740	Lbhd1	75.8893	0.514631	0.00394992	0.0411063	75.8893	-0.0263977	0.881854	0.965985	75.8893	-0.262429	0.134093	0.342216	75.8893	0.278599	0.123675	0.370112	0.00147906	0.00479611
ENSMUSG00000057716	Tmem178b	25.1754	-0.854709	0.00395593	0.0411394	25.1754	-0.430507	0.140047	0.436114	25.1754	0.305381	0.319106	0.56877	25.1754	-0.118821	0.672748	0.860737	0.0021557	0.00886713
ENSMUSG00000029120	Ppp2r2c	13.851	-1.18596	0.00395899	0.0411419	13.851	-0.826609	0.049857	0.23503	13.851	-0.0240174	0.956697	0.98223	13.851	-0.383372	0.324506	0.620882	0.000363266	0.0103181
ENSMUSG00000026259	Ngef	336.124	-0.271971	0.00396614	0.0411442	336.124	-0.0711549	0.449596	0.764292	336.124	0.131769	0.165147	0.388818	336.124	-0.0690465	0.460587	0.732165	0.00173782	0.00639242
ENSMUSG00000039084	Chad	903.67	-1.05394	0.00396748	0.0411442	903.67	-0.573944	0.116718	0.393519	903.67	0.188168	0.607395	0.79659	903.67	-0.291834	0.42461	0.707788	0.000253238	0.0401244
ENSMUSG00000021125	Arg2	414.909	0.476611	0.00396767	0.0411442	414.909	0.66242	7.79699e-05	0.00236216	414.909	-0.41027	0.0130402	0.0799188	414.909	-0.596079	0.000383999	0.00462703	0.0173972	0.0167302
ENSMUSG00000018585	Atox1	437.266	0.259508	0.00397235	0.0411634	437.266	0.181039	0.0468888	0.226185	437.266	-0.188219	0.0359406	0.154851	437.266	-0.109751	0.230133	0.521906	0.0050589	0.00719177
ENSMUSG00000033096	Apmap	1061.06	-0.136743	0.00403058	0.0417167	1061.06	-0.0514618	0.279194	0.62297	1061.06	0.041671	0.382914	0.624414	1061.06	-0.0436105	0.357009	0.652689	0.000482649	0.0042031
ENSMUSG00000023175	Bsg	8614.33	0.14252	0.00403147	0.0417167	8614.33	0.140655	0.00455075	0.0480796	8614.33	-0.027921	0.572807	0.770792	8614.33	-0.0260555	0.599535	0.821953	0.00292076	0.00701353
ENSMUSG00000033249	Hsf4	147.383	-0.411047	0.0040359	0.0417329	147.383	-0.225038	0.110796	0.380903	147.383	0.223954	0.120101	0.319888	147.383	0.0379449	0.786324	0.919095	0.0048198	0.00830182
ENSMUSG00000030339	Ltbr	1133.53	0.176792	0.00404458	0.041793	1133.53	0.118078	0.0550651	0.250734	1133.53	-0.0500722	0.413063	0.65157	1133.53	0.00864173	0.888926	0.959317	0.00250412	0.00691349
ENSMUSG00000042489	Clspn	19.794	-1.22669	0.00405715	0.0418571	19.794	-0.984803	0.0282339	0.162579	19.794	-0.445519	0.330818	0.580137	19.794	-0.687402	0.0991793	0.325923	0.00229753	0.00941583
ENSMUSG00000021361	Tmem14c	591.021	0.220848	0.00405912	0.0418571	591.021	0.0973	0.208012	0.539742	591.021	-0.139485	0.0682657	0.228231	591.021	-0.0159365	0.837346	0.937748	0.00410803	0.00634265
ENSMUSG00000027379	Bub1	193.004	-0.38598	0.00405939	0.0418571	193.004	-0.222857	0.104322	0.368018	193.004	-0.175295	0.20186	0.437769	193.004	-0.338418	0.0116627	0.076545	0.00271903	0.0114128
ENSMUSG00000039219	Arid4b	1248.11	-0.205712	0.00406969	0.0419122	1248.11	0.00842889	0.906405	0.974656	1248.11	0.0812105	0.257846	0.503874	1248.11	-0.132931	0.0631	0.24566	0.000166275	0.00666392
ENSMUSG00000027546	Atp9a	1585.35	0.128545	0.00407282	0.0419122	1585.35	0.105093	0.0189687	0.126806	1585.35	-0.0287598	0.517997	0.73487	1585.35	-0.00530821	0.906209	0.965123	0.00135739	0.00477409
ENSMUSG00000037725	Ckap2	33.9787	-1.40622	0.00407336	0.0419122	33.9787	-1.63133	0.00135488	0.0205772	33.9787	-0.858973	0.0959932	0.27959	33.9787	-0.633863	0.188756	0.469636	0.00259403	0.0189967
ENSMUSG00000024487	Yipf5	555.988	0.239827	0.0041136	0.0422964	555.988	0.0512395	0.542011	0.822922	555.988	-0.178114	0.0324997	0.145545	555.988	0.0104738	0.901134	0.963611	0.00387556	0.00559769
ENSMUSG00000018907	Alox12e	18.9518	-1.82929	0.00413512	0.042468	18.9518	-1.72744	0.00557604	0.0548944	18.9518	0.495945	0.450673	0.680878	18.9518	0.394099	0.513065	0.76793	0.0036933	0.0150592
ENSMUSG00000063810	Alms1	373.353	-0.370145	0.00413611	0.042468	373.353	-0.0585173	0.653495	0.879756	373.353	-0.0601214	0.644461	0.815221	373.353	-0.371749	0.0039968	0.0331852	0.00291897	0.0099515
ENSMUSG00000048027	Rgmb	423.546	-0.183056	0.00414376	0.0425166	423.546	-0.0145001	0.818786	0.944203	423.546	0.135105	0.0347071	0.151325	423.546	-0.0334505	0.596378	0.820379	0.00172138	0.0038199
ENSMUSG00000004221	Ikbkg	597.16	-0.172034	0.00415388	0.0425904	597.16	-0.110205	0.0688801	0.28821	597.16	-0.0373575	0.538809	0.747884	597.16	-0.0991864	0.0972756	0.322043	0.000675193	0.00649247
ENSMUSG00000022791	Tnk2	855.945	-0.175653	0.00416356	0.0426597	855.945	-0.143595	0.0189138	0.126613	855.945	0.041167	0.504037	0.724638	855.945	0.00910888	0.881026	0.955611	0.00275301	0.0058089
ENSMUSG00000008167	Fbxw9	243.419	0.305589	0.00418494	0.0428486	243.419	0.185976	0.0860507	0.328692	243.419	-0.222629	0.0358383	0.154612	243.419	-0.103016	0.344404	0.639754	0.00456404	0.00474844
ENSMUSG00000025337	Sbds	906.98	-0.188257	0.00421878	0.0431648	906.98	-0.0583707	0.37094	0.706837	906.98	0.179056	0.00647124	0.0500534	906.98	0.0491697	0.451281	0.726406	0.00414585	0.00523538
ENSMUSG00000020120	Plek	58.3361	0.961301	0.0042238	0.0431859	58.3361	1.4892	1.18094e-05	0.00052494	58.3361	0.109037	0.739065	0.871175	58.3361	-0.418859	0.229091	0.520758	0.0058592	0.0204186
ENSMUSG00000038903	Ccdc68	182.29	-0.356933	0.00423115	0.0432307	182.29	-0.14779	0.248451	0.590479	182.29	-0.155213	0.224836	0.465113	182.29	-0.364356	0.00354969	0.0302128	0.00343478	0.0073946
ENSMUSG00000025165	Sectm1a	15.0006	1.91739	0.00424851	0.0433777	15.0006	1.15406	0.116487	0.393116	15.0006	-2.02419	0.00261658	0.026292	15.0006	-1.26086	0.0855855	0.297798	0.0134015	0.0129202
ENSMUSG00000020185	E2f7	41.0534	-0.796305	0.00426692	0.0435351	41.0534	-0.775437	0.0111226	0.0880867	41.0534	-0.933671	0.00207679	0.0221356	41.0534	-0.954539	0.000682594	0.00751678	0.00693751	0.0137476
ENSMUSG00000023991	Foxp4	2396.76	-0.128053	0.00427082	0.0435444	2396.76	-0.00766216	0.864631	0.958649	2396.76	0.0115244	0.797615	0.902993	2396.76	-0.108866	0.0151354	0.0922936	0.00110451	0.00495996
ENSMUSG00000062248	Cks2	46.377	-0.79571	0.00427468	0.0435533	46.377	-0.193471	0.49937	0.797112	46.377	-0.0753476	0.793317	0.901174	46.377	-0.677587	0.0145446	0.0897802	0.00382466	0.00963075
ENSMUSG00000084786	Ubl5	1023.54	0.188436	0.00428172	0.0435947	1023.54	0.014352	0.828752	0.947228	1023.54	-0.18625	0.00471404	0.0400295	1023.54	-0.0121653	0.854651	0.944804	0.00371168	0.0035593
ENSMUSG00000041120	Nbl1	1048.56	-0.441726	0.00428832	0.0436021	1048.56	-0.605213	6.83537e-05	0.00215999	1048.56	1.20792	4.04437e-15	1.19578e-12	1048.56	1.37141	2.90994e-19	2.66836e-17	0.0439598	0.00633217
ENSMUSG00000032412	Atp1b3	1782.73	0.206854	0.00428844	0.0436021	1782.73	0.214059	0.00325146	0.0382978	1782.73	-0.143345	0.0474814	0.184604	1782.73	-0.150551	0.0387391	0.178067	0.00767123	0.00798677
ENSMUSG00000078486	Perm1	13.0155	-1.12895	0.00431638	0.0438556	13.0155	-0.591681	0.108637	0.377229	13.0155	0.634829	0.120237	0.320017	13.0155	0.0975653	0.783044	0.918164	0.00271884	0.00616024
ENSMUSG00000021994	Wnt5a	177.359	-0.354807	0.0043194	0.0438557	177.359	-0.264204	0.0284564	0.163344	177.359	0.326278	0.00869911	0.0611617	177.359	0.235675	0.0505915	0.211839	0.00814389	0.00645699
ENSMUSG00000047945	Marcksl1	526.253	-0.29507	0.00432866	0.0439144	526.253	-0.173607	0.0964112	0.350729	526.253	-0.126075	0.227605	0.468639	526.253	-0.247538	0.0166144	0.099156	0.00385119	0.0114895
ENSMUSG00000070544	Top1	1973.48	-0.172082	0.00433121	0.0439144	1973.48	0.055279	0.358817	0.696972	1973.48	0.143835	0.0171063	0.0959346	1973.48	-0.0835258	0.165545	0.439189	0.000209288	0.00264232
ENSMUSG00000034269	Setd5	2294.46	-0.191144	0.00435309	0.0441057	2294.46	-0.0249868	0.712059	0.901199	2294.46	-0.266949	7.56757e-05	0.00157847	2294.46	-0.433106	1.21914e-10	4.34599e-09	0.0103425	0.00859748
ENSMUSG00000024730	Ms4a8a	17.7456	-1.14766	0.00435788	0.0441236	17.7456	0.491252	0.214706	0.548694	17.7456	0.892778	0.0280166	0.13271	17.7456	-0.746132	0.0570059	0.229911	0.000536495	0.00359662
ENSMUSG00000079173	Zan	40.7216	-0.773861	0.0043926	0.0444178	40.7216	-0.468541	0.084507	0.325697	40.7216	0.143203	0.608495	0.796981	40.7216	-0.162117	0.538337	0.783519	0.00203484	0.00994156
ENSMUSG00000051735	Rinl	17.4783	0.795451	0.00439303	0.0444178	17.4783	0.410306	0.154911	0.46313	17.4783	-0.407647	0.124067	0.326857	17.4783	-0.0225022	0.940516	0.978058	0.00268497	0.00533849
ENSMUSG00000030873	Scnn1b	752.373	-0.439546	0.00439727	0.0444298	752.373	-0.212673	0.168985	0.486052	752.373	-0.00417891	0.978471	0.99246	752.373	-0.231052	0.133756	0.386553	0.0037584	0.012072
ENSMUSG00000028898	Trnau1ap	207.446	0.262995	0.00440033	0.04443	207.446	-0.0499868	0.587644	0.847107	207.446	-0.158959	0.0816328	0.254252	207.446	0.154023	0.0985226	0.324477	0.000265585	0.00278601
ENSMUSG00000028068	Iqgap3	79.2088	-1.5164	0.00440862	0.0444828	79.2088	-1.39665	0.00938033	0.0786459	79.2088	-0.489207	0.365925	0.609358	79.2088	-0.608957	0.249713	0.544543	0.000862598	0.0275187
ENSMUSG00000025917	Cops5	595.22	0.228476	0.00441652	0.0445317	595.22	0.225813	0.00558723	0.0549587	595.22	-0.214272	0.00750185	0.0551573	595.22	-0.211608	0.00951208	0.0653872	0.00817158	0.00715952
ENSMUSG00000019989	Enpp3	21.4402	-1.08636	0.00442849	0.0446216	21.4402	-0.669371	0.0912771	0.339621	21.4402	-0.204678	0.61298	0.798725	21.4402	-0.621667	0.0955461	0.317905	0.000782946	0.00984709
ENSMUSG00000052485	Tmem171	300.479	0.440409	0.00444031	0.0447003	300.479	0.528115	0.000691329	0.0127069	300.479	-0.0992153	0.518378	0.734923	300.479	-0.186921	0.233257	0.525151	0.00628434	0.0141637
ENSMUSG00000021009	Ptpn21	922.228	-0.194256	0.00444256	0.0447003	922.228	-0.18658	0.00616454	0.0587828	922.228	0.043251	0.528291	0.74128	922.228	0.0355742	0.599889	0.821953	0.00313178	0.00670542
ENSMUSG00000034509	Mad2l1bp	92.9875	-0.371077	0.0044455	0.0447003	92.9875	-0.328691	0.01442	0.105227	92.9875	-0.136221	0.317519	0.566735	92.9875	-0.178607	0.164294	0.437357	0.0015064	0.00793223
ENSMUSG00000038543	BC028528	15.183	1.12323	0.00445233	0.0447032	15.183	0.276028	0.377637	0.711531	15.183	0.721548	0.0262412	0.126898	15.183	1.56875	4.67123e-05	0.000732328	0.00606292	0.00788211
ENSMUSG00000055850	Rnf181	2069.78	0.187671	0.00445376	0.0447032	2069.78	0.124484	0.0600898	0.266052	2069.78	-0.145598	0.0271812	0.130174	2069.78	-0.0824112	0.213743	0.501911	0.00602124	0.00686038
ENSMUSG00000019188	H13	1863.04	0.401373	0.00445499	0.0447032	1863.04	0.204162	0.148673	0.451217	1863.04	-0.329705	0.0194332	0.1044	1863.04	-0.132494	0.348819	0.644585	0.0105999	0.0147703
ENSMUSG00000006782	Cnp	624.235	0.280167	0.00447288	0.0448519	624.235	0.158743	0.108865	0.377229	624.235	-0.17065	0.0823284	0.255774	624.235	-0.0492262	0.620215	0.833922	0.00471717	0.00545881
ENSMUSG00000019087	Atp6ap1	2504.85	0.131512	0.00447632	0.0448555	2504.85	0.019796	0.667039	0.884931	2504.85	0.0390274	0.396318	0.637431	2504.85	0.150744	0.00112221	0.0114339	0.00231461	0.00522358
ENSMUSG00000027422	Rrbp1	4488.27	0.343896	0.00448519	0.0449135	4488.27	0.0827301	0.494587	0.793813	4488.27	-0.354772	0.00336985	0.031459	4488.27	-0.0936064	0.439638	0.71844	0.00956731	0.0119711
ENSMUSG00000061306	Slc38a10	2065.8	0.231318	0.00448985	0.0449293	2065.8	0.0892576	0.272596	0.617007	2065.8	-0.0537692	0.507975	0.726746	2065.8	0.0882911	0.278902	0.576057	0.000120258	0.0100244
ENSMUSG00000025893	Kbtbd3	51.1405	-0.51608	0.00449599	0.0449599	51.1405	-0.174411	0.345777	0.68515	51.1405	0.0540576	0.773988	0.891159	51.1405	-0.287611	0.10667	0.339575	0.000116562	0.00638989
ENSMUSG00000048706	Lurap1l	977.944	-0.161863	0.00451386	0.0450718	977.944	-0.144808	0.0118198	0.0921567	977.944	-0.0898539	0.118802	0.317881	977.944	-0.106908	0.0603182	0.238332	0.00191438	0.00721826
ENSMUSG00000054196	Cthrc1	127.2	-0.426491	0.00451775	0.0450718	127.2	-0.360811	0.0198507	0.130371	127.2	-0.269425	0.083001	0.257042	127.2	-0.335106	0.0251581	0.132277	0.00239218	0.0105734
ENSMUSG00000042700	Sipa1l1	721.425	-0.191652	0.00451842	0.0450718	721.425	-0.0547972	0.417356	0.742214	721.425	0.0564633	0.405167	0.644624	721.425	-0.080392	0.231787	0.52331	0.00106382	0.00477938
ENSMUSG00000020849	Ywhae	5673	0.162794	0.00451955	0.0450718	5673	0.0589152	0.305124	0.646333	5673	-0.189659	0.000940022	0.0122153	5673	-0.0857803	0.135389	0.389652	0.00643302	0.0041855
ENSMUSG00000060992	Copz1	1624.63	0.191938	0.00453001	0.0451453	1624.63	0.0695662	0.305527	0.646835	1624.63	-0.17524	0.00949112	0.064876	1624.63	-0.0528676	0.436529	0.716008	0.00536917	0.00611907
ENSMUSG00000014599	Csf1	489.709	0.661909	0.00455282	0.045338	489.709	0.276355	0.235083	0.576414	489.709	-0.0286443	0.90189	0.957796	489.709	0.356911	0.126688	0.37487	0.000870444	0.0239487
ENSMUSG00000032244	Fem1b	2237.65	0.191802	0.00455557	0.045338	2237.65	0.238102	0.000437671	0.00893731	2237.65	-0.0376727	0.576403	0.774	2237.65	-0.0839721	0.216117	0.504804	0.00368362	0.00915208
ENSMUSG00000027602	Map1lc3a	1214.85	0.154579	0.00457871	0.0455373	1214.85	0.0164841	0.763614	0.924607	1214.85	-0.14326	0.00850075	0.0603413	1214.85	-0.00516463	0.925039	0.971023	0.00287724	0.00261392
ENSMUSG00000031216	Stard8	889.886	-0.215757	0.00458922	0.0455682	889.886	0.016547	0.828791	0.947228	889.886	0.0211224	0.78241	0.896185	889.886	-0.211182	0.00555261	0.0433854	0.00210112	0.00395957
ENSMUSG00000024885	Aldh3b1	1507.69	0.372793	0.00459211	0.0455682	1507.69	0.188998	0.150999	0.456005	1507.69	-0.169612	0.196603	0.430659	1507.69	0.0141843	0.914291	0.966669	0.00471545	0.00758615
ENSMUSG00000031451	Gas6	6764.79	-0.279748	0.0045934	0.0455682	6764.79	-0.198597	0.043949	0.21736	6764.79	0.323636	0.00104033	0.0132462	6764.79	0.242485	0.0139167	0.0869716	0.0140504	0.0101435
ENSMUSG00000032076	Cadm1	4120.73	-0.215146	0.00459539	0.0455682	4120.73	-0.0395686	0.602668	0.854806	4120.73	-0.0173573	0.819371	0.914789	4120.73	-0.192935	0.0110372	0.0731467	0.00126324	0.00938621
ENSMUSG00000029034	Ints11	282.59	0.257473	0.00459745	0.0455682	282.59	-0.0170325	0.851566	0.953844	282.59	-0.165518	0.0663401	0.224027	282.59	0.108988	0.234752	0.527103	0.0018593	0.0049028
ENSMUSG00000025795	Rassf3	2313.76	-0.202349	0.00460355	0.0455891	2313.76	0.0552595	0.439844	0.757313	2313.76	0.0562792	0.431332	0.666895	2313.76	-0.201329	0.00482446	0.038798	0.00231827	0.00654347
ENSMUSG00000059498	Fcgr3	23.7204	1.20225	0.004608	0.0455891	23.7204	2.8603	2.75065e-10	8.18457e-08	23.7204	0.652458	0.0977947	0.28285	23.7204	-1.00559	0.0360511	0.169775	0.00544943	0.0191939
ENSMUSG00000025224	Gbf1	1748.56	0.159818	0.00460894	0.0455891	1748.56	-0.0153299	0.786549	0.934786	1748.56	-0.162811	0.00387899	0.0348438	1748.56	0.0123364	0.827587	0.933747	0.0020795	0.0034684
ENSMUSG00000030714	Sgf29	252.007	0.252805	0.00462014	0.0456689	252.007	-0.0635063	0.479605	0.783313	252.007	-0.215195	0.0154052	0.0899153	252.007	0.101116	0.262589	0.558098	0.00168479	0.00225101
ENSMUSG00000029014	Dnajc2	285.138	0.243735	0.00462783	0.0456835	285.138	-0.0907616	0.301112	0.643055	285.138	-0.323364	0.000183001	0.00331036	285.138	0.0111317	0.898673	0.96251	0.00372039	0.00251504
ENSMUSG00000028403	Zdhhc21	502.89	-0.330622	0.00462788	0.0456835	502.89	0.0182046	0.876393	0.963345	502.89	0.112058	0.339095	0.587174	502.89	-0.236769	0.0422386	0.188272	0.00140063	0.00593688
ENSMUSG00000008140	Emc10	751.338	0.195549	0.00466558	0.0460244	751.338	0.0695431	0.311344	0.652871	751.338	0.00348595	0.959389	0.983332	751.338	0.129492	0.0618555	0.242238	5.13671e-05	0.0068174
ENSMUSG00000024070	Prkd3	1253.83	-0.240316	0.00467639	0.0460678	1253.83	-0.187168	0.0276551	0.160895	1253.83	0.0190634	0.82303	0.916853	1253.83	-0.0340839	0.687442	0.86846	0.00256995	0.00949709
ENSMUSG00000047230	Cldn2	32.7009	0.844425	0.00468005	0.0460678	32.7009	0.823006	0.00803023	0.0710628	32.7009	-0.417023	0.152085	0.369689	32.7009	-0.395604	0.212646	0.500601	0.00741513	0.0102111
ENSMUSG00000028757	Ddost	2615.08	0.355024	0.00468009	0.0460678	2615.08	0.0548049	0.662802	0.883009	2615.08	-0.347049	0.00569117	0.0458185	2615.08	-0.0468302	0.70948	0.881773	0.00889648	0.01138
ENSMUSG00000058715	Fcer1g	20.2278	1.12688	0.00468261	0.0460678	20.2278	1.57223	6.4404e-05	0.00205473	20.2278	0.386845	0.29074	0.538614	20.2278	-0.0585117	0.890156	0.959729	0.00276414	0.0135419
ENSMUSG00000020467	Efemp1	1445.13	-0.250316	0.00468779	0.0460876	1445.13	-0.495807	1.29893e-08	1.91297e-06	1445.13	0.459439	1.91565e-07	7.88989e-06	1445.13	0.70493	7.80581e-16	4.8224e-14	0.0230013	0.00906051
ENSMUSG00000024436	Mrps18b	198.19	0.325974	0.00471462	0.0463096	198.19	0.0505384	0.667872	0.885153	198.19	-0.348737	0.00249965	0.0253971	198.19	-0.0733021	0.533739	0.781317	0.00570102	0.00540293
ENSMUSG00000044533	Rps2	6757.86	0.22457	0.00471672	0.0463096	6757.86	0.0267178	0.736949	0.91426	6757.86	-0.237783	0.00277036	0.0273843	6757.86	-0.0399308	0.615673	0.830772	0.00666351	0.00690509
ENSMUSG00000059518	Znhit1	356.963	0.255367	0.00472339	0.0463439	356.963	0.141406	0.123053	0.406132	356.963	-0.216869	0.0160758	0.0921324	356.963	-0.102908	0.263254	0.558654	0.00551567	0.00539287
ENSMUSG00000021411	Pxdc1	201.242	-0.599113	0.00475609	0.0466334	201.242	-0.56324	0.0070172	0.0644275	201.242	0.490309	0.0210519	0.109777	201.242	0.454437	0.029369	0.148217	0.0109016	0.0131685
ENSMUSG00000042396	Rbm7	512.079	-0.192303	0.00476102	0.0466347	512.079	-0.0508017	0.456834	0.768771	512.079	0.0522033	0.446736	0.678256	512.079	-0.0892982	0.187735	0.468393	0.000514453	0.00525581
ENSMUSG00000028163	Nfkb1	1734.61	0.167085	0.00476262	0.0466347	1734.61	0.0914571	0.122071	0.40395	1734.61	-0.03072	0.602334	0.793063	1734.61	0.0449076	0.449539	0.725712	0.000921855	0.0069635
ENSMUSG00000022956	Atp5o	1011.67	0.239258	0.00477083	0.0466743	1011.67	0.0465646	0.584792	0.846656	1011.67	-0.238425	0.00489722	0.0410418	1011.67	-0.0457318	0.591712	0.81712	0.00557459	0.00658492
ENSMUSG00000037031	Tspan15	919.789	-0.217409	0.00477308	0.0466743	919.789	-0.0632226	0.41259	0.737833	919.789	0.0476666	0.537693	0.747831	919.789	-0.106519	0.165785	0.439189	0.00094265	0.00719059
ENSMUSG00000027080	Med19	449.224	0.251082	0.00477834	0.0466945	449.224	0.120547	0.182147	0.50633	449.224	-0.267383	0.00264965	0.0264965	449.224	-0.136849	0.129987	0.379801	0.0069334	0.00503446
ENSMUSG00000024456	Diaph1	4149.45	-0.149222	0.0048001	0.0468757	4149.45	-0.0371726	0.48248	0.784909	4149.45	0.0448405	0.397235	0.638002	4149.45	-0.067209	0.203686	0.490915	0.00118236	0.00521856
ENSMUSG00000000126	Wnt9a	69.419	-0.46148	0.00480819	0.0469011	69.419	-0.40062	0.00961397	0.0798244	69.419	0.371971	0.0237723	0.118699	69.419	0.311111	0.0430852	0.19054	0.00675156	0.00600746
ENSMUSG00000046876	Atxn1	646.964	-0.260345	0.00480913	0.0469011	646.964	0.0972253	0.295291	0.636697	646.964	0.060293	0.515665	0.732358	646.964	-0.297277	0.00130697	0.0129454	0.00264038	0.0062707
ENSMUSG00000033467	Crlf2	66.1704	0.6276	0.00482237	0.0469988	66.1704	0.683852	0.00137595	0.020789	66.1704	0.428361	0.0421935	0.171887	66.1704	0.372109	0.0987428	0.324909	0.00237071	0.0153497
ENSMUSG00000003541	Ier3	835.241	-0.412553	0.00482849	0.047027	835.241	-0.895231	1.34126e-09	2.85966e-07	835.241	-0.676145	4.82738e-06	0.000145721	835.241	-0.193466	0.185647	0.466502	0.00733789	0.0270062
ENSMUSG00000025220	Oga	1938.98	-0.21496	0.00483358	0.0470451	1938.98	-0.051611	0.498273	0.796581	1938.98	0.118654	0.120192	0.319956	1938.98	-0.0446953	0.557188	0.795827	0.00207627	0.00716941
ENSMUSG00000042254	Cilp	99.3115	-0.970479	0.00484042	0.0470803	99.3115	-0.984459	0.0038267	0.0429179	99.3115	0.445979	0.198462	0.433073	99.3115	0.459959	0.173557	0.448983	0.0135357	0.0155007
ENSMUSG00000034226	Rhov	33.2804	-0.822626	0.00485502	0.0471602	33.2804	-0.523308	0.0964144	0.350729	33.2804	-0.582781	0.0630933	0.217582	33.2804	-0.8821	0.00263985	0.023744	0.00581068	0.0124372
ENSMUSG00000032487	Ptgs2	2111.52	-0.817229	0.00485782	0.0471602	2111.52	-0.439193	0.13094	0.419824	2111.52	-0.926584	0.00143217	0.0169903	2111.52	-1.30462	6.99622e-06	0.000128632	0.0339613	0.0401565
ENSMUSG00000089417	Gm22009	8.78502	-1.39163	0.00485834	0.0471602	8.78502	0.933748	0.0522797	0.242519	8.78502	1.25644	0.0114507	0.0735533	8.78502	-1.06893	0.0254174	0.13316	0.00105435	0.00269335
ENSMUSG00000048578	Mlec	4485.9	0.196392	0.00487166	0.047258	4485.9	0.225008	0.00124312	0.0191926	4485.9	0.0807206	0.246226	0.491042	4485.9	0.0521041	0.455581	0.729087	0.000438138	0.0122571
ENSMUSG00000048416	Mlf1	501.573	0.426549	0.00490394	0.0475246	501.573	0.139219	0.360822	0.69853	501.573	-0.358842	0.0178039	0.0984379	501.573	-0.0715116	0.639207	0.842907	0.00751557	0.00554386
ENSMUSG00000032289	Thsd4	2467.41	-0.311844	0.00490566	0.0475246	2467.41	-0.148288	0.181192	0.504807	2467.41	0.033715	0.761302	0.883529	2467.41	-0.12984	0.241121	0.534364	0.00274389	0.0125695
ENSMUSG00000020649	Rrm2	58.3213	-0.950323	0.00492464	0.0476768	58.3213	-1.11135	0.00152982	0.022462	58.3213	-0.77455	0.0282128	0.133263	58.3213	-0.613526	0.0675086	0.256455	0.00474891	0.0154966
ENSMUSG00000048118	Arid4a	608.219	-0.204811	0.00494274	0.0478203	608.219	-0.12553	0.0841719	0.324749	608.219	0.0689843	0.346251	0.593013	608.219	-0.010297	0.886766	0.958986	0.00241766	0.00676727
ENSMUSG00000087366	Junos	104.989	-0.345517	0.00494832	0.0478425	104.989	-0.545323	2.88766e-05	0.00108232	104.989	-0.406591	0.00199955	0.0215792	104.989	-0.206785	0.0892472	0.305901	0.00228379	0.0111072
ENSMUSG00000038803	Ost4	787.169	0.171753	0.00495969	0.0479207	787.169	0.110949	0.0711564	0.294121	787.169	-0.098179	0.106501	0.298329	787.169	-0.0373751	0.545243	0.787873	0.00328332	0.00516439
ENSMUSG00000056531	Ccdc18	15.2152	-1.19313	0.00496608	0.0479507	15.2152	-0.617858	0.185506	0.511087	15.2152	-0.602444	0.196592	0.430659	15.2152	-1.17772	0.00557135	0.0435085	0.00410744	0.00991292
ENSMUSG00000051331	Cacna1c	563.229	0.394283	0.00497009	0.0479576	563.229	0.278911	0.0436629	0.216458	563.229	0.473043	0.000640652	0.00905986	563.229	0.588416	2.65546e-05	0.000442982	0.0122382	0.019039
ENSMUSG00000003438	Timm50	247.164	0.277876	0.00498114	0.0480324	247.164	0.0662581	0.509077	0.803663	247.164	-0.239714	0.0150069	0.0886551	247.164	-0.0280962	0.78031	0.916725	0.00433548	0.00526682
ENSMUSG00000023915	Tnfrsf21	350.534	-0.596416	0.00503317	0.0485021	350.534	-0.479068	0.0250444	0.152145	350.534	-0.224801	0.294072	0.541906	350.534	-0.342149	0.106841	0.339598	0.00585339	0.0211727
ENSMUSG00000022237	Ankrd33b	294.875	-0.415441	0.00505027	0.0486347	294.875	-0.277979	0.0639625	0.277139	294.875	-0.210725	0.160654	0.381923	294.875	-0.348188	0.0186574	0.107402	0.00417927	0.0157752
ENSMUSG00000041801	Phlda3	179.901	0.38676	0.00506305	0.0486688	179.901	-0.0355718	0.791026	0.936742	179.901	0.0781475	0.561933	0.764699	179.901	0.500479	0.000272615	0.0034565	0.00417934	0.00858802
ENSMUSG00000044791	Setd2	1777.72	-0.219045	0.00506637	0.0486688	1777.72	-0.0798883	0.308013	0.649716	1777.72	-0.0329691	0.674077	0.833451	1777.72	-0.172125	0.0275839	0.141413	0.00166733	0.00856819
ENSMUSG00000033308	Dpyd	203.087	-0.556853	0.00506665	0.0486688	203.087	-0.351998	0.0741992	0.301506	203.087	0.307739	0.122939	0.324661	203.087	0.102883	0.60025	0.821953	0.0078206	0.0146271
ENSMUSG00000030351	Tspan11	3242.35	0.241005	0.00506716	0.0486688	3242.35	0.399513	2.92288e-06	0.000177565	3242.35	0.590042	5.23591e-12	6.29153e-10	3242.35	0.431534	5.06973e-07	1.13369e-05	0.0131819	0.0209392
ENSMUSG00000033060	Lmo7	3689.62	-0.252061	0.00507601	0.0487216	3689.62	-0.148226	0.0992319	0.357411	3689.62	0.101701	0.258519	0.504175	3689.62	-0.00213464	0.981047	0.994985	0.00313261	0.0102266
ENSMUSG00000001105	Ift20	780.875	0.191459	0.00509541	0.0488757	780.875	-0.00375829	0.956458	0.988058	780.875	-0.195093	0.00428362	0.037669	780.875	0.000123893	0.998565	0.999885	0.00328711	0.00308751
ENSMUSG00000058833	Rex1bd	209.413	0.303164	0.00510799	0.0489641	209.413	0.0152112	0.887114	0.967673	209.413	-0.0739696	0.487342	0.71193	209.413	0.213983	0.0494388	0.20851	0.000447668	0.00606738
ENSMUSG00000009670	Tex11	59.0327	-0.557343	0.00511591	0.0490036	59.0327	-0.616911	0.00278112	0.0344802	59.0327	-0.291053	0.165303	0.388979	59.0327	-0.231485	0.236071	0.528127	0.000645679	0.0108629
ENSMUSG00000026395	Ptprc	60.6332	0.784851	0.00512189	0.0490036	60.6332	1.55935	4.6438e-08	5.64221e-06	60.6332	0.250884	0.354785	0.600449	60.6332	-0.523617	0.0750782	0.273429	0.00551911	0.0191125
ENSMUSG00000025017	Pik3ap1	732.159	0.36712	0.00512219	0.0490036	732.159	0.546459	3.25437e-05	0.00117739	732.159	-0.0323904	0.804124	0.90723	732.159	-0.21173	0.108893	0.343427	0.00693666	0.0167307
ENSMUSG00000019997	Ccn2	664.4	-0.475742	0.00514004	0.0491422	664.4	-0.343879	0.0381845	0.199443	664.4	1.42472	2.87677e-17	1.55346e-14	664.4	1.29286	1.11991e-14	6.23217e-13	0.039995	0.00170248
ENSMUSG00000027933	Ints3	1066.03	0.196726	0.00514618	0.0491686	1066.03	0.0887416	0.210038	0.543164	1066.03	-0.188102	0.00741615	0.0547231	1066.03	-0.0801181	0.25821	0.554285	0.00543291	0.00616805
ENSMUSG00000055612	Cdca7	158.243	-0.313803	0.00515298	0.0492013	158.243	-0.221922	0.0615212	0.270174	158.243	-0.355393	0.00249156	0.025368	158.243	-0.447275	8.02662e-05	0.00117735	0.00572922	0.00838574
ENSMUSG00000079524	Gm15402	17.521	0.917911	0.00516986	0.0493126	17.521	0.366844	0.262588	0.606534	17.521	-0.346437	0.264186	0.510717	17.521	0.20463	0.552573	0.792495	0.00179656	0.00580874
ENSMUSG00000032024	Clmp	116.885	0.792897	0.0051714	0.0493126	116.885	0.146916	0.577598	0.842179	116.885	1.31651	1.0221e-06	3.6096e-05	116.885	1.96249	1.76437e-12	7.67895e-11	0.0250269	0.019242
ENSMUSG00000022521	Crebbp	1434.62	-0.208214	0.00519055	0.0494629	1434.62	-0.109174	0.141589	0.438667	1434.62	0.133211	0.0740284	0.239267	1434.62	0.0341713	0.645142	0.846384	0.00391976	0.00604447
ENSMUSG00000049555	Tmie	76.0245	-0.579428	0.00519655	0.0494742	76.0245	-0.146499	0.469467	0.778209	76.0245	0.455648	0.0286568	0.134597	76.0245	0.0227194	0.910277	0.965672	0.00265851	0.00673777
ENSMUSG00000020914	Top2a	259.558	-1.23431	0.00519852	0.0494742	259.558	-1.08909	0.0139942	0.103205	259.558	-0.414205	0.350971	0.596614	259.558	-0.559423	0.204394	0.491516	0.00321642	0.0339856
ENSMUSG00000071604	Fam189a2	1096.76	-0.270549	0.00521332	0.0495827	1096.76	-0.0278891	0.770926	0.92751	1096.76	0.502705	1.89421e-07	7.84591e-06	1096.76	0.260045	0.00683142	0.0509393	0.0128026	0.00441775
ENSMUSG00000056493	Foxk1	839.373	-0.17228	0.00522698	0.0496344	839.373	-0.0988402	0.110709	0.380783	839.373	-0.0120247	0.846574	0.928678	839.373	-0.0854642	0.164699	0.437957	0.000107732	0.00636251
ENSMUSG00000006360	Crip1	644.296	0.266267	0.00522863	0.0496344	644.296	0.223698	0.0187208	0.125609	644.296	0.00904316	0.923852	0.967955	644.296	0.0516125	0.590372	0.816507	0.000786522	0.00803695
ENSMUSG00000036832	Lpar3	401.663	-0.435344	0.00522897	0.0496344	401.663	-0.060336	0.699218	0.896622	401.663	0.123086	0.431711	0.667056	401.663	-0.251922	0.105228	0.336896	0.00169979	0.0115047
ENSMUSG00000020777	Acox1	2921.09	-0.168826	0.00524065	0.0497128	2921.09	-0.0294143	0.626901	0.86644	2921.09	0.0451571	0.455831	0.685773	2921.09	-0.0942551	0.118812	0.361493	0.000796413	0.00589512
ENSMUSG00000024420	Zfp521	83.3268	-0.583902	0.00524973	0.0497615	83.3268	-0.397653	0.046941	0.226198	83.3268	0.601632	0.00396556	0.0354929	83.3268	0.415383	0.0383006	0.176549	0.00970592	0.00595982
ENSMUSG00000027207	Galk2	484.054	0.197009	0.0052526	0.0497615	484.054	0.0920647	0.200375	0.530405	484.054	-0.21902	0.00191402	0.0208568	484.054	-0.114076	0.112632	0.351029	0.00554478	0.00354014
ENSMUSG00000000732	Icosl	117.187	-0.565068	0.00526288	0.0498265	117.187	-0.854475	4.18109e-06	0.000234463	117.187	1.02749	2.37345e-07	9.58586e-06	117.187	1.3169	3.7482e-12	1.59326e-10	0.0226311	0.00691354
ENSMUSG00000020389	Cdkl3	69.9783	0.455163	0.00527773	0.0499347	69.9783	0.0134725	0.936257	0.983471	69.9783	-0.460462	0.00470432	0.0399892	69.9783	-0.0187715	0.911408	0.965733	0.00354879	0.00321032
ENSMUSG00000039197	Adk	2632.6	-0.177478	0.00531055	0.0502126	2632.6	0.0362794	0.568784	0.836735	2632.6	0.107417	0.0917815	0.272586	2632.6	-0.10634	0.0946505	0.316732	0.000930082	0.00439163
ENSMUSG00000040412	Elapor1	5610.06	-0.297149	0.00532363	0.0503036	5610.06	-0.121406	0.255249	0.5987	5610.06	-0.083628	0.433245	0.667872	5610.06	-0.259371	0.0149925	0.0917882	0.00418532	0.014364
ENSMUSG00000016262	Sertad4	111	-0.435978	0.00533405	0.0503695	111	-0.469722	0.00327748	0.0384747	111	-0.194257	0.229774	0.470917	111	-0.160512	0.298547	0.597148	0.00064277	0.00944189
ENSMUSG00000057346	Apol9a	29.345	-1.5388	0.00540084	0.0509671	29.345	-0.405026	0.477518	0.781352	29.345	-0.362399	0.525251	0.739348	29.345	-1.49617	0.00680447	0.0507983	0.00607286	0.00697003
ENSMUSG00000027187	Cat	11204	-0.263763	0.00543808	0.0512854	11204	-0.0388381	0.682369	0.89208	11204	0.0325463	0.731665	0.866445	11204	-0.192379	0.0425936	0.189392	0.000262629	0.0124505
ENSMUSG00000031347	Cetn2	570.385	0.273473	0.0054528	0.0513835	570.385	0.086537	0.382159	0.715105	570.385	-0.226287	0.0212208	0.110065	570.385	-0.039351	0.69164	0.870899	0.00443979	0.00394517
ENSMUSG00000043252	Tmem64	461.368	-0.238856	0.00545553	0.0513835	461.368	-0.0660931	0.437509	0.755612	461.368	0.198935	0.0207363	0.108793	461.368	0.0261721	0.758334	0.90647	0.0037191	0.0047921
ENSMUSG00000032261	Sh3bgrl2	611.554	-0.229795	0.00546952	0.0514819	611.554	-0.00292092	0.972236	0.992044	611.554	-0.099672	0.233102	0.474138	611.554	-0.326546	8.44207e-05	0.00123456	0.00559346	0.00805558
ENSMUSG00000018669	Cdk5rap3	495.3	0.301311	0.00547609	0.0515106	495.3	0.0823153	0.451648	0.765345	495.3	-0.289272	0.00760471	0.0556487	495.3	-0.0702766	0.520874	0.773197	0.00635468	0.00740128
ENSMUSG00000024426	Atat1	181.287	0.26743	0.00549123	0.0516162	181.287	0.00486549	0.960047	0.988942	181.287	-0.195161	0.0408851	0.168154	181.287	0.067404	0.491476	0.752967	0.00131557	0.00402461
ENSMUSG00000001134	Uxt	99.743	0.366297	0.0054944	0.0516162	99.743	0.159958	0.224193	0.561156	99.743	-0.110389	0.390621	0.631963	99.743	0.0959504	0.476818	0.743314	0.00135456	0.00644642
ENSMUSG00000098132	Rassf10	127.177	0.628334	0.00550294	0.0516631	127.177	0.820947	0.000322289	0.00719183	127.177	-0.0833067	0.709167	0.854163	127.177	-0.27592	0.23265	0.524028	0.00632967	0.0130653
ENSMUSG00000079017	Ifi27l2a	207.563	-1.8826	0.00558783	0.0524264	207.563	-0.378386	0.578244	0.842512	207.563	0.054343	0.936419	0.973584	207.563	-1.44987	0.0326753	0.159226	0.00503795	0.0123493
ENSMUSG00000036782	Klhl13	429.999	-0.347812	0.00559878	0.0524602	429.999	-0.254942	0.0413185	0.21027	429.999	0.160263	0.203385	0.439311	429.999	0.0673935	0.588286	0.815459	0.00592454	0.0106701
ENSMUSG00000000142	Axin2	473.001	-0.270037	0.00560193	0.0524602	473.001	-0.362165	0.000145112	0.00387496	473.001	0.300433	0.00201706	0.0217465	473.001	0.392562	3.95162e-05	0.000635934	0.0119809	0.00839837
ENSMUSG00000021134	Srsf5	3584.19	-0.260339	0.00560223	0.0524602	3584.19	-0.17815	0.058288	0.260847	3584.19	-0.0768374	0.414269	0.652132	3584.19	-0.159027	0.0905003	0.308581	0.000469139	0.0131433
ENSMUSG00000021572	Cep72	17.6706	-0.854774	0.00562385	0.0526107	17.6706	-0.748757	0.0144035	0.105212	17.6706	0.110688	0.7361	0.869649	17.6706	0.00467092	0.98691	0.996605	0.0019712	0.00670026
ENSMUSG00000020108	Ddit4	382.164	-0.463892	0.00562681	0.0526107	382.164	-0.636914	0.000189951	0.00479027	382.164	-0.705579	3.48625e-05	0.00081783	382.164	-0.532557	0.00149931	0.014622	0.0127315	0.0222879
ENSMUSG00000027524	Edn3	110.028	-0.470915	0.00563176	0.0526107	110.028	-0.603626	0.000334228	0.00733893	110.028	0.0752931	0.663721	0.826886	110.028	0.208004	0.207728	0.495483	0.0052007	0.00920721
ENSMUSG00000036820	Amdhd2	292.684	0.259718	0.00563294	0.0526107	292.684	0.319331	0.000683933	0.0126225	292.684	0.000395816	0.996577	0.998563	292.684	-0.0592173	0.535429	0.782063	0.00247211	0.00954588
ENSMUSG00000030842	Lamtor1	519.052	0.218897	0.00563635	0.0526107	519.052	0.00489815	0.950748	0.986964	519.052	-0.149488	0.0575801	0.206415	519.052	0.0645111	0.417969	0.70353	0.0018238	0.00497324
ENSMUSG00000063904	Dpp3	664.307	0.203877	0.00564128	0.052611	664.307	0.145406	0.0518925	0.241569	664.307	-0.232193	0.00162319	0.0186201	664.307	-0.173723	0.0201745	0.11335	0.00725523	0.00612229
ENSMUSG00000041961	Znrf3	670.865	-0.343874	0.00564395	0.052611	670.865	-0.294217	0.0179022	0.121855	670.865	0.0248417	0.842186	0.926627	670.865	-0.024815	0.84105	0.939306	0.00452512	0.0142589
ENSMUSG00000083364	Llph-ps2	55.3829	0.740957	0.0056472	0.052611	55.3829	0.175303	0.512703	0.806127	55.3829	-0.349198	0.184231	0.414736	55.3829	0.216456	0.426911	0.709652	0.00127358	0.00783715
ENSMUSG00000030682	Cdipt	821.567	0.171439	0.00566866	0.0527638	821.567	0.123947	0.0439221	0.21736	821.567	0.0478169	0.434989	0.669708	821.567	0.0953091	0.125671	0.373475	2.4446e-05	0.00741584
ENSMUSG00000016995	Matn4	1824.73	0.195464	0.00567084	0.0527638	1824.73	0.297845	2.46703e-05	0.000954092	1824.73	0.0660484	0.347698	0.594111	1824.73	-0.036333	0.608544	0.82697	0.00211777	0.0112352
ENSMUSG00000072437	Nanos1	47.6911	-0.722301	0.00568625	0.0528734	47.6911	-0.340123	0.204844	0.535488	47.6911	-0.121963	0.652208	0.819758	47.6911	-0.504141	0.0513851	0.214239	0.00355699	0.0106527
ENSMUSG00000025504	Eps8l2	1314.86	-0.213014	0.00569151	0.0528886	1314.86	0.0908434	0.238967	0.581233	1314.86	0.113415	0.141523	0.353446	1314.86	-0.190442	0.0134329	0.0844188	0.00160241	0.00520365
ENSMUSG00000042207	Kdm5b	837.23	-0.228427	0.00572327	0.0531498	837.23	0.012936	0.876128	0.963342	837.23	0.0426987	0.60696	0.796347	837.23	-0.198665	0.0162305	0.0973828	0.00139616	0.00667075
ENSMUSG00000031343	Gabra3	81.0265	-0.827433	0.005733	0.0532063	81.0265	-0.745427	0.0104853	0.0847425	81.0265	0.671578	0.0253581	0.12407	81.0265	0.589572	0.0423122	0.188485	0.0130034	0.00889789
ENSMUSG00000035493	Tgfbi	467.063	-0.562202	0.00573941	0.0532319	467.063	-0.690904	0.000712995	0.0130106	467.063	-0.22247	0.277339	0.525002	467.063	-0.0937687	0.643921	0.845726	0.000466809	0.0202984
ENSMUSG00000038957	Edc3	287.308	-0.246444	0.00579612	0.0537238	287.308	0.0285919	0.751667	0.919587	287.308	0.0426655	0.636645	0.811672	287.308	-0.23237	0.00931042	0.0643346	0.00173248	0.0042657
ENSMUSG00000027715	Ccna2	59.4571	-1.13791	0.00580224	0.0537463	59.4571	-1.07038	0.0105769	0.0851521	59.4571	-0.399701	0.344393	0.591864	59.4571	-0.467232	0.252545	0.547932	0.00208764	0.0175618
ENSMUSG00000033590	Myo5c	4647.32	-0.222659	0.00580838	0.053769	4647.32	-0.0446246	0.580356	0.843735	4647.32	0.0954356	0.237321	0.479411	4647.32	-0.0825989	0.305906	0.603288	0.00209061	0.00696239
ENSMUSG00000103385	Gm37752	88.0534	-1.12467	0.00584142	0.0540406	88.0534	-1.54494	0.000174841	0.00449644	88.0534	-0.450262	0.279123	0.527016	88.0534	-0.0299934	0.940754	0.978058	0.00245957	0.0245805
ENSMUSG00000035878	Hykk	314.898	-0.338873	0.0058491	0.0540442	314.898	-0.152424	0.210784	0.54403	314.898	0.245202	0.0465918	0.182512	314.898	0.0587529	0.628792	0.838151	0.00471732	0.00841646
ENSMUSG00000054499	Dedd2	272.761	-0.249453	0.0058526	0.0540442	272.761	0.0188566	0.837129	0.949948	272.761	0.0271064	0.767431	0.887464	272.761	-0.241203	0.00775324	0.0560448	0.00255687	0.00580441
ENSMUSG00000022765	Snap29	657.717	0.202228	0.00585293	0.0540442	657.717	0.261603	0.000362608	0.00778565	657.717	0.0255312	0.725102	0.862034	657.717	-0.0338438	0.647998	0.847414	0.00270936	0.00846744
ENSMUSG00000038002	Cramp1	597.773	-0.196238	0.00586129	0.0540871	597.773	0.0298281	0.675989	0.889411	597.773	0.0893859	0.211241	0.448964	597.773	-0.13668	0.0545161	0.223522	3.24848e-05	0.00388695
ENSMUSG00000034042	Gpbp1l1	1129.63	-0.144885	0.00589508	0.0543645	1129.63	0.0400647	0.444044	0.76082	1129.63	0.147212	0.00509288	0.0421899	1129.63	-0.0377382	0.471478	0.739284	0.00182002	0.00211103
ENSMUSG00000068394	Cep152	68.931	-0.455247	0.00590575	0.0544285	68.931	-0.258083	0.130779	0.419527	68.931	-0.117074	0.496801	0.71816	68.931	-0.314238	0.0550782	0.224981	0.00112045	0.00778439
ENSMUSG00000003363	Pld3	1157.27	0.161978	0.00591724	0.0544838	1157.27	0.225356	0.00011803	0.00328411	1157.27	0.10068	0.0837847	0.258262	1157.27	0.0373017	0.528307	0.777887	4.69038e-05	0.00898986
ENSMUSG00000037846	Rtkn2	360.933	-0.674298	0.00591922	0.0544838	360.933	-0.524661	0.0306541	0.171899	360.933	0.722129	0.00318888	0.0302575	360.933	0.572492	0.0184035	0.106308	0.0178809	0.0157975
ENSMUSG00000025027	Xpnpep1	565.075	0.21564	0.00597275	0.0549288	565.075	0.0242773	0.760778	0.923015	565.075	-0.306616	9.72191e-05	0.00196052	565.075	-0.115254	0.147165	0.408619	0.00690357	0.00428686
ENSMUSG00000058638	Zfp110	835.819	-0.16542	0.00597511	0.0549288	835.819	-0.0293299	0.628448	0.867586	835.819	-0.00887083	0.883634	0.949612	835.819	-0.144961	0.0159937	0.0963587	0.00157026	0.00577506
ENSMUSG00000027298	Tyro3	390.011	-0.340979	0.00599456	0.0550336	390.011	-0.192551	0.123103	0.406132	390.011	-0.0579067	0.643751	0.814818	390.011	-0.206335	0.0954248	0.317826	0.00311062	0.0093941
ENSMUSG00000027016	Zfp385b	407.476	0.279589	0.00599557	0.0550336	407.476	0.45569	1.17219e-05	0.000524251	407.476	-0.230542	0.0231066	0.116331	407.476	-0.406643	9.5561e-05	0.00137583	0.00990983	0.00986869
ENSMUSG00000078897	Gm4724	47.7792	0.762533	0.00600137	0.0550336	47.7792	-0.204701	0.455477	0.767693	47.7792	-0.402483	0.139337	0.35019	47.7792	0.564751	0.0433181	0.191155	0.00045717	0.00458355
ENSMUSG00000026712	Mrc1	50.5593	1.07341	0.00600161	0.0550336	50.5593	1.92739	9.02849e-07	6.78533e-05	50.5593	0.494193	0.190896	0.423439	50.5593	-0.359786	0.374066	0.667959	0.00397453	0.0193809
ENSMUSG00000022601	Zbtb11	315.424	-0.260226	0.00602956	0.0552552	315.424	-0.205304	0.0311572	0.173221	315.424	-0.0208057	0.828477	0.919811	315.424	-0.0757279	0.420385	0.704751	0.000318114	0.00844928
ENSMUSG00000019817	Plagl1	348.739	-0.354212	0.00603951	0.0552873	348.739	-0.090526	0.484845	0.786666	348.739	0.0381807	0.768889	0.888445	348.739	-0.225505	0.0796487	0.283377	0.000412311	0.00923323
ENSMUSG00000096945	NA	36.3385	0.635742	0.00604065	0.0552873	36.3385	0.781663	0.000651454	0.0122151	36.3385	0.126593	0.5595	0.76277	36.3385	-0.0193283	0.936646	0.975963	0.00159393	0.010124
ENSMUSG00000042807	Hecw2	49.0907	-0.646856	0.00606459	0.0554573	49.0907	0.21272	0.380279	0.71339	49.0907	0.139797	0.562106	0.764792	49.0907	-0.719779	0.00239334	0.0217821	0.00208092	0.00637176
ENSMUSG00000027579	Srms	30.3753	-0.63207	0.00606683	0.0554573	30.3753	-0.237454	0.311047	0.652527	30.3753	0.0840778	0.726871	0.863132	30.3753	-0.310538	0.165139	0.438487	7.02496e-05	0.00624004
ENSMUSG00000041540	Sox5	50.6735	-0.543524	0.00607384	0.0554866	50.6735	-0.759593	0.000103583	0.00297291	50.6735	0.0143791	0.944346	0.97616	50.6735	0.230448	0.218682	0.507972	0.00455947	0.0100049
ENSMUSG00000039220	Ppp1r10	1474.42	-0.33938	0.00613803	0.0560379	1474.42	-0.69522	2.26643e-08	3.08828e-06	1474.42	-0.443531	0.000368514	0.00589137	1474.42	-0.0876917	0.478305	0.744508	0.00316656	0.0235007
ENSMUSG00000074217	Misp3	36.0231	-0.717711	0.0061563	0.0561695	36.0231	-0.585142	0.025364	0.153104	36.0231	0.0809773	0.765582	0.886087	36.0231	-0.0515924	0.837621	0.937776	0.0018699	0.00850443
ENSMUSG00000037820	Tgm2	2417.23	0.290354	0.00617301	0.0562867	2417.23	-0.162847	0.12339	0.406293	2417.23	0.0526541	0.618696	0.801788	2417.23	0.505855	1.79392e-06	3.65299e-05	0.00811835	0.0106868
ENSMUSG00000024059	Clip4	1791.41	0.370503	0.00618373	0.0563493	1791.41	0.514836	0.000143431	0.00383711	1791.41	0.00206017	0.987832	0.996129	1791.41	-0.142273	0.294249	0.592848	0.00773633	0.0216771
ENSMUSG00000031146	Plp2	2193.51	0.158162	0.00619555	0.0564217	2193.51	0.077647	0.180412	0.504198	2193.51	-0.129102	0.0253032	0.123882	2193.51	-0.0485877	0.402429	0.691663	0.00448728	0.00421302
ENSMUSG00000044037	Als2cl	781.268	-0.225101	0.0062138	0.0565526	781.268	-0.0240343	0.771277	0.92758	781.268	0.00839955	0.919101	0.965613	781.268	-0.192667	0.019144	0.109245	0.00229271	0.00493448
ENSMUSG00000032126	Hmbs	327.274	0.319213	0.00622076	0.0565806	327.274	0.0953963	0.418019	0.742715	327.274	-0.276353	0.0175937	0.097609	327.274	-0.0525361	0.656323	0.851404	0.00569865	0.00771864
ENSMUSG00000026335	Pam	2031.69	-0.269686	0.00625732	0.0568776	2031.69	-0.344364	0.000424793	0.00872321	2031.69	0.58853	2.19729e-09	1.44308e-07	2031.69	0.663208	1.30049e-11	5.22346e-10	0.0235461	0.00468627
ENSMUSG00000028641	P3h1	185.185	0.342275	0.00626314	0.0568951	185.185	-0.05118	0.670526	0.886817	185.185	0.163981	0.176932	0.405276	185.185	0.557437	7.06192e-06	0.000129676	0.00720729	0.0078296
ENSMUSG00000015653	Steap2	1286.42	0.218884	0.00627204	0.056915	1286.42	0.366909	4.00653e-06	0.000226416	1286.42	0.250042	0.00163215	0.0186935	1286.42	0.102016	0.203801	0.490982	0.00268981	0.0140586
ENSMUSG00000023951	Vegfa	3210.71	-0.268607	0.00627462	0.056915	3210.71	-0.287895	0.00339642	0.0394266	3210.71	0.00123154	0.990014	0.996244	3210.71	0.0205196	0.834418	0.936859	0.00207964	0.0120855
ENSMUSG00000057788	Ddx49	352.489	0.209037	0.00627705	0.056915	352.489	0.022367	0.772917	0.92854	352.489	-0.200179	0.00870259	0.0611617	352.489	-0.0135083	0.861974	0.946568	0.00338812	0.0037746
ENSMUSG00000080058	Gm11175	206.894	-0.590746	0.00629128	0.0569502	206.894	-0.79134	0.000318524	0.00715575	206.894	-0.579151	0.00860168	0.060703	206.894	-0.378557	0.0791411	0.282538	0.00712722	0.0217817
ENSMUSG00000022126	Acod1	9.9199	2.22981	0.00629134	0.0569502	9.9199	2.51075	0.00332333	0.0387633	9.9199	-0.426166	0.578729	0.775896	9.9199	-0.707112	0.431539	0.711851	0.00682244	0.0168693
ENSMUSG00000036402	Gng12	1530.34	0.172306	0.00629309	0.0569502	1530.34	0.109043	0.082732	0.322552	1530.34	0.0335353	0.592793	0.785888	1530.34	0.0967987	0.125654	0.373475	0.00074272	0.0077545
ENSMUSG00000022094	Slc39a14	152.503	0.672401	0.00629659	0.0569502	152.503	0.325564	0.180773	0.504627	152.503	0.133008	0.583316	0.779048	152.503	0.479845	0.0519535	0.215622	0.00347201	0.0175832
ENSMUSG00000071722	Spin4	20.204	-0.804056	0.00630045	0.0569502	20.204	-0.00891283	0.971276	0.99189	20.204	1.17892	3.52352e-05	0.000823283	20.204	0.383779	0.137238	0.392488	0.00636166	0.00281569
ENSMUSG00000058297	Spock2	904.37	-0.58264	0.00631814	0.0570747	904.37	-0.792879	0.000190104	0.00479027	904.37	0.486521	0.0226298	0.114603	904.37	0.696759	0.00103669	0.0106819	0.0224308	0.0216721
ENSMUSG00000021451	Sema4d	542.645	0.232381	0.00636172	0.0574328	542.645	0.395316	3.94275e-06	0.000224552	542.645	-0.00123857	0.988286	0.996129	542.645	-0.164174	0.0576058	0.231191	0.00503144	0.0111892
ENSMUSG00000074476	Spc24	45.4858	-0.702951	0.00637441	0.0575117	45.4858	-0.311315	0.236449	0.57862	45.4858	-0.0297903	0.910913	0.961972	45.4858	-0.421427	0.0974539	0.32256	0.000865905	0.00773267
ENSMUSG00000036992	Nxt1	134.175	0.333093	0.00638779	0.05757	134.175	0.253465	0.0390225	0.202328	134.175	-0.0943254	0.430614	0.66628	134.175	-0.0146978	0.906549	0.965154	0.00275487	0.00662495
ENSMUSG00000037313	Tacc3	64.5336	-0.65405	0.00638966	0.05757	64.5336	-0.619493	0.0130641	0.0987074	64.5336	-0.466717	0.0627347	0.216953	64.5336	-0.501274	0.0356453	0.168299	0.00397891	0.0122464
ENSMUSG00000031879	Ciao2b	175.24	0.328665	0.00639272	0.05757	175.24	0.0450466	0.712861	0.901432	175.24	-0.297774	0.0131762	0.0805153	175.24	-0.0141556	0.90823	0.965381	0.00406402	0.00479276
ENSMUSG00000094870	Zfp131	356.802	-0.230938	0.00640626	0.0576563	356.802	-0.203842	0.0194276	0.128694	356.802	-0.245914	0.00467131	0.0398058	356.802	-0.27301	0.00131913	0.0130392	0.00471704	0.00974709
ENSMUSG00000042599	Kdm7a	801.227	-0.29001	0.00642308	0.057772	801.227	-0.0679276	0.522647	0.813515	801.227	0.154929	0.146127	0.361412	801.227	-0.0671537	0.526654	0.777345	0.00373817	0.00800503
ENSMUSG00000037188	Grhl3	19.9662	-0.777308	0.0064297	0.0577959	19.9662	-0.586812	0.061445	0.270002	19.9662	-0.455767	0.149732	0.366661	19.9662	-0.646263	0.0220693	0.120876	0.0027105	0.00913794
ENSMUSG00000078671	Chd2	1411.95	-0.238253	0.0064395	0.0578482	1411.95	-0.146515	0.0948904	0.347333	1411.95	-0.0698574	0.42618	0.662746	1411.95	-0.161595	0.0644227	0.249345	0.000344857	0.0108872
ENSMUSG00000097195	Snhg5	130.042	-0.370836	0.00644713	0.0578482	130.042	-0.497318	0.00043992	0.00896719	130.042	-0.367328	0.00984506	0.0667042	130.042	-0.240846	0.0750042	0.273429	0.00264349	0.0108075
ENSMUSG00000031803	B3gnt3	89.5377	0.588512	0.00644742	0.0578482	89.5377	1.03688	1.5861e-06	0.00010756	89.5377	0.259959	0.214313	0.452721	89.5377	-0.188408	0.397137	0.688005	0.0041651	0.0156585
ENSMUSG00000097924	A730020E08Rik	25.5733	0.678174	0.00646501	0.0579344	25.5733	-0.111088	0.645466	0.875603	25.5733	-0.288343	0.22474	0.465111	25.5733	0.500919	0.0475397	0.203323	0.000124286	0.00356317
ENSMUSG00000096883	Shisa8	5.54358	-2.01598	0.00646895	0.0579344	5.54358	-1.86135	0.0266958	0.158181	5.54358	-0.844496	0.337005	0.585831	5.54358	-0.99912	0.149276	0.412269	0.000744314	0.011209
ENSMUSG00000041570	Camsap2	1252.73	-0.208035	0.00647199	0.0579344	1252.73	-0.0639568	0.402251	0.729818	1252.73	0.087885	0.250946	0.496107	1252.73	-0.056193	0.460902	0.732339	0.00163027	0.00621088
ENSMUSG00000079450	Cldn34c1	48.3104	-0.573803	0.00647291	0.0579344	48.3104	0.0449858	0.831984	0.948026	48.3104	0.24488	0.254182	0.499391	48.3104	-0.373909	0.0721886	0.267202	0.000987503	0.00499568
ENSMUSG00000018924	Alox15	66.203	-0.852308	0.00648262	0.0579856	66.203	-0.910782	0.00462944	0.0486291	66.203	-0.549477	0.0898736	0.268986	66.203	-0.491003	0.11399	0.353276	0.00455716	0.0169398
ENSMUSG00000063605	Ccdc102a	107.311	0.381717	0.00648827	0.0579932	107.311	-0.121959	0.377555	0.711518	107.311	-0.168105	0.221938	0.461993	107.311	0.33557	0.0171565	0.101519	0.00140901	0.0025186
ENSMUSG00000093392	Gm6061	4.7952	2.01681	0.00649142	0.0579932	4.7952	2.25948	0.00625756	0.0593593	4.7952	-0.520185	0.424718	0.66154	4.7952	-0.762853	0.395895	0.687045	0.00496553	0.00858799
ENSMUSG00000026888	Grb14	2979.66	-0.194686	0.00653506	0.0583183	2979.66	-0.142347	0.0473588	0.227219	2979.66	-0.114631	0.110295	0.305027	2979.66	-0.16697	0.0196698	0.111416	0.00219617	0.0111046
ENSMUSG00000016757	Ttll12	289.281	0.327161	0.00653581	0.0583183	289.281	0.249346	0.0392419	0.202943	289.281	-0.131974	0.268778	0.516342	289.281	-0.0541589	0.656811	0.851606	0.00476258	0.0103047
ENSMUSG00000042804	Gpr153	302.934	0.38537	0.0065421	0.0583387	302.934	-0.0196119	0.885168	0.967157	302.934	0.586083	2.08449e-05	0.000536875	302.934	0.991065	1.37362e-12	6.06888e-11	0.0182098	0.0112498
ENSMUSG00000028565	Nfia	1194.8	-0.176936	0.00661116	0.0588911	1194.8	-0.0465136	0.471134	0.77862	1194.8	0.227189	0.000474826	0.00716662	1194.8	0.0967666	0.134659	0.388123	0.00614235	0.00339402
ENSMUSG00000023980	Taf8	355.072	-0.191986	0.00661212	0.0588911	355.072	-0.136445	0.0510603	0.239143	355.072	0.0948699	0.182239	0.411867	355.072	0.0393289	0.571474	0.804791	0.00263953	0.00514886
ENSMUSG00000020189	Osbpl8	409.405	-0.34581	0.00663664	0.0590734	409.405	0.0139336	0.912476	0.976791	409.405	0.287225	0.0242613	0.120362	409.405	-0.0725184	0.566981	0.803621	0.00476905	0.00594653
ENSMUSG00000037295	Ldlrap1	441.288	-0.196999	0.00667199	0.0593518	441.288	-0.0753862	0.290322	0.63272	441.288	0.206529	0.00437256	0.0379928	441.288	0.0849158	0.234629	0.52694	0.00478857	0.0044976
ENSMUSG00000034994	Eef2	29838.4	-0.216313	0.00670784	0.0596344	29838.4	-0.105407	0.186352	0.51212	29838.4	0.254779	0.00140681	0.0168125	29838.4	0.143873	0.0712949	0.265173	0.00932451	0.0074791
ENSMUSG00000021820	Camk2g	758.045	-0.151989	0.00671507	0.0596622	758.045	0.0595978	0.294041	0.635481	758.045	-0.00337883	0.952327	0.979838	758.045	-0.214966	0.000136467	0.00188775	0.00239788	0.00379916
ENSMUSG00000024959	Bad	308.26	0.272337	0.00672134	0.0596815	308.26	0.133535	0.184337	0.509119	308.26	-0.0952686	0.338254	0.586484	308.26	0.0435334	0.668227	0.858846	0.00302272	0.0056361
ENSMUSG00000037709	Fam13a	747.753	-0.235098	0.00672809	0.0597051	747.753	-0.394795	4.91395e-06	0.000267333	747.753	0.011221	0.897644	0.95614	747.753	0.170917	0.0467133	0.201159	0.00509468	0.0124303
ENSMUSG00000020444	Guk1	247.78	0.246222	0.00673623	0.059741	247.78	0.0278532	0.760705	0.923015	247.78	-0.167963	0.0624874	0.216457	247.78	0.0504061	0.584376	0.812842	0.00191544	0.0037472
ENSMUSG00000022329	Stk3	366.641	0.191195	0.00674134	0.05975	366.641	0.0171877	0.812393	0.943419	366.641	-0.264319	0.00019139	0.00341132	366.641	-0.0903124	0.210553	0.498193	0.00433882	0.00281268
ENSMUSG00000045180	Shroom2	389.081	-0.24888	0.00675388	0.0598248	389.081	0.0207318	0.824412	0.9466	389.081	-0.0610876	0.511378	0.728868	389.081	-0.330699	0.000339944	0.00417907	0.00477031	0.00608993
ENSMUSG00000034820	Cpsf7	1005.85	-0.106495	0.00676234	0.0598633	1005.85	-0.0700392	0.0802508	0.316939	1005.85	-0.0814991	0.0412493	0.169222	1005.85	-0.117955	0.00277765	0.0247695	0.00199597	0.00497165
ENSMUSG00000018770	Atp5g3	1213.62	0.169492	0.00677105	0.0599041	1213.62	0.0740509	0.241646	0.584513	1213.62	-0.227248	0.000287151	0.00482335	1213.62	-0.131807	0.0369442	0.172758	0.00682748	0.00414655
ENSMUSG00000035394	Cfap53	424.25	0.437389	0.00678645	0.0600039	424.25	0.445538	0.00614482	0.058706	424.25	-0.251365	0.1187	0.317784	424.25	-0.259514	0.111506	0.349025	0.0101893	0.0113848
ENSMUSG00000050608	Micos10	656.771	0.180874	0.00681932	0.0602305	656.771	0.111161	0.0975077	0.35356	656.771	-0.0788514	0.235163	0.476535	656.771	-0.00913922	0.892319	0.960206	0.00267181	0.00616864
ENSMUSG00000071252	2210408I21Rik	157.331	0.48424	0.00682244	0.0602305	157.331	-0.00543425	0.976283	0.992484	157.331	-0.639887	0.000371504	0.00593267	157.331	-0.150213	0.409243	0.697137	0.00796582	0.00447725
ENSMUSG00000024737	Slc15a3	26.332	0.859422	0.00682525	0.0602305	26.332	0.70881	0.0229643	0.143638	26.332	0.0345963	0.908	0.960247	26.332	0.185208	0.57385	0.806587	0.0012396	0.0106783
ENSMUSG00000050854	Tmem125	310.246	0.254693	0.00682861	0.0602305	310.246	0.058959	0.540859	0.822205	310.246	-0.340768	0.000310273	0.00511162	310.246	-0.145034	0.131207	0.381683	0.0069549	0.00345091
ENSMUSG00000023909	Paqr4	333.106	-0.225836	0.00683398	0.0602415	333.106	-0.294453	0.000302354	0.00685586	333.106	0.164252	0.0497178	0.189562	333.106	0.232869	0.00416965	0.034366	0.00614874	0.00682512
ENSMUSG00000061838	Suclg2	804.558	-0.194217	0.00684614	0.0603123	804.558	-0.280832	0.00010865	0.00308794	804.558	-0.181243	0.0127188	0.0788266	804.558	-0.0946267	0.186501	0.467536	0.0018856	0.0113389
ENSMUSG00000017760	Ctsa	1391.93	0.166718	0.00685144	0.0603225	1391.93	0.173432	0.00464738	0.0487287	1391.93	0.10963	0.0729194	0.237448	1391.93	0.102916	0.0958286	0.318579	0.00198207	0.00860761
ENSMUSG00000106019	Gm43672	55.5036	-0.457095	0.00686005	0.0603351	55.5036	-0.27464	0.108363	0.376747	55.5036	0.0261229	0.881523	0.948498	55.5036	-0.156331	0.342491	0.637747	0.000938198	0.00610023
ENSMUSG00000000489	Pdgfb	196.945	-0.456265	0.00686442	0.0603351	196.945	-0.16242	0.343988	0.68329	196.945	-0.183253	0.285132	0.532839	196.945	-0.477098	0.00474872	0.0382944	0.00450423	0.0124089
ENSMUSG00000067219	Nipal1	397.619	-0.347427	0.00687042	0.0603351	397.619	-0.166298	0.19657	0.524715	397.619	0.0476616	0.712453	0.856283	397.619	-0.133467	0.297026	0.595687	0.00170524	0.0107865
ENSMUSG00000105987	AI506816	365.41	0.714892	0.00687153	0.0603351	365.41	0.0671634	0.800752	0.939017	365.41	-0.90124	0.000664547	0.00931022	365.41	-0.253511	0.340264	0.635919	0.0149495	0.014728
ENSMUSG00000004085	Map3k20	1213.95	-0.2001	0.00687357	0.0603351	1213.95	-0.159774	0.0301162	0.17006	1213.95	0.133078	0.0725221	0.236654	1213.95	0.0927523	0.207615	0.495483	0.00598911	0.00684474
ENSMUSG00000042524	Sun2	1002.26	-0.272315	0.00687839	0.0603411	1002.26	-0.0762463	0.444841	0.761372	1002.26	0.428873	1.97704e-05	0.000511993	1002.26	0.232804	0.0199774	0.112547	0.0124551	0.00588514
ENSMUSG00000025001	Hells	54.706	-0.806013	0.00688743	0.0603841	54.706	-0.0466926	0.882771	0.966276	54.706	-0.614711	0.0478586	0.185136	54.706	-1.37403	6.40664e-06	0.000119296	0.0110889	0.00998951
ENSMUSG00000039943	Plcb4	262.592	-0.257037	0.00690602	0.0604798	262.592	-0.0816683	0.389971	0.720997	262.592	0.100021	0.297075	0.545343	262.592	-0.0753485	0.423888	0.707788	0.00141699	0.00592659
ENSMUSG00000053141	Ptprt	37.2933	0.593298	0.00690664	0.0604798	37.2933	-0.365523	0.113427	0.386935	37.2933	-0.824058	0.000235964	0.00407625	37.2933	0.134762	0.551975	0.792271	0.00293039	0.000336456
ENSMUSG00000017499	Cdc6	22.6412	-0.885174	0.00691485	0.0604839	22.6412	-0.948382	0.0102766	0.0837178	22.6412	-0.964948	0.00889625	0.0620313	22.6412	-0.90174	0.0060499	0.0463353	0.00599893	0.00966593
ENSMUSG00000004565	Pnpla6	614.558	0.161529	0.00691891	0.0604839	614.558	0.187865	0.00168999	0.0239689	614.558	0.00302961	0.959077	0.98327	614.558	-0.0233061	0.700484	0.875716	0.0018566	0.00668687
ENSMUSG00000056054	S100a8	7.06746	1.99051	0.00691956	0.0604839	7.06746	2.25329	0.00628047	0.0595379	7.06746	-0.80354	0.244075	0.488553	7.06746	-1.06632	0.217373	0.506601	0.0052876	0.0136978
ENSMUSG00000051220	Ercc6l	21.2563	-0.792415	0.00693876	0.0606125	21.2563	-0.555597	0.0828906	0.322552	21.2563	-0.448663	0.163926	0.387286	21.2563	-0.685481	0.0186494	0.107402	0.00326926	0.00746922
ENSMUSG00000024998	Plce1	241.904	-0.370071	0.00694258	0.0606125	241.904	-0.402714	0.00293182	0.035681	241.904	0.18836	0.171681	0.39792	241.904	0.221003	0.1007	0.328092	0.00674601	0.00865485
ENSMUSG00000037470	Uggt1	1980.48	0.312452	0.00696092	0.0607362	1980.48	0.129159	0.264768	0.608275	1980.48	-0.138525	0.230977	0.471792	1980.48	0.044768	0.699426	0.875227	0.00329487	0.0127076
ENSMUSG00000049091	Sephs2	371.3	-0.254838	0.00698181	0.060817	371.3	0.0248037	0.797045	0.938231	371.3	-0.10441	0.275906	0.523654	371.3	-0.384052	5.37539e-05	0.000833758	0.0066148	0.00633968
ENSMUSG00000106062	Gm43820	29.361	-0.673126	0.00698294	0.060817	29.361	-0.0052857	0.98337	0.995032	29.361	0.204748	0.426698	0.662801	29.361	-0.463093	0.0591319	0.234725	0.000563433	0.00539884
ENSMUSG00000020265	Sumo3	1373.4	0.190016	0.00698672	0.060817	1373.4	-0.0102219	0.885029	0.967083	1373.4	-0.192001	0.00639212	0.0495466	1373.4	0.00823691	0.907286	0.965244	0.00406573	0.00494754
ENSMUSG00000011305	Plin5	78.5608	0.523408	0.00699129	0.060817	78.5608	0.0181836	0.92585	0.980311	78.5608	-0.358344	0.0620105	0.215524	78.5608	0.14688	0.45679	0.729782	0.00197015	0.00378429
ENSMUSG00000097333	Zfp87	88.2655	0.481087	0.00699258	0.060817	88.2655	0.426657	0.0125482	0.0960381	88.2655	0.334504	0.0489111	0.187664	88.2655	0.388934	0.0301373	0.150842	0.00336837	0.00968817
ENSMUSG00000032329	Hmg20a	493.752	-0.160217	0.00699521	0.060817	493.752	-0.117343	0.0474478	0.227257	493.752	0.043839	0.464015	0.692248	493.752	0.000965488	0.986883	0.996605	0.00197326	0.0049668
ENSMUSG00000017716	Birc5	25.5451	-1.25643	0.00700489	0.0608649	25.5451	-1.51008	0.00160963	0.0233022	25.5451	-0.45547	0.354115	0.599954	25.5451	-0.201815	0.655549	0.851029	0.000697241	0.0147055
ENSMUSG00000041836	Ptpre	104.359	-0.501649	0.00702246	0.0609813	104.359	-0.46546	0.0113722	0.0896739	104.359	0.172058	0.36124	0.605737	104.359	0.135868	0.454047	0.728043	0.00333614	0.00851016
ENSMUSG00000021939	Ctsb	7910.4	0.239573	0.00702734	0.0609873	7910.4	0.117309	0.186869	0.512809	7910.4	-0.0724573	0.414712	0.652477	7910.4	0.0498067	0.575386	0.807113	0.00260861	0.0115716
ENSMUSG00000031133	Arhgef6	272.152	-0.321471	0.00703845	0.0610474	272.152	-0.222295	0.0605815	0.26766	272.152	0.144315	0.22905	0.469962	272.152	0.0451385	0.701474	0.876016	0.00513548	0.00887671
ENSMUSG00000086841	2410006H16Rik	140.108	-0.470819	0.00704448	0.0610633	140.108	-0.173312	0.319511	0.660683	140.108	0.194221	0.270326	0.518394	140.108	-0.103287	0.549579	0.790614	0.00270134	0.0090073
ENSMUSG00000104960	Snhg8	216.312	-0.310329	0.00705048	0.061079	216.312	-0.575242	7.05886e-07	5.41675e-05	216.312	-0.168646	0.153084	0.371004	216.312	0.0962667	0.394528	0.685545	0.00201612	0.0128594
ENSMUSG00000035941	Ibtk	983.171	0.246109	0.00705891	0.0610875	983.171	0.192558	0.0352662	0.188676	983.171	-0.0720295	0.428734	0.664217	983.171	-0.0184787	0.840462	0.939163	0.00312993	0.0100764
ENSMUSG00000079465	Col4a3	1164.08	-0.451318	0.00705983	0.0610875	1164.08	-0.420108	0.0119878	0.0930879	1164.08	0.236694	0.158062	0.378291	1164.08	0.205484	0.218693	0.507972	0.0105644	0.0170371
ENSMUSG00000078440	Dohh	189.41	0.236985	0.00707146	0.0611518	189.41	0.0936269	0.274786	0.619559	189.41	0.0432596	0.611396	0.79833	189.41	0.186618	0.0350838	0.166414	0.00163909	0.00531554
ENSMUSG00000027376	Prom2	60.3236	-0.724897	0.00708234	0.0612096	60.3236	-1.0316	0.000229361	0.00555495	60.3236	-0.63894	0.0239948	0.119442	60.3236	-0.332238	0.211589	0.499347	0.00234008	0.0185863
ENSMUSG00000032120	C2cd2l	429.182	0.209122	0.00708654	0.0612096	429.182	-0.0795611	0.310696	0.652407	429.182	-0.247753	0.0014363	0.0170116	429.182	0.0409305	0.601669	0.823124	0.00246222	0.00190969
ENSMUSG00000056370	Sftpb	188427	-0.201344	0.00710212	0.0613079	188427	0.0114165	0.87868	0.964405	188427	0.13432	0.0725147	0.236654	188427	-0.0784411	0.294275	0.592848	0.002623	0.00656242
ENSMUSG00000071652	Ints5	260.002	0.273546	0.00711048	0.0613437	260.002	0.0840521	0.413559	0.738751	260.002	-0.216246	0.0325347	0.145553	260.002	-0.0267517	0.795588	0.92223	0.00376349	0.00461889
ENSMUSG00000099697	NA	51.2789	-0.512516	0.00712332	0.0613821	51.2789	0.0327624	0.85626	0.955573	51.2789	0.568627	0.00266959	0.0266411	51.2789	0.0233479	0.897952	0.962499	0.00453975	0.00329585
ENSMUSG00000024457	Trim26	701.283	-0.205812	0.00712336	0.0613821	701.283	-0.0347017	0.651215	0.878464	701.283	0.0330771	0.667039	0.828819	701.283	-0.138033	0.0706463	0.263815	0.0013618	0.00428437
ENSMUSG00000026842	Abl1	1141.2	-0.185741	0.00714083	0.0614835	1141.2	-0.171915	0.0129531	0.0981048	1141.2	-0.0258887	0.709122	0.854163	1141.2	-0.0397145	0.563897	0.801328	0.00179221	0.00787681
ENSMUSG00000003531	Dgcr6	254.842	0.261042	0.00714356	0.0614835	254.842	-0.0417122	0.668166	0.885333	254.842	-0.187089	0.0523293	0.194732	254.842	0.115665	0.23753	0.529723	0.000862722	0.00336066
ENSMUSG00000020537	Drg2	405.127	0.195515	0.00715216	0.0615212	405.127	-0.013776	0.850299	0.953776	405.127	-0.144692	0.0453578	0.179559	405.127	0.064599	0.378674	0.672413	0.00146635	0.00291513
ENSMUSG00000015880	Ncapg	15.008	-1.17659	0.0071911	0.0618197	15.008	-1.74161	0.000449069	0.00910629	15.008	-1.15819	0.0224487	0.114082	15.008	-0.593168	0.16262	0.435126	0.00279959	0.0125074
ENSMUSG00000092021	Gbp11	3.89941	-3.25369	0.00719588	0.061822	3.89941	-1.82812	0.095075	0.347678	3.89941	1.1516	0.371452	0.614158	3.89941	-0.273974	0.784609	0.91839	0.00202069	0.00557648
ENSMUSG00000074344	Tmigd3	19.5936	0.728283	0.00720264	0.061822	19.5936	1.11236	0.000101203	0.00291569	19.5936	-0.0392692	0.875322	0.945328	19.5936	-0.423344	0.164331	0.437375	0.00323368	0.00783545
ENSMUSG00000034570	Inpp5j	22.3263	-0.856078	0.00721222	0.061822	22.3263	0.00422851	0.989542	0.997136	22.3263	0.287949	0.380843	0.622594	22.3263	-0.572357	0.0669604	0.255371	0.00148361	0.00507341
ENSMUSG00000050107	Haspin	13.0765	-1.22805	0.00721763	0.061822	13.0765	-0.509677	0.285139	0.628586	13.0765	-0.0877515	0.85719	0.934331	13.0765	-0.80612	0.070421	0.263405	0.00177281	0.00638388
ENSMUSG00000041313	Slc7a1	260.359	-0.254127	0.00721924	0.061822	260.359	-0.306915	0.00186833	0.0257957	260.359	-0.366641	0.00018977	0.00339491	260.359	-0.313853	0.000959644	0.010037	0.00552667	0.0102663
ENSMUSG00000030750	Nsmce1	324.079	0.254501	0.00721951	0.061822	324.079	0.122195	0.204903	0.535488	324.079	-0.256018	0.00681662	0.051926	324.079	-0.123712	0.199839	0.485932	0.00599424	0.00556397
ENSMUSG00000021306	Gpr137b	561.639	-0.23976	0.00722104	0.061822	561.639	-0.139196	0.115787	0.392052	561.639	0.179603	0.0444341	0.177208	561.639	0.0790379	0.371258	0.665551	0.005718	0.00696988
ENSMUSG00000034255	Arhgap27	462.993	-0.215027	0.00725893	0.0621098	462.993	-0.0738986	0.359049	0.697061	462.993	0.00903203	0.911005	0.961972	462.993	-0.132096	0.0980809	0.3239	0.000615504	0.00459314
ENSMUSG00000015405	Ace2	372.772	-0.357063	0.0072807	0.0622596	372.772	-0.405008	0.00266195	0.0335447	372.772	-0.30694	0.0230111	0.11597	372.772	-0.258995	0.0512002	0.213713	0.00587287	0.0140948
ENSMUSG00000050552	Lamtor4	241.86	0.278515	0.00728636	0.0622715	241.86	0.124637	0.237782	0.579901	241.86	-0.247381	0.0167934	0.0947922	241.86	-0.0935018	0.377291	0.671498	0.00493833	0.00525974
ENSMUSG00000060152	Pop5	216.32	0.234543	0.00731183	0.0624525	216.32	0.0532142	0.553364	0.829343	216.32	-0.258244	0.00314265	0.0300563	216.32	-0.0769155	0.391608	0.683054	0.00447999	0.00336323
ENSMUSG00000026204	Ptprn	46.7839	0.737835	0.00732221	0.0625045	46.7839	0.587502	0.0447227	0.219678	46.7839	-0.846655	0.00217447	0.0229406	46.7839	-0.696323	0.0169693	0.100779	0.00947563	0.00585364
ENSMUSG00000069792	Wfdc17	7.22342	2.00856	0.00733119	0.0625446	7.22342	3.4244	8.61097e-06	0.000412986	7.22342	0.984525	0.110028	0.304713	7.22342	-0.431316	0.623927	0.836184	0.00266285	0.0142918
ENSMUSG00000032449	Slc25a36	1670.37	-0.249787	0.00738631	0.062978	1670.37	-0.0387993	0.677188	0.889839	1670.37	0.127671	0.171346	0.397617	1670.37	-0.0833167	0.37087	0.665021	0.00220534	0.00885779
ENSMUSG00000032549	Rab6b	657.032	-0.478023	0.00739661	0.063029	657.032	-0.0195422	0.912375	0.976755	657.032	0.569303	0.00141129	0.0168384	657.032	0.110822	0.532913	0.780614	0.0111022	0.0111158
ENSMUSG00000024906	Mus81	293.603	-0.235032	0.00742469	0.063229	293.603	0.0329859	0.708152	0.900048	293.603	0.102335	0.246971	0.491583	293.603	-0.165683	0.0583321	0.232617	0.000407873	0.004393
ENSMUSG00000027642	Rpn2	4552.19	0.249319	0.00742875	0.063229	4552.19	0.0622738	0.503919	0.800098	4552.19	-0.168266	0.0706944	0.233513	4552.19	0.0187799	0.840333	0.939145	0.00456744	0.00961265
ENSMUSG00000025155	Dus1l	319.581	0.201508	0.00743679	0.0632465	319.581	-0.0187423	0.803851	0.939943	319.581	-0.134997	0.0707348	0.233531	319.581	0.085253	0.262221	0.55795	0.00159715	0.00262425
ENSMUSG00000034203	Chchd4	240.798	0.225776	0.00743948	0.0632465	240.798	-0.0137981	0.87075	0.961511	240.798	-0.163036	0.0514022	0.192907	240.798	0.0765381	0.370469	0.66471	0.00183224	0.00256417
ENSMUSG00000058806	Col13a1	333.352	0.704117	0.00744941	0.063294	333.352	-0.681156	0.00577246	0.0562583	333.352	1.98094	4.59823e-15	1.26824e-12	333.352	3.36621	4.30326e-39	6.97128e-36	0.0592388	0.0156675
ENSMUSG00000031921	Terf2	392.608	-0.230321	0.00746601	0.0633771	392.608	-0.0280611	0.744327	0.916978	392.608	0.105554	0.22248	0.462601	392.608	-0.0967055	0.258636	0.554527	0.00124526	0.00599131
ENSMUSG00000022255	Mtdh	1342.73	-0.139475	0.00746789	0.0633771	1342.73	0.0513523	0.324591	0.665261	1342.73	0.09569	0.0666677	0.22464	1342.73	-0.0951374	0.0677807	0.257164	6.01447e-05	0.0023331
ENSMUSG00000024835	Coro1b	1082.2	0.141384	0.00748002	0.0634431	1082.2	0.0865897	0.102245	0.36377	1082.2	-0.0602503	0.251883	0.49679	1082.2	-0.00545572	0.918417	0.968105	0.00191154	0.00507482
ENSMUSG00000060036	Rpl3	8673.1	-0.136458	0.00748947	0.0634864	8673.1	-0.208323	4.4536e-05	0.00153507	8673.1	-0.0305392	0.549893	0.755578	8673.1	0.0413262	0.417554	0.703076	0.00190674	0.00798684
ENSMUSG00000034587	8430429K09Rik	62.3479	0.521405	0.00750418	0.0635555	62.3479	0.234887	0.232568	0.572925	62.3479	-0.250352	0.1903	0.422567	62.3479	0.0361658	0.856869	0.945577	0.00277242	0.00513023
ENSMUSG00000006575	Rundc3a	34.5953	0.571228	0.00750635	0.0635555	34.5953	0.836963	6.95872e-05	0.00219132	34.5953	0.216296	0.271327	0.519426	34.5953	-0.0494389	0.82715	0.933682	0.000848747	0.00887059
ENSMUSG00000035399	Oser1	361.132	-0.27371	0.00752072	0.0636402	361.132	-0.0481555	0.642238	0.874516	361.132	-0.0493245	0.633895	0.810648	361.132	-0.274879	0.00731932	0.0535184	0.00361203	0.00829278
ENSMUSG00000018339	Gpx3	2479.07	0.504774	0.00754081	0.0637732	2479.07	-0.603138	0.00121241	0.0188654	2479.07	1.92538	9.16253e-25	2.2265e-21	2479.07	3.0333	1.30368e-58	9.50382e-55	0.0829876	0.0263836
ENSMUSG00000008036	Ap2s1	498.909	0.210477	0.0075634	0.0639184	498.909	0.205762	0.0095775	0.0796391	498.909	-0.0959459	0.220294	0.459825	498.909	-0.0912302	0.253783	0.548659	0.00456695	0.00756074
ENSMUSG00000079620	NA	5404.28	0.620465	0.00757729	0.0639184	5404.28	0.831897	0.000346057	0.00751939	5404.28	-0.452762	0.0513211	0.192752	5404.28	-0.664195	0.00428294	0.0352003	0.028432	0.03177
ENSMUSG00000005089	Slc1a2	119.515	0.37077	0.00757893	0.0639184	119.515	0.115026	0.394368	0.723416	119.515	0.0622669	0.643247	0.814605	119.515	0.318011	0.0225741	0.122543	0.00258633	0.00596608
ENSMUSG00000069515	Lyz1	18171.8	-0.446704	0.00758286	0.0639184	18171.8	-0.372506	0.0259565	0.155523	18171.8	0.255108	0.127311	0.33182	18171.8	0.180909	0.279456	0.576507	0.0133737	0.0169288
ENSMUSG00000032346	Ooep	58.9329	-0.478713	0.007583	0.0639184	58.9329	-0.0965444	0.62319	0.864521	58.9329	-0.451087	0.0184608	0.100846	58.9329	-0.833255	6.41862e-06	0.000119367	0.00652968	0.00744691
ENSMUSG00000082292	Gm12250	27.3336	-2.54513	0.00758429	0.0639184	27.3336	-1.32033	0.16269	0.474498	27.3336	0.745427	0.439449	0.673234	27.3336	-0.479377	0.607993	0.826669	0.0017269	0.00717607
ENSMUSG00000036611	Eepd1	96.4171	0.382016	0.00759277	0.0639365	96.4171	0.326461	0.0202925	0.132165	96.4171	0.0675981	0.623664	0.804834	96.4171	0.123153	0.39856	0.688998	0.00053572	0.00883405
ENSMUSG00000043085	Tmem82	47.5908	0.563355	0.007601	0.0639365	47.5908	-0.111927	0.596878	0.851537	47.5908	-0.395821	0.0567971	0.204773	47.5908	0.27946	0.193293	0.475888	0.000104152	0.00388166
ENSMUSG00000030766	Arhgap17	987.089	-0.193351	0.00760103	0.0639365	987.089	-0.0749451	0.301119	0.643055	987.089	0.049395	0.496759	0.71816	987.089	-0.0690112	0.339357	0.635151	0.000660651	0.0073583
ENSMUSG00000022425	Enpp2	248.991	0.387532	0.00760585	0.0639365	248.991	-0.158756	0.251957	0.594615	248.991	0.472824	0.000791732	0.0106983	248.991	1.01911	1.00517e-12	4.50935e-11	0.015978	0.00843601
ENSMUSG00000072915	Gm12258	27.5723	0.781408	0.00760835	0.0639365	27.5723	0.361651	0.18109	0.504807	27.5723	0.289956	0.28063	0.528475	27.5723	0.709713	0.0158865	0.0959108	0.00360787	0.0077398
ENSMUSG00000036202	Rif1	658.641	-0.230996	0.00763306	0.0640786	658.641	-0.0490408	0.573308	0.839662	658.641	-0.0069389	0.936524	0.973584	658.641	-0.188894	0.0290405	0.146915	0.00136996	0.00734472
ENSMUSG00000075467	Dnlz	226.787	0.242187	0.00763768	0.0640786	226.787	-0.00842349	0.926271	0.980331	226.787	-0.15512	0.0845863	0.259417	226.787	0.0954907	0.298574	0.597148	0.00132661	0.00401272
ENSMUSG00000006529	Itih1	238.8	0.408558	0.00763845	0.0640786	238.8	0.806883	1.36339e-07	1.39988e-05	238.8	0.225799	0.13363	0.341631	238.8	-0.172526	0.26776	0.56399	0.00395998	0.0165292
ENSMUSG00000079436	Kcnj13	548.537	-0.296688	0.00766301	0.0642477	548.537	-0.160051	0.152848	0.459489	548.537	-0.0768472	0.493023	0.715729	548.537	-0.213484	0.0547003	0.2239	0.00159465	0.0123301
ENSMUSG00000023353	Agap3	1450.69	-0.145454	0.00766914	0.0642621	1450.69	-0.0881335	0.106891	0.373019	1450.69	2.96952e-05	0.999567	0.999842	1450.69	-0.0572905	0.292579	0.590995	0.000437997	0.00633001
ENSMUSG00000040969	Arhgef38	2906.89	-0.321793	0.00768179	0.0643311	2906.89	0.0707299	0.557874	0.830984	2906.89	0.210663	0.0810496	0.25315	2906.89	-0.18186	0.131769	0.382782	0.00285639	0.00846511
ENSMUSG00000037613	Tnfrsf23	48.9004	0.757166	0.0077055	0.0644927	48.9004	0.158761	0.585928	0.846792	48.9004	-0.702428	0.0131224	0.0802875	48.9004	-0.104023	0.721996	0.888707	0.00616838	0.00813902
ENSMUSG00000046556	Zfp319	251.567	-0.230506	0.00771218	0.0645115	251.567	0.0581125	0.498253	0.796581	251.567	0.194558	0.0246505	0.121682	251.567	-0.0940605	0.272554	0.568857	0.00167786	0.00333686
ENSMUSG00000100370	NA	238.359	-0.300511	0.00772633	0.0645812	238.359	-0.10562	0.344841	0.684239	238.359	0.189026	0.0952022	0.278281	238.359	-0.00586441	0.95799	0.98569	0.00288454	0.00703353
ENSMUSG00000026385	Dbi	1907.25	0.241289	0.00772936	0.0645812	1907.25	0.122719	0.176333	0.497952	1907.25	-0.174311	0.0541076	0.198885	1907.25	-0.0557417	0.539459	0.784108	0.00583742	0.00813374
ENSMUSG00000035107	Dcbld2	718.806	0.206813	0.00773434	0.0645857	718.806	0.102146	0.188409	0.515095	718.806	-0.0644792	0.403566	0.643129	718.806	0.0401885	0.606894	0.826167	0.00129879	0.00674989
ENSMUSG00000006154	Eps8l1	666.564	-0.175766	0.00775579	0.064704	666.564	0.0281674	0.673057	0.888243	666.564	-0.0124547	0.851552	0.931056	666.564	-0.216388	0.00108366	0.0110953	0.00361594	0.00384227
ENSMUSG00000005917	Otx1	33.6295	-0.829538	0.00775738	0.064704	33.6295	-0.568053	0.0667003	0.284188	33.6295	0.183391	0.566865	0.767653	33.6295	-0.0780937	0.795169	0.922145	0.00159876	0.00955373
ENSMUSG00000028911	Srsf4	878.054	-0.14863	0.00778476	0.0648953	878.054	-0.0918202	0.101198	0.361281	878.054	0.000639346	0.990927	0.996576	878.054	-0.0561709	0.312749	0.609773	9.28134e-06	0.00554335
ENSMUSG00000026491	Ahctf1	1100.58	-0.220774	0.00780217	0.0650032	1100.58	-0.154113	0.0634073	0.275341	1100.58	0.0242449	0.77091	0.889524	1100.58	-0.0424161	0.608195	0.826728	0.00217884	0.00864309
ENSMUSG00000047777	Phf13	244.774	-0.211542	0.00780989	0.0650077	244.774	0.110586	0.174376	0.494823	244.774	0.0291065	0.71822	0.858751	244.774	-0.293022	0.000262495	0.00334544	0.00319004	0.00374166
ENSMUSG00000021767	Kat6b	416.976	-0.203392	0.00781162	0.0650077	416.976	-0.145508	0.0558014	0.252666	416.976	0.0731298	0.341955	0.590164	416.976	0.0152463	0.840133	0.939145	0.00260472	0.00510419
ENSMUSG00000018659	Pnpo	461.119	0.255537	0.00781992	0.0650396	461.119	0.217005	0.0248406	0.151222	461.119	-0.127585	0.181835	0.411478	461.119	-0.0890528	0.359669	0.654515	0.00533525	0.00743923
ENSMUSG00000086763	Plxna4os1	59.6148	0.445097	0.00784263	0.0651913	59.6148	0.517123	0.00158624	0.0230812	59.6148	0.145107	0.357986	0.602789	59.6148	0.0730819	0.672617	0.860737	0.000192535	0.00795654
ENSMUSG00000027775	Mfsd1	1002.63	0.164958	0.00788185	0.0654492	1002.63	0.159729	0.00963012	0.079913	1002.63	0.0720268	0.241168	0.484931	1002.63	0.0772559	0.215146	0.503504	0.000791717	0.00619418
ENSMUSG00000028195	Ccn1	2557.73	-0.47471	0.0078875	0.0654492	2557.73	-1.04518	4.92331e-09	8.64841e-07	2557.73	-0.184983	0.301177	0.550202	2557.73	0.385483	0.0307392	0.152909	0.00985535	0.0296912
ENSMUSG00000001380	Hars	497.626	0.194156	0.00788934	0.0654492	497.626	-0.0704368	0.342118	0.681432	497.626	-0.274851	0.000177991	0.00323579	497.626	-0.0102577	0.889607	0.959578	0.00441898	0.0024591
ENSMUSG00000022822	Abcc5	1242.9	0.203657	0.00789162	0.0654492	1242.9	0.0354827	0.642872	0.874516	1242.9	-0.0489362	0.521672	0.736929	1242.9	0.119239	0.120572	0.364944	0.000106669	0.00719494
ENSMUSG00000024589	Nedd4l	2421.5	-0.183405	0.00790624	0.0655333	2421.5	0.0630132	0.361107	0.69859	2421.5	0.153462	0.0262686	0.126988	2421.5	-0.0929566	0.177868	0.455287	0.000946187	0.00396185
ENSMUSG00000035969	Rusc2	582.173	-0.291283	0.0079187	0.0655992	582.173	-0.371131	0.000615486	0.0116694	582.173	0.258412	0.0185059	0.101017	582.173	0.338261	0.00179586	0.0170356	0.0110273	0.0091054
ENSMUSG00000099655	2310034G01Rik	148.397	0.40933	0.00792766	0.0656224	148.397	0.27328	0.0820389	0.32101	148.397	-0.324038	0.0346915	0.151303	148.397	-0.187988	0.233732	0.525653	0.0056897	0.00445258
ENSMUSG00000025981	Coq10b	271.848	-0.39464	0.0079305	0.0656224	271.848	-0.326161	0.0305307	0.171405	271.848	-0.254351	0.0920008	0.272969	271.848	-0.322831	0.0296676	0.149266	0.00502394	0.0132089
ENSMUSG00000074505	Fat3	102.241	-0.662917	0.00797574	0.0659464	102.241	-0.735338	0.00200411	0.0272319	102.241	0.896559	0.000303688	0.00503627	102.241	0.96898	5.301e-05	0.000823973	0.0171007	0.00836406
ENSMUSG00000053746	Ptrh1	29.2633	0.614571	0.0079787	0.0659464	29.2633	0.329185	0.177635	0.500081	29.2633	-0.477143	0.0362217	0.15551	29.2633	-0.191757	0.438979	0.718155	0.00427923	0.00476396
ENSMUSG00000019359	Gdpd2	231.473	-0.496972	0.00799867	0.066074	231.473	-0.204398	0.278624	0.622858	231.473	-0.0481157	0.799169	0.903967	231.473	-0.34069	0.068364	0.258407	0.0037998	0.0131878
ENSMUSG00000030259	Rassf8	501.121	-0.217826	0.00801091	0.0661377	501.121	-0.138795	0.082809	0.322552	501.121	0.339077	3.26667e-05	0.0007757	501.121	0.260046	0.00124454	0.0124368	0.00898112	0.00362866
ENSMUSG00000030036	Mogs	541.974	0.255599	0.00802796	0.066236	541.974	0.0190062	0.843782	0.952203	541.974	-0.136223	0.155875	0.374964	541.974	0.10037	0.30016	0.598759	0.00202399	0.00717009
ENSMUSG00000023079	Gtf2ird1	380.789	-0.211514	0.00803191	0.066236	380.789	-0.174725	0.0302886	0.170637	380.789	-0.0691876	0.393259	0.634753	380.789	-0.105976	0.181983	0.461286	0.000610004	0.00774512
ENSMUSG00000024346	Pfdn1	408.528	0.287987	0.00803719	0.0662421	408.528	0.216313	0.049699	0.234654	408.528	-0.288578	0.00786459	0.0570192	408.528	-0.216904	0.0492358	0.208015	0.00824278	0.00884137
ENSMUSG00000020048	Hsp90b1	11984.7	0.377133	0.00804481	0.0662674	11984.7	0.126679	0.37342	0.708569	11984.7	-0.250005	0.0789177	0.249334	11984.7	0.000449245	0.997482	0.999885	0.00710962	0.0147132
ENSMUSG00000006412	Pfdn2	617.352	0.167379	0.00808281	0.0665428	617.352	0.0173158	0.786557	0.934786	617.352	-0.185285	0.00335746	0.031459	617.352	-0.0352219	0.5819	0.810867	0.00418039	0.00315227
ENSMUSG00000020719	Ddx5	18302.4	-0.195283	0.00809926	0.0666406	18302.4	-0.0291593	0.692623	0.89432	18302.4	0.0126697	0.863633	0.938555	18302.4	-0.153454	0.0374531	0.17435	0.00152748	0.00816297
ENSMUSG00000030287	Itpr2	999.415	-0.364094	0.00813362	0.0668639	999.415	-0.233916	0.0886709	0.33389	999.415	0.151278	0.272221	0.52025	999.415	0.0210996	0.877774	0.953685	0.00778276	0.0143722
ENSMUSG00000029623	Pdap1	739.026	0.224841	0.00813557	0.0668639	739.026	-0.032614	0.702668	0.898351	739.026	-0.242362	0.00432968	0.0379496	739.026	0.0150925	0.85981	0.945826	0.00391874	0.0048827
ENSMUSG00000055782	Abcd2	75.0281	0.793035	0.00815016	0.0669461	75.0281	-0.401652	0.109354	0.378425	75.0281	1.64066	9.12736e-10	6.49156e-08	75.0281	2.83535	2.22243e-23	3.20822e-21	0.0288872	0.0103822
ENSMUSG00000031762	Mt2	248.86	-0.586	0.00818232	0.0671725	248.86	-1.29189	1.37859e-08	1.99009e-06	248.86	-1.19629	1.50503e-07	6.55024e-06	248.86	-0.490399	0.0267713	0.138218	0.011263	0.0302792
ENSMUSG00000080875	Gm7332	11.6084	1.3447	0.00820606	0.0673294	11.6084	-0.64451	0.186372	0.51212	11.6084	-0.765708	0.11446	0.311057	11.6084	1.2235	0.0166976	0.0995301	0.000573286	0.00453479
ENSMUSG00000018415	Gid4	555.594	-0.174225	0.0082237	0.0674362	555.594	-0.201546	0.00139954	0.0210581	555.594	0.339779	1.82705e-07	7.61098e-06	555.594	0.3671	9.18502e-09	2.6207e-07	0.0111773	0.00403921
ENSMUSG00000035455	Fignl1	18.3332	-1.22971	0.00823818	0.0675134	18.3332	-1.04878	0.0341197	0.184725	18.3332	-0.649136	0.195723	0.429688	18.3332	-0.830064	0.0700512	0.262355	0.00320669	0.0090921
ENSMUSG00000002297	Dbf4	124.647	-0.404044	0.00824238	0.0675134	124.647	-0.158116	0.313658	0.655834	124.647	-0.143676	0.359746	0.604553	124.647	-0.389605	0.0108744	0.0724946	0.0036298	0.00894112
ENSMUSG00000045996	Polr2k	174.269	0.262959	0.00824722	0.0675152	174.269	0.192084	0.0573934	0.257793	174.269	-0.141952	0.148582	0.364825	174.269	-0.0710777	0.487258	0.749649	0.0032008	0.00465201
ENSMUSG00000029163	Emilin1	382.037	0.663532	0.00825265	0.0675217	382.037	-0.353625	0.14729	0.448984	382.037	1.24122	4.77251e-07	1.80736e-05	382.037	2.25838	1.09658e-19	1.01835e-17	0.0417296	0.0219799
ENSMUSG00000104376	Gm37516	41.6745	0.552555	0.00825941	0.0675391	41.6745	0.565625	0.00794301	0.0704435	41.6745	-0.127501	0.526245	0.740024	41.6745	-0.14057	0.524109	0.774686	0.00259098	0.00749197
ENSMUSG00000025932	Eya1	280.392	-0.217139	0.00827067	0.0675431	280.392	-0.111071	0.188637	0.515527	280.392	-0.1292	0.125179	0.328426	280.392	-0.235268	0.00432986	0.0355258	0.00300517	0.00657431
ENSMUSG00000028954	Nub1	1223.94	-0.152342	0.00827439	0.0675431	1223.94	0.0189565	0.74304	0.916623	1223.94	0.0523414	0.365571	0.609358	1223.94	-0.118957	0.0391269	0.178495	0.000274232	0.00315373
ENSMUSG00000075419	Dolk	177.632	0.250808	0.00827656	0.0675431	177.632	0.204561	0.0260509	0.15592	177.632	0.139267	0.126721	0.330786	177.632	0.185514	0.05251	0.217313	0.0018837	0.00643929
ENSMUSG00000030124	Lag3	12.9406	-1.18951	0.00827843	0.0675431	12.9406	-1.74	1.59089e-05	0.000674164	12.9406	0.556175	0.237404	0.479411	12.9406	1.10667	0.00353038	0.0300659	0.00747744	0.00881045
ENSMUSG00000032473	Cldn18	14708.5	0.16942	0.0083024	0.0677008	14708.5	0.314403	9.67779e-07	7.23601e-05	14708.5	0.0604311	0.346154	0.593013	14708.5	-0.0845516	0.188032	0.468888	0.00359457	0.0121957
ENSMUSG00000003865	Gys1	1015.47	0.168809	0.00833004	0.0678632	1015.47	0.118242	0.0650743	0.280196	1015.47	-0.0590164	0.353991	0.599954	1015.47	-0.00844949	0.895621	0.961643	0.00164392	0.00591124
ENSMUSG00000056612	Ppp1r14b	222.879	0.319626	0.00833163	0.0678632	222.879	0.20847	0.0915139	0.340029	222.879	-0.294757	0.0147459	0.0875034	222.879	-0.183601	0.138089	0.393923	0.00673216	0.00778172
ENSMUSG00000020901	Pik3r5	10.6376	1.21073	0.00835504	0.0680159	10.6376	1.06918	0.0175482	0.120583	10.6376	-0.0103733	0.980019	0.992821	10.6376	0.131174	0.789676	0.919927	0.00250621	0.00902655
ENSMUSG00000019988	Nedd1	245.307	-0.239515	0.00836668	0.0680727	245.307	-0.0396016	0.661389	0.882417	245.307	0.130384	0.15364	0.371676	245.307	-0.0695288	0.439074	0.718162	0.000901226	0.00361922
ENSMUSG00000036885	Arhgef26	434.472	-0.267586	0.0084153	0.06843	434.472	-0.177724	0.0799473	0.316358	434.472	0.0560225	0.58351	0.779154	434.472	-0.0338394	0.737257	0.895849	0.00173531	0.00867537
ENSMUSG00000027475	Kif3b	776.058	0.152496	0.00844682	0.0686481	776.058	0.0640743	0.273748	0.618169	776.058	-0.152093	0.00852918	0.0604254	776.058	-0.0636713	0.27743	0.574564	0.0037165	0.00344668
ENSMUSG00000020982	Nemf	1137.86	0.153662	0.00846124	0.0687019	1137.86	0.139327	0.0173222	0.119753	1137.86	-0.0572737	0.32414	0.574757	1137.86	-0.0429378	0.465354	0.735725	0.00283493	0.00617721
ENSMUSG00000047648	Fbxo30	216.971	-0.298393	0.00846743	0.0687019	216.971	-0.306867	0.00470574	0.0490404	216.971	0.393514	0.000474487	0.00716662	216.971	0.401989	0.000236087	0.00304615	0.0101366	0.00568692
ENSMUSG00000048440	Cyp4f16	191.763	0.244521	0.00846757	0.0687019	191.763	0.279281	0.00305597	0.0367689	191.763	-0.0800204	0.380715	0.622594	191.763	-0.114781	0.230982	0.522912	0.00381756	0.00709912
ENSMUSG00000034161	Scx	98.9147	-0.40668	0.00850053	0.0689309	98.9147	-0.147764	0.352186	0.69045	98.9147	-0.102019	0.521267	0.736751	98.9147	-0.360935	0.0193278	0.109949	0.00186002	0.00849992
ENSMUSG00000045502	Hcar2	180.148	-0.430429	0.00853642	0.0691834	180.148	-0.620387	0.000270946	0.00629042	180.148	-0.718141	2.34759e-05	0.000591156	180.148	-0.528183	0.00129875	0.0128786	0.00989102	0.0174817
ENSMUSG00000021379	Id4	57.9267	-0.559634	0.00857246	0.0694369	57.9267	-0.572553	0.00720748	0.0656371	57.9267	0.00457161	0.983375	0.994085	57.9267	0.0174902	0.932466	0.973963	0.00162573	0.0104062
ENSMUSG00000031787	Katnb1	236.302	0.247188	0.00858436	0.0694947	236.302	0.0348191	0.719816	0.905327	236.302	-0.353702	0.000185667	0.00333789	236.302	-0.141334	0.143058	0.402663	0.00590579	0.00221189
ENSMUSG00000025626	Phf6	170.174	-0.285836	0.00860358	0.0696116	170.174	0.0382626	0.719652	0.905292	170.174	0.296519	0.00629076	0.048979	170.174	-0.02758	0.796356	0.92263	0.00283848	0.00195269
ENSMUSG00000048163	Selplg	20.861	0.883674	0.00864539	0.0699112	20.861	1.74255	8.93317e-07	6.74848e-05	20.861	0.20675	0.507973	0.726746	20.861	-0.652127	0.0829618	0.291255	0.00498958	0.0115032
ENSMUSG00000002768	Mea1	460.348	0.277932	0.00865366	0.0699392	460.348	0.0948798	0.371915	0.707533	460.348	-0.173148	0.100607	0.288013	460.348	0.00990399	0.926021	0.971113	0.00398129	0.00733756
ENSMUSG00000053687	Dpep2	176.438	-0.273316	0.0086586	0.0699404	176.438	-0.0242797	0.820438	0.944268	176.438	-0.0621009	0.559885	0.76277	176.438	-0.311137	0.00292639	0.0259124	0.00210104	0.00668786
ENSMUSG00000030577	Cd22	10.3774	1.33774	0.0087	0.0702359	10.3774	1.18504	0.0184597	0.124509	10.3774	-0.0464413	0.920384	0.96632	10.3774	0.106252	0.845425	0.941154	0.000458396	0.00804642
ENSMUSG00000026817	Ak1	672.663	0.209503	0.00870745	0.0702572	672.663	0.0874028	0.272459	0.61685	672.663	-0.0310316	0.695511	0.847164	672.663	0.0910689	0.256256	0.552339	6.79056e-05	0.00516933
ENSMUSG00000097363	Gm26717	27.5049	0.660276	0.00871394	0.0702706	27.5049	0.0760706	0.772997	0.92854	27.5049	-0.631474	0.0116867	0.0746349	27.5049	-0.0472686	0.858394	0.945577	0.00376157	0.0032505
ENSMUSG00000045165	AI467606	351.223	0.292448	0.00873659	0.0704143	351.223	0.178504	0.108672	0.377229	351.223	-0.0373854	0.734967	0.868592	351.223	0.0765586	0.495627	0.75612	0.00098758	0.00627794
ENSMUSG00000048677	Tpcn2	317.052	-0.227091	0.00880728	0.0709448	317.052	0.0170034	0.843379	0.952033	317.052	0.180072	0.0380634	0.160774	317.052	-0.0640222	0.456282	0.729611	0.00187201	0.00343559
ENSMUSG00000026622	Nek2	280.845	0.358814	0.00881472	0.070949	280.845	0.274899	0.0490005	0.231957	280.845	-0.406861	0.0030002	0.0290457	280.845	-0.322945	0.0206524	0.11528	0.00987587	0.00622952
ENSMUSG00000023021	Cers5	874.949	0.135918	0.00881754	0.070949	874.949	0.111044	0.0317471	0.17573	874.949	0.0102134	0.84229	0.926627	874.949	0.035087	0.502017	0.759903	6.3586e-05	0.00411367
ENSMUSG00000007837	Prrg2	255.215	0.205128	0.00884102	0.0710987	255.215	0.132778	0.0980221	0.354631	255.215	-0.180437	0.0206739	0.108696	255.215	-0.108087	0.179967	0.458407	0.00384191	0.00405748
ENSMUSG00000017781	Pitpna	1593.08	0.150648	0.00889172	0.0714671	1593.08	0.0703949	0.223438	0.560228	1593.08	-0.123115	0.032261	0.144862	1593.08	-0.0428622	0.459172	0.731512	0.00396724	0.00451097
ENSMUSG00000062933	Gm10123	428.676	0.235776	0.00891663	0.0716278	428.676	0.000571931	0.99502	0.998719	428.676	-0.327208	0.00029646	0.00493424	428.676	-0.0920041	0.313929	0.610685	0.0064569	0.00408886
ENSMUSG00000058729	Lin9	58.7476	-0.491905	0.00893856	0.0717644	58.7476	-0.430611	0.0217904	0.138614	58.7476	0.055913	0.772803	0.890498	58.7476	-0.00538111	0.976415	0.993588	0.000777676	0.00688328
ENSMUSG00000028430	Nol6	529.543	0.178034	0.00897245	0.0719969	529.543	0.030304	0.659515	0.881842	529.543	-0.164273	0.0156595	0.090645	529.543	-0.0165437	0.810347	0.926984	0.00227334	0.00397703
ENSMUSG00000032254	Kif23	115.963	-0.723586	0.00903298	0.0724427	115.963	-0.470962	0.0951993	0.348046	115.963	-0.41541	0.141303	0.353135	115.963	-0.668034	0.0158762	0.0958887	0.00692423	0.014143
ENSMUSG00000033361	Prrg3	5432.7	0.234139	0.00905459	0.0725761	5432.7	0.337502	0.00016803	0.00435147	5432.7	0.0705857	0.43087	0.666535	5432.7	-0.032777	0.715094	0.884385	0.00184606	0.0140802
ENSMUSG00000071637	Cebpd	1433.42	-0.410983	0.00906592	0.072627	1433.42	-0.450784	0.00426031	0.0461675	1433.42	-0.174561	0.268856	0.51639	1433.42	-0.134759	0.391709	0.683147	0.00247508	0.0207717
ENSMUSG00000027496	Aurka	36.7007	-1.17234	0.0090947	0.0728175	36.7007	-0.792808	0.0828234	0.322552	36.7007	-0.226333	0.624417	0.80529	36.7007	-0.605864	0.172465	0.447624	0.00287178	0.0120717
ENSMUSG00000027483	Bpifa1	7709.89	-0.82787	0.00911006	0.0728867	7709.89	-0.647539	0.0413334	0.210273	7709.89	0.505773	0.111125	0.306382	7709.89	0.325442	0.305168	0.602648	0.0169715	0.0345466
ENSMUSG00000005043	Sgsh	409.313	0.197419	0.00911334	0.0728867	409.313	0.0960498	0.203434	0.533345	409.313	-0.0412784	0.581142	0.777499	409.313	0.0600906	0.431553	0.711851	0.000635601	0.00542804
ENSMUSG00000028863	Meaf6	259.603	0.224209	0.00913232	0.072974	259.603	0.0726929	0.3954	0.72442	259.603	-0.0518755	0.539971	0.748394	259.603	0.0996411	0.25141	0.546873	0.000181667	0.00436579
ENSMUSG00000020857	Nme2	1041.11	0.392431	0.00913426	0.072974	1041.11	-0.0933381	0.536301	0.821006	1041.11	-0.476658	0.00154991	0.0179205	1041.11	0.00911088	0.951845	0.982761	0.00821629	0.0090587
ENSMUSG00000023505	Cdca3	36.0791	-1.12516	0.00914926	0.0730538	36.0791	-1.3	0.00358177	0.0408625	36.0791	-0.673587	0.136126	0.345967	36.0791	-0.498747	0.241433	0.534719	0.00188078	0.0155091
ENSMUSG00000079293	Clec7a	66.8857	1.15848	0.00919851	0.0734069	66.8857	2.47967	3.94661e-08	4.91809e-06	66.8857	0.521519	0.231436	0.472067	66.8857	-0.799673	0.0821864	0.28902	0.00818696	0.0292838
ENSMUSG00000036264	Fstl4	63.2423	-0.658054	0.00921497	0.073498	63.2423	-0.589062	0.0285111	0.16353	63.2423	-0.794953	0.002901	0.0283599	63.2423	-0.863945	0.000698588	0.00765821	0.00667589	0.0156591
ENSMUSG00000031775	Pllp	46.0398	-0.639537	0.00924615	0.0737063	46.0398	-0.785197	0.0013748	0.020789	46.0398	-0.0217829	0.931794	0.971452	46.0398	0.123877	0.600025	0.821953	0.00229952	0.0106101
ENSMUSG00000050708	Ftl1	14406	-0.185332	0.00925751	0.0737566	14406	-0.213012	0.00279006	0.0345616	14406	-0.0998699	0.161038	0.382572	14406	-0.0721899	0.310655	0.608292	0.00115074	0.0115663
ENSMUSG00000031939	Taf1d	118.9	-0.350014	0.00930675	0.0740893	118.9	-0.430011	0.00206907	0.0278551	118.9	-0.301271	0.0320229	0.144041	118.9	-0.221274	0.0977952	0.32325	0.00169705	0.00946808
ENSMUSG00000004561	Mettl17	106.465	0.361442	0.00931537	0.0740893	106.465	-0.0860039	0.514513	0.807683	106.465	0.103942	0.436223	0.671087	106.465	0.551388	6.0748e-05	0.000920692	0.00481143	0.00425864
ENSMUSG00000068762	Gstm6	33.0891	-0.668081	0.00931739	0.0740893	33.0891	-0.461838	0.0800353	0.31658	33.0891	-0.0977731	0.71683	0.858565	33.0891	-0.304016	0.225647	0.516759	0.00195721	0.00745788
ENSMUSG00000058099	Nfam1	13.654	0.97887	0.0093196	0.0740893	13.654	1.46607	7.82527e-05	0.00236216	13.654	0.377019	0.255548	0.500926	13.654	-0.110179	0.789027	0.919841	0.00132142	0.010111
ENSMUSG00000049649	Gpr3	10.1089	-1.32431	0.00933164	0.0741446	10.1089	-1.69216	0.00444027	0.0472894	10.1089	-1.22593	0.0431931	0.174351	10.1089	-0.858076	0.0833734	0.292208	0.00312021	0.012127
ENSMUSG00000032481	Smarcc1	959.381	0.126226	0.00933733	0.0741494	959.381	-0.0218868	0.656196	0.880819	959.381	-0.178306	0.000247412	0.00423886	959.381	-0.0301936	0.538365	0.783519	0.00314043	0.00170151
ENSMUSG00000035781	R3hdm4	1477.08	0.182897	0.00934675	0.0741838	1477.08	0.171073	0.0158617	0.112537	1477.08	-0.212171	0.00257218	0.0259352	1477.08	-0.200347	0.00472514	0.0381254	0.0087431	0.00618066
ENSMUSG00000022228	Zscan26	1218.68	-0.167962	0.00935395	0.0742005	1218.68	-0.0621623	0.338122	0.677172	1218.68	-0.0188272	0.771861	0.889835	1218.68	-0.124627	0.053669	0.220669	0.00094012	0.00651842
ENSMUSG00000027472	Pdrg1	377.794	0.184456	0.00937495	0.0743267	377.794	-0.0186876	0.790586	0.936448	377.794	-0.0529109	0.450353	0.680646	377.794	0.150233	0.035037	0.166343	0.000499758	0.00360967
ENSMUSG00000062866	Phactr2	1178	-0.21632	0.00943282	0.0747448	1178	-0.0438621	0.596757	0.851537	1178	0.229674	0.00581579	0.0464626	1178	0.057216	0.490385	0.752166	0.00568354	0.00423884
ENSMUSG00000048647	Exd1	26.0469	-0.661811	0.00945021	0.074842	26.0469	-0.301622	0.194958	0.522882	26.0469	0.635124	0.0127699	0.07895	26.0469	0.274935	0.237329	0.529658	0.00377931	0.00424678
ENSMUSG00000030037	Mrpl53	266.107	0.231855	0.00946391	0.0749098	266.107	0.138088	0.123262	0.406293	266.107	-0.0789665	0.370731	0.613606	266.107	0.0148003	0.870395	0.951016	0.00249449	0.00584901
ENSMUSG00000029616	Erp29	700.053	0.233469	0.00947155	0.0749295	700.053	0.140085	0.120467	0.40085	700.053	-0.107473	0.230468	0.471279	700.053	-0.0140883	0.876389	0.953225	0.00336901	0.00893222
ENSMUSG00000025512	Chid1	408.076	0.231298	0.00947752	0.0749361	408.076	0.0679659	0.44444	0.761003	408.076	-0.0586277	0.506823	0.726052	408.076	0.104704	0.243127	0.536468	0.000237109	0.00661439
ENSMUSG00000028678	Kif2c	25.5565	-1.3241	0.00950011	0.075074	25.5565	-0.695509	0.180304	0.50409	25.5565	-0.0951712	0.856547	0.934237	25.5565	-0.723765	0.150136	0.413277	0.00121153	0.0120283
ENSMUSG00000017721	Pigt	945.279	0.163578	0.00950608	0.0750805	945.279	0.133863	0.0342931	0.185036	945.279	-0.0568745	0.364736	0.608683	945.279	-0.027159	0.66921	0.8592	0.0028346	0.00645681
ENSMUSG00000032187	Smarca4	2276.17	0.16214	0.00951127	0.0750808	2276.17	0.0154336	0.805605	0.940903	2276.17	-0.171496	0.00608076	0.047788	2276.17	-0.0247903	0.692689	0.871538	0.00375906	0.00491444
ENSMUSG00000024538	Ppic	2400.24	0.238947	0.00952013	0.0751101	2400.24	0.299039	0.00117809	0.0185292	2400.24	0.00773461	0.932982	0.971912	2400.24	-0.0523575	0.57079	0.804615	0.00397269	0.0121644
ENSMUSG00000025352	Gdf11	19.41	0.954037	0.00954078	0.0752069	19.41	0.834891	0.0212648	0.136222	19.41	0.0153137	0.964578	0.985601	19.41	0.13446	0.726669	0.890494	0.00255878	0.00945413
ENSMUSG00000063409	Lrrc43	101.903	0.429766	0.00954272	0.0752069	101.903	-0.0693545	0.684317	0.892743	101.903	-0.553229	0.000909183	0.0118887	101.903	-0.0541081	0.74975	0.902836	0.00445288	0.00163578
ENSMUSG00000021483	Cdk20	66.7242	0.412644	0.00956271	0.0753125	66.7242	-0.0968622	0.54526	0.824904	66.7242	-0.31116	0.0479205	0.185277	66.7242	0.198346	0.220935	0.510932	0.000309715	0.00144219
ENSMUSG00000033578	Tmem35a	54.1343	-0.55661	0.00956855	0.0753125	54.1343	-0.586646	0.0016057	0.0232947	54.1343	0.972752	3.10318e-06	9.77202e-05	54.1343	1.00279	2.01868e-07	4.8092e-06	0.0125896	0.00476621
ENSMUSG00000062175	Tgif2	120.935	-0.330747	0.00957161	0.0753125	120.935	-0.196153	0.141175	0.437986	120.935	-0.237214	0.0739692	0.239226	120.935	-0.371808	0.00373613	0.0316151	0.00361458	0.00843916
ENSMUSG00000018326	Ywhab	2728.3	0.10902	0.00958391	0.0753572	2728.3	0.0551958	0.18785	0.514391	2728.3	0.0364046	0.384506	0.6261	2728.3	0.0902284	0.0322332	0.157864	0.00126366	0.00546843
ENSMUSG00000025764	Jade1	477.044	-0.213091	0.00958763	0.0753572	477.044	-0.0872471	0.297296	0.63913	477.044	-0.134104	0.108124	0.301157	477.044	-0.259948	0.00163004	0.0156664	0.00338096	0.00862732
ENSMUSG00000037492	Zmat4	87.904	-0.475497	0.00959997	0.0753873	87.904	0.514595	0.00467313	0.0487839	87.904	0.590789	0.0012068	0.014794	87.904	-0.399304	0.0291279	0.147153	0.000411492	0.000513475
ENSMUSG00000022336	Eif3e	1455.73	-0.202469	0.00960741	0.0753873	1455.73	-0.110385	0.156537	0.465207	1455.73	0.155025	0.0474771	0.184604	1455.73	0.062941	0.418979	0.703903	0.00491147	0.00726578
ENSMUSG00000032846	Zswim6	273.147	-0.278222	0.00961015	0.0753873	273.147	-0.250601	0.0194037	0.128594	273.147	0.0439871	0.685194	0.841181	273.147	0.0163666	0.877432	0.953631	0.00152191	0.00815722
ENSMUSG00000041890	Git2	497.194	-0.187208	0.00961213	0.0753873	497.194	-0.0785287	0.27195	0.616613	497.194	0.155341	0.0317388	0.143445	497.194	0.0466624	0.51369	0.768161	0.00366715	0.00512518
ENSMUSG00000066877	Nck2	346.156	-0.25017	0.0096323	0.0755048	346.156	-0.0852452	0.378344	0.711945	346.156	0.0674528	0.488278	0.71246	346.156	-0.0974723	0.310301	0.608134	0.000102517	0.0064002
ENSMUSG00000059713	Rcan3	225.779	0.222281	0.00963804	0.0755092	225.779	0.0501307	0.555744	0.83015	225.779	-0.045792	0.586846	0.781604	225.779	0.126359	0.144882	0.405681	0.000541376	0.00503989
ENSMUSG00000041773	Enc1	361.172	-0.228245	0.00969373	0.0758999	361.172	-0.0344342	0.701516	0.89762	361.172	-0.0817648	0.361139	0.605637	361.172	-0.275575	0.00185808	0.0175345	0.00293362	0.00505679
ENSMUSG00000008226	Scrn3	370.868	-0.239712	0.00969833	0.0758999	370.868	-0.149522	0.102394	0.363909	370.868	0.181378	0.0507193	0.191726	370.868	0.091189	0.318381	0.614932	0.00483972	0.00630117
ENSMUSG00000041798	Gck	41.4707	0.572216	0.00971857	0.0760176	41.4707	-0.617082	0.00799616	0.0708718	41.4707	-0.947711	3.33175e-05	0.000787308	41.4707	0.241586	0.284467	0.582396	0.00284638	0.000390048
ENSMUSG00000022894	Adamts5	320.75	-0.282071	0.00972524	0.076029	320.75	-0.219046	0.047782	0.227945	320.75	-0.153824	0.165211	0.388825	320.75	-0.216849	0.0464952	0.200628	0.00165504	0.00987154
ENSMUSG00000041439	Mfsd6	1552.7	-0.132774	0.00973951	0.0760997	1552.7	-0.0477774	0.352429	0.690625	1552.7	0.0387291	0.451995	0.68192	1552.7	-0.0462676	0.36663	0.661076	0.00116237	0.00472747
ENSMUSG00000001525	Tubb5	2365.93	0.363274	0.0097758	0.0763156	2365.93	0.256596	0.068326	0.286886	2365.93	-0.25427	0.0704209	0.23282	2365.93	-0.147593	0.29462	0.593145	0.010896	0.0159505
ENSMUSG00000038256	Bcl9	1037.39	0.171423	0.00977761	0.0763156	1037.39	0.0932991	0.160832	0.471526	1037.39	-0.0908615	0.169393	0.395033	1037.39	-0.012738	0.848683	0.942891	0.00219408	0.00500883
ENSMUSG00000024056	Ndc80	13.8393	-1.25216	0.00980661	0.076501	13.8393	-1.40297	0.00744783	0.0672887	13.8393	-0.755475	0.159851	0.380883	13.8393	-0.604666	0.198392	0.483705	0.00104973	0.0112218
ENSMUSG00000020911	Krt19	2232.88	-0.345823	0.00981967	0.0765384	2232.88	-0.226869	0.0912125	0.339601	2232.88	-0.330771	0.0137508	0.0829098	2232.88	-0.449725	0.000789699	0.00854141	0.0126923	0.0183473
ENSMUSG00000020941	Map3k14	217.425	-0.279583	0.00982191	0.0765384	217.425	-0.19703	0.0703918	0.292647	217.425	-0.00566795	0.958872	0.983147	217.425	-0.0882213	0.410744	0.697733	6.37831e-05	0.00652388
ENSMUSG00000031444	F10	16.1058	1.10654	0.0098331	0.0765847	16.1058	1.62018	0.000283866	0.00652709	16.1058	-0.0191284	0.962097	0.984377	16.1058	-0.532768	0.257044	0.55341	0.00503925	0.0105674
ENSMUSG00000022488	Nckap1l	29.2313	0.708767	0.00985126	0.0766707	29.2313	1.19938	8.46462e-06	0.000408656	29.2313	0.419782	0.0960065	0.27959	29.2313	-0.0708272	0.807333	0.926552	0.000697819	0.0120341
ENSMUSG00000070493	Chchd2	1657.24	0.176162	0.00985466	0.0766707	1657.24	0.0790091	0.248389	0.590479	1657.24	-0.13203	0.0527586	0.19588	1657.24	-0.0348773	0.610846	0.82817	0.00464985	0.00438794
ENSMUSG00000064326	Siva1	343.319	-0.280629	0.00989553	0.0769476	343.319	-0.233816	0.0333136	0.181658	343.319	-0.1092	0.321928	0.572334	343.319	-0.156013	0.150097	0.413277	0.00146945	0.00916983
ENSMUSG00000021950	Anxa8	1216.21	0.387718	0.00994506	0.0772915	1216.21	0.0719114	0.632964	0.870042	1216.21	-0.286778	0.0563912	0.203864	1216.21	0.0290288	0.84724	0.942167	0.00471859	0.00466247
ENSMUSG00000038132	Rbm24	122.231	0.426745	0.00996703	0.077421	122.231	-0.0743277	0.661022	0.882265	122.231	-0.547233	0.00100561	0.0129179	122.231	-0.0461609	0.784411	0.91839	0.00530552	0.00245628
ENSMUSG00000070806	Zmynd12	82.1433	0.451352	0.00997351	0.0774301	82.1433	-0.042409	0.808694	0.941678	82.1433	-0.27514	0.111505	0.306848	82.1433	0.21862	0.217847	0.507124	0.00108885	0.00267391
ENSMUSG00000029086	Prom1	915.227	0.396825	0.00998165	0.0774521	915.227	0.223036	0.147607	0.449014	915.227	-0.111969	0.466255	0.693739	915.227	0.0618194	0.688807	0.869357	0.0031924	0.00813489
ENSMUSG00000028347	Tmeff1	121.961	-0.449723	0.0100023	0.0775713	121.961	-0.397236	0.022257	0.140613	121.961	0.094947	0.591483	0.784911	121.961	0.0424602	0.804364	0.92533	0.00325438	0.0102104
ENSMUSG00000038535	Zfp280d	377.284	-0.248435	0.0100415	0.0778338	377.284	-0.0574737	0.552377	0.829071	377.284	0.0666739	0.492439	0.715258	377.284	-0.124287	0.195871	0.479483	0.000117539	0.00624816
ENSMUSG00000021738	Atxn7	785.761	-0.188343	0.0100566	0.0778738	785.761	-0.0788401	0.282531	0.626319	785.761	0.0180388	0.806254	0.908373	785.761	-0.091464	0.210155	0.497547	0.000237747	0.00555547
ENSMUSG00000022034	Esco2	14.8833	-1.43346	0.0100622	0.0778738	14.8833	-1.64096	0.00511808	0.0517178	14.8833	-0.648468	0.282741	0.530603	14.8833	-0.440974	0.412347	0.698844	0.00181571	0.0115293
ENSMUSG00000016552	Foxred2	28.8231	0.665082	0.0100627	0.0778738	28.8231	0.342943	0.154192	0.462007	28.8231	0.212327	0.371785	0.614406	28.8231	0.534466	0.0406864	0.183542	0.00179482	0.00774189
ENSMUSG00000026679	Enkur	441.772	0.372483	0.0100847	0.0780028	441.772	0.103174	0.478903	0.782342	441.772	-0.361742	0.0124141	0.0776815	441.772	-0.0924327	0.526085	0.776742	0.00665269	0.00433521
ENSMUSG00000062382	Ftl1-ps1	165.545	-0.369298	0.0101193	0.0782285	165.545	-0.323347	0.0255605	0.153933	165.545	-0.0687466	0.63817	0.812551	165.545	-0.114697	0.419903	0.704338	0.000599871	0.00998328
ENSMUSG00000040147	Maob	1680.73	-0.14687	0.010144	0.0783782	1680.73	-0.0544154	0.339695	0.678831	1680.73	0.0916823	0.10883	0.302583	1680.73	-0.000772001	0.989183	0.997116	0.00299184	0.004749
ENSMUSG00000045917	Tmem268	420.882	0.224777	0.0101965	0.0787201	420.882	0.231379	0.00839331	0.0728785	420.882	-0.0427649	0.621651	0.803516	420.882	-0.0493663	0.577448	0.808878	0.00275167	0.00747972
ENSMUSG00000105096	Gbp10	27.4533	-2.49739	0.0101991	0.0787201	27.4533	-1.57059	0.104199	0.367672	27.4533	0.558604	0.570465	0.76994	27.4533	-0.368195	0.699521	0.875227	0.00242342	0.00842404
ENSMUSG00000062580	Timm17a	547.2	0.179604	0.0102267	0.0788917	547.2	0.140028	0.0463987	0.224728	547.2	-0.077159	0.266506	0.51384	547.2	-0.0375832	0.595505	0.819796	0.00281386	0.00569641
ENSMUSG00000025144	Cenpx	203.038	0.311977	0.0102388	0.0789435	203.038	0.130592	0.278044	0.622239	203.038	-0.0138887	0.907454	0.960137	203.038	0.167496	0.171202	0.446295	0.00017638	0.00686988
ENSMUSG00000027937	Jtb	448.392	0.198203	0.0102605	0.0790482	448.392	0.239265	0.00201796	0.0273621	448.392	-0.0206161	0.787136	0.898493	448.392	-0.0616782	0.431141	0.711573	0.00372778	0.00681058
ENSMUSG00000027433	Xrn2	1144.43	-0.125441	0.0102633	0.0790482	1144.43	0.0398317	0.422997	0.746284	1144.43	-0.0829977	0.0925949	0.273712	1144.43	-0.248271	4.60078e-07	1.03999e-05	0.00492274	0.00397411
ENSMUSG00000097643	A130051J06Rik	39.652	-0.557235	0.0102822	0.0791523	39.652	-0.280636	0.204533	0.534904	39.652	0.0119199	0.957889	0.982554	39.652	-0.264678	0.212738	0.500601	0.000512352	0.00662841
ENSMUSG00000029390	Tmed2	3251.86	0.187995	0.0102908	0.0791767	3251.86	0.108179	0.140327	0.436427	3251.86	-0.127421	0.0817875	0.254544	3251.86	-0.0476055	0.516705	0.770829	0.00496857	0.00750525
ENSMUSG00000039452	Snx22	921.97	-0.391046	0.0103455	0.0795559	921.97	-0.243604	0.110239	0.379793	921.97	0.0680049	0.656328	0.822384	921.97	-0.0794379	0.601749	0.823124	0.00451828	0.0134561
ENSMUSG00000001270	Ckb	388.579	0.34245	0.0103958	0.0798548	388.579	-0.0251171	0.849435	0.953511	388.579	0.0343815	0.795117	0.901882	388.579	0.401948	0.00261484	0.0235627	0.00548475	0.00499839
ENSMUSG00000007034	Slc44a4	645.128	0.242144	0.0103998	0.0798548	645.128	0.321245	0.000754926	0.0135552	645.128	-0.146007	0.121205	0.321516	645.128	-0.225108	0.0185941	0.107243	0.00890718	0.00836824
ENSMUSG00000026831	Pierce1	474.917	0.478538	0.0104018	0.0798548	474.917	0.205926	0.270837	0.615174	474.917	-0.23888	0.199762	0.434772	474.917	0.0337315	0.857215	0.945577	0.00521241	0.00908552
ENSMUSG00000020111	Micu1	771.966	0.172854	0.0104063	0.0798548	771.966	-0.0644894	0.33389	0.673322	771.966	0.00506369	0.939632	0.975	771.966	0.242407	0.000318755	0.0039654	0.00297483	0.00339509
ENSMUSG00000070923	Klhl9	1098.96	-0.21594	0.0104155	0.079883	1098.96	0.12684	0.133549	0.424401	1098.96	0.0899497	0.28683	0.534234	1098.96	-0.25283	0.0027354	0.0244525	0.00283983	0.00465978
ENSMUSG00000024423	Impact	262.629	-0.29448	0.0104269	0.0799283	262.629	-0.238229	0.034469	0.18572	262.629	0.269298	0.0191741	0.103464	262.629	0.213047	0.058599	0.233243	0.00763106	0.00560752
ENSMUSG00000030930	Chst15	114.078	-0.488913	0.0104379	0.0799712	114.078	-0.332483	0.0570053	0.256603	114.078	1.13491	1.04831e-09	7.31309e-08	114.078	0.97848	5.37116e-08	1.38604e-06	0.0192734	0.00292924
ENSMUSG00000047641	Krt87	11.2737	1.21938	0.0104767	0.0802256	11.2737	0.436318	0.369702	0.706098	11.2737	-0.700418	0.125879	0.329501	11.2737	0.082646	0.869769	0.950879	0.00430637	0.00701626
ENSMUSG00000044906	4930503L19Rik	24.7134	-0.643831	0.010511	0.0804465	24.7134	-0.11727	0.610139	0.858326	24.7134	0.674267	0.00709042	0.0532736	24.7134	0.147706	0.523134	0.774183	0.00386748	0.00309003
ENSMUSG00000041362	Shtn1	699.105	0.152846	0.0105444	0.08066	699.105	0.149854	0.0135529	0.101075	699.105	-0.144375	0.0155061	0.090215	699.105	-0.141383	0.0200707	0.112985	0.00546339	0.00481751
ENSMUSG00000005469	Prkaca	2068.68	0.121167	0.0105712	0.080822	2068.68	0.0581436	0.219676	0.555341	2068.68	-0.0296265	0.530366	0.743318	2068.68	0.0333968	0.482442	0.74671	0.000381807	0.00395385
ENSMUSG00000037857	Nufip2	718.98	-0.193432	0.0106382	0.0812917	718.98	0.02002	0.794059	0.93753	718.98	-0.0769087	0.31397	0.562922	718.98	-0.290361	0.000134284	0.00185932	0.00442541	0.00593544
ENSMUSG00000046337	Fam178b	118.337	-0.512203	0.0106526	0.0813596	118.337	-0.290461	0.150949	0.456005	118.337	-0.0281065	0.890265	0.952595	118.337	-0.249848	0.209437	0.496854	0.00105927	0.0116463
ENSMUSG00000022359	Wdyhv1	345.988	0.309844	0.0106853	0.0815663	345.988	0.161302	0.186338	0.51212	345.988	-0.189669	0.116532	0.314577	345.988	-0.0411267	0.737243	0.895849	0.0040905	0.00480303
ENSMUSG00000022841	Ap2m1	2538.82	0.167387	0.0107218	0.0818023	2538.82	0.0242304	0.712386	0.901323	2538.82	-0.151874	0.0205364	0.108204	2538.82	-0.00871699	0.894547	0.961232	0.00410277	0.00478032
ENSMUSG00000033323	Ctdp1	311.763	-0.235182	0.0107436	0.0818724	311.763	-0.128737	0.16742	0.484034	311.763	-0.0510552	0.585147	0.780652	311.763	-0.157501	0.0866072	0.299575	0.00138492	0.00653884
ENSMUSG00000038252	Ncapd2	158.032	-0.455454	0.0107449	0.0818724	158.032	-0.443879	0.013919	0.10291	158.032	-0.167066	0.357994	0.602789	158.032	-0.17864	0.313553	0.610433	0.000854196	0.00996388
ENSMUSG00000038451	Spsb2	191.509	-0.250008	0.0107479	0.0818724	191.509	0.00331803	0.973814	0.992369	191.509	-0.0781494	0.435939	0.670817	191.509	-0.331475	0.000793583	0.00857705	0.00377169	0.00546709
ENSMUSG00000056515	Rab31	402.513	0.230088	0.0108655	0.0827207	402.513	-0.0364603	0.680772	0.891957	402.513	0.068487	0.441256	0.674192	402.513	0.335035	0.000198115	0.00262354	0.00550599	0.00369869
ENSMUSG00000045915	Ccdc42	14.6738	0.902322	0.0108743	0.0827207	14.6738	-0.0372437	0.914355	0.977654	14.6738	-0.42399	0.207592	0.44502	14.6738	0.515575	0.156293	0.423954	0.000235918	0.00454785
ENSMUSG00000057113	Npm1	2501.99	-0.135547	0.0108782	0.0827207	2501.99	-0.151155	0.00453041	0.0479446	2501.99	-0.014004	0.793015	0.901041	2501.99	0.00160398	0.975905	0.993208	0.00107343	0.00654072
ENSMUSG00000079553	Kifc1	21.7518	-1.10601	0.0108878	0.0827207	21.7518	-1.04172	0.0193092	0.128206	21.7518	-0.259913	0.569676	0.76949	21.7518	-0.324204	0.442142	0.71995	0.0011514	0.0116508
ENSMUSG00000038570	Saxo2	323.739	0.382036	0.0108901	0.0827207	323.739	0.220931	0.144844	0.445051	323.739	-0.348044	0.0202078	0.107216	323.739	-0.186939	0.217876	0.507124	0.00835662	0.00550616
ENSMUSG00000000276	Dgke	264.28	-0.212094	0.0108933	0.0827207	264.28	-0.0857236	0.298597	0.640228	264.28	0.126011	0.132256	0.339859	264.28	-0.000359566	0.996504	0.99979	0.00217021	0.00480354
ENSMUSG00000042002	Foxn4	28.9721	-1.19983	0.0109416	0.0830442	28.9721	-0.629972	0.195279	0.52294	28.9721	-0.39159	0.423248	0.660631	28.9721	-0.961447	0.0403018	0.182683	0.0041124	0.0120165
ENSMUSG00000028977	Casz1	1036.59	-0.15041	0.0109524	0.0830835	1036.59	-0.0111439	0.852962	0.954135	1036.59	-0.145794	0.0147126	0.0873766	1036.59	-0.285061	1.64822e-06	3.37515e-05	0.00563638	0.00713008
ENSMUSG00000009569	Mrtfb	598.401	-0.224103	0.010984	0.08328	598.401	-0.0761672	0.39063	0.721574	598.401	-0.0363227	0.68242	0.839778	598.401	-0.184258	0.0364191	0.170729	0.00200826	0.00723345
ENSMUSG00000009394	Syn2	66.4158	0.753825	0.0110069	0.0832818	66.4158	0.0554374	0.81335	0.943588	66.4158	2.00257	5.38472e-15	1.42744e-12	66.4158	2.70096	2.80759e-22	3.52885e-20	0.0261448	0.0144498
ENSMUSG00000062981	Mrpl42	292.28	0.228803	0.011007	0.0832818	292.28	0.0191373	0.832962	0.948129	292.28	-0.18468	0.0392722	0.163972	292.28	0.0249855	0.783958	0.91839	0.00332603	0.00436564
ENSMUSG00000018293	Pfn1	2934.87	0.233675	0.0110101	0.0832818	2934.87	0.138891	0.131757	0.421459	2934.87	-0.278928	0.0024109	0.024702	2934.87	-0.184144	0.0456561	0.19841	0.0111338	0.00754261
ENSMUSG00000062743	Zfp677	42.8004	-0.845407	0.0110113	0.0832818	42.8004	-0.168295	0.615539	0.861282	42.8004	0.174824	0.605761	0.795389	42.8004	-0.502288	0.126683	0.37487	0.000885914	0.00763433
ENSMUSG00000052477	C130026I21Rik	11.6581	-1.5593	0.0110144	0.0832818	11.6581	-0.930011	0.127464	0.41381	11.6581	0.292954	0.646743	0.816196	11.6581	-0.336337	0.564009	0.801352	0.00085092	0.0102982
ENSMUSG00000047730	Fcgbp	385.398	-1.04966	0.0110186	0.0832818	385.398	-1.6345	7.48335e-05	0.00230732	385.398	-0.0412807	0.920608	0.966359	385.398	0.543557	0.186456	0.467503	0.0106282	0.0389262
ENSMUSG00000022427	Tomm22	614.682	0.150908	0.0110346	0.0833599	614.682	0.0362697	0.546078	0.825402	614.682	-0.155264	0.00883175	0.0617587	614.682	-0.0406249	0.499523	0.758441	0.00370403	0.00333691
ENSMUSG00000026991	Pkp4	2082.84	0.134095	0.011067	0.083561	2082.84	0.20216	0.000134047	0.00362599	2082.84	-0.0298952	0.569868	0.769661	2082.84	-0.0979606	0.0650979	0.250959	0.00399582	0.00714013
ENSMUSG00000042202	Slc35e2	243.514	-0.272388	0.0110756	0.0835829	243.514	0.131492	0.213185	0.547032	243.514	0.342026	0.00135228	0.0162171	243.514	-0.0618545	0.560023	0.798078	0.00300782	0.000886695
ENSMUSG00000059355	Wdr83os	414.922	0.230325	0.011084	0.0836033	414.922	0.0533091	0.559207	0.831461	414.922	-0.178499	0.0482434	0.186279	414.922	-0.00148371	0.987075	0.996605	0.00434928	0.00527341
ENSMUSG00000059474	Mbtd1	318.357	-0.261154	0.0111001	0.0836394	318.357	0.0934596	0.358782	0.696972	318.357	0.286325	0.00527152	0.0432277	318.357	-0.0682891	0.503395	0.760492	0.00260881	0.00356715
ENSMUSG00000026810	Dpm2	322.36	0.190402	0.0111003	0.0836394	322.36	0.083227	0.272627	0.617007	322.36	-0.138744	0.0625552	0.21664	322.36	-0.0315686	0.679193	0.864451	0.00285888	0.00320015
ENSMUSG00000024410	Rmc1	417.822	0.161747	0.0111556	0.084013	417.822	0.0942926	0.141785	0.439087	417.822	-0.0838024	0.184541	0.415154	417.822	-0.0163477	0.800676	0.924369	0.00217171	0.00389991
ENSMUSG00000010492	Uckl1os	213.737	0.463761	0.0111782	0.0841394	213.737	0.0463061	0.801266	0.93918	213.737	-0.394886	0.0304031	0.139439	213.737	0.0225689	0.90256	0.963841	0.00470951	0.0034106
ENSMUSG00000025495	Ptdss2	368.954	0.198474	0.0111909	0.0841918	368.954	0.200785	0.00992485	0.0816155	368.954	0.0290098	0.706105	0.851883	368.954	0.0266989	0.73593	0.895604	0.000263218	0.00678567
ENSMUSG00000019929	Dcn	1151.72	-0.768911	0.0112352	0.0844558	1151.72	-0.513277	0.0917036	0.340387	1151.72	-0.988734	0.00114933	0.0142726	1151.72	-1.24437	4.13384e-05	0.000658465	0.0220285	0.0329223
ENSMUSG00000032575	Manf	1359.12	0.447534	0.0112376	0.0844558	1359.12	0.0411106	0.81636	0.94396	1359.12	-0.633504	0.000335195	0.00547887	1359.12	-0.227081	0.199297	0.485262	0.0159147	0.0105689
ENSMUSG00000068141	Gm10232	8.70544	-1.11111	0.0112662	0.084627	8.70544	0.370186	0.41705	0.742038	8.70544	0.441302	0.33588	0.584601	8.70544	-1.03999	0.0170355	0.101006	0.000520958	0.00620156
ENSMUSG00000037174	Elf2	964.689	-0.137379	0.0113187	0.0849367	964.689	-0.093096	0.0877956	0.332742	964.689	-0.0294846	0.589509	0.783647	964.689	-0.0737677	0.172931	0.448476	0.00100904	0.0054746
ENSMUSG00000037490	Slc2a12	159.815	0.354814	0.0113191	0.0849367	159.815	0.194516	0.165209	0.480118	159.815	-0.105081	0.447043	0.678381	159.815	0.055216	0.697456	0.874068	0.00210576	0.00602276
ENSMUSG00000094724	Rnaset2b	2667.59	0.348909	0.0113633	0.0852247	2667.59	0.237394	0.0853036	0.327457	2667.59	-0.23061	0.094173	0.276488	2667.59	-0.119095	0.388209	0.679563	0.00946432	0.0165371
ENSMUSG00000035509	Fbxl21	22.6054	-0.816065	0.0113798	0.0853048	22.6054	-0.573099	0.0669563	0.284709	22.6054	0.340532	0.304335	0.553406	22.6054	0.0975664	0.747616	0.901974	0.00453895	0.00852696
ENSMUSG00000032507	Fbxl2	61.654	0.600962	0.0114465	0.0857173	61.654	0.181427	0.446775	0.762761	61.654	-0.295014	0.207351	0.444716	61.654	0.124521	0.606981	0.826167	0.00189644	0.0042931
ENSMUSG00000052544	St6galnac3	51.9558	0.603651	0.0114466	0.0857173	51.9558	0.897437	0.000474481	0.00948962	51.9558	-0.566898	0.017214	0.0962096	51.9558	-0.860684	0.000829359	0.00889776	0.0100312	0.00897877
ENSMUSG00000031634	Ufsp2	332.506	0.209618	0.0114678	0.0857312	332.506	0.00926352	0.912662	0.976848	332.506	-0.259003	0.00181902	0.0201779	332.506	-0.0586487	0.486695	0.749394	0.00476593	0.00364093
ENSMUSG00000032006	Pdgfd	28.3158	-0.972446	0.0114723	0.0857312	28.3158	-0.358067	0.307908	0.649588	28.3158	1.31803	0.000517699	0.0076864	28.3158	0.703648	0.0484534	0.206022	0.0106649	0.00360765
ENSMUSG00000041697	Cox6a1	1313.75	0.20521	0.0114736	0.0857312	1313.75	0.0205148	0.801494	0.939228	1313.75	-0.256401	0.00159432	0.0183612	1313.75	-0.0717053	0.37929	0.672592	0.00690232	0.00479842
ENSMUSG00000030695	Aldoa	5453.21	0.169416	0.0114759	0.0857312	5453.21	-0.026399	0.693979	0.89448	5453.21	-0.198962	0.00299165	0.0290264	5453.21	-0.00314708	0.962587	0.987512	0.00468832	0.00320223
ENSMUSG00000046516	Cox17	379.951	0.201862	0.0114779	0.0857312	379.951	0.12942	0.103118	0.365273	379.951	0.00109147	0.988937	0.996138	379.951	0.0735338	0.361181	0.656184	0.000640089	0.00629117
ENSMUSG00000033533	Acsm1	142.602	-0.627923	0.0115019	0.0858667	142.602	-0.547516	0.0294751	0.167134	142.602	-0.302895	0.230107	0.471098	142.602	-0.383302	0.121546	0.366632	0.00625157	0.0148043
ENSMUSG00000035984	Nme5	495.894	0.381148	0.0115445	0.0861403	495.894	0.0294366	0.846397	0.952377	495.894	-0.466208	0.00202383	0.0217926	495.894	-0.114496	0.450768	0.726289	0.00807536	0.00239061
ENSMUSG00000059714	Flot1	823.937	0.163719	0.0115996	0.0865073	823.937	0.066136	0.308972	0.650891	823.937	-0.08339	0.196523	0.430621	823.937	0.0141929	0.827934	0.933804	0.00190337	0.00402992
ENSMUSG00000020571	Pdia6	4536.47	0.384317	0.0116104	0.0865438	4536.47	0.1082	0.477611	0.781352	4536.47	-0.354694	0.0198367	0.105825	4536.47	-0.0785769	0.606074	0.825538	0.010359	0.0131456
ENSMUSG00000022210	Dhrs4	319.176	0.197761	0.011626	0.0866161	319.176	-0.0172337	0.826836	0.946964	319.176	-0.152246	0.050788	0.191837	319.176	0.0627495	0.428214	0.710403	0.00169539	0.0034617
ENSMUSG00000060032	H2aj	915.472	0.12522	0.0116373	0.0866182	915.472	0.0446403	0.354846	0.693112	915.472	0.167322	0.000570282	0.00826512	915.472	0.247902	5.00403e-07	1.12072e-05	0.00543306	0.00534154
ENSMUSG00000031976	Urb2	188.627	-0.287359	0.0116382	0.0866182	188.627	0.0439686	0.701684	0.89762	188.627	0.0958544	0.404546	0.644058	188.627	-0.235473	0.0383322	0.176638	0.00200271	0.00310805
ENSMUSG00000054942	Miga1	587.609	0.220091	0.0116898	0.0869057	587.609	0.181729	0.036175	0.192213	587.609	0.0667121	0.439892	0.673353	587.609	0.105075	0.230657	0.522608	0.000578128	0.00874161
ENSMUSG00000100444	C530043A13Rik	12.021	1.03529	0.0116936	0.0869057	12.021	-0.104672	0.795888	0.938143	12.021	-0.586389	0.134996	0.344271	12.021	0.553569	0.190041	0.471508	0.00124489	0.00345737
ENSMUSG00000073643	Wdfy1	346.061	-0.231525	0.0116974	0.0869057	346.061	0.0119747	0.894777	0.970044	346.061	0.261221	0.00434522	0.0379848	346.061	0.0177205	0.845236	0.941087	0.00355567	0.00442325
ENSMUSG00000028862	Map3k6	45.2834	0.497575	0.0117037	0.0869057	45.2834	-0.170055	0.356766	0.694767	45.2834	0.0115275	0.950831	0.979322	45.2834	0.679158	0.000499278	0.00577278	0.00380522	0.00382046
ENSMUSG00000034659	Tmem109	1594.13	-0.13293	0.011707	0.0869057	1594.13	-0.203174	0.000104031	0.0029799	1594.13	0.0808344	0.125668	0.329125	1594.13	0.151079	0.00386751	0.0323884	0.00539577	0.00654878
ENSMUSG00000041958	Pigs	777.316	0.161235	0.0117126	0.0869057	777.316	0.264689	3.46597e-05	0.00124468	777.316	0.0532011	0.400334	0.640365	777.316	-0.0502531	0.436815	0.716276	0.00204701	0.00878394
ENSMUSG00000025782	Taf3	314.43	-0.175303	0.0117289	0.086948	314.43	-0.164915	0.0184007	0.124262	314.43	-0.0221159	0.754522	0.88041	314.43	-0.0325035	0.636474	0.841933	0.00122588	0.00576136
ENSMUSG00000036748	Cuedc2	357.511	0.245746	0.0117302	0.086948	357.511	0.0649662	0.506407	0.801326	357.511	-0.134708	0.164545	0.387993	357.511	0.0460714	0.639523	0.842907	0.0022226	0.00655296
ENSMUSG00000041164	Zmiz2	975.274	-0.103944	0.0117438	0.0870046	975.274	-0.018774	0.650548	0.878158	975.274	0.0145003	0.726721	0.863132	975.274	-0.0706693	0.086335	0.299278	0.000547067	0.0027719
ENSMUSG00000024972	Lgals12	32.7014	-0.800572	0.0117669	0.0871315	32.7014	-0.949684	0.00407746	0.0448674	32.7014	-0.452707	0.179073	0.407632	32.7014	-0.303595	0.329197	0.624392	0.00269881	0.0112013
ENSMUSG00000034617	Mtrr	142.427	0.26993	0.0118068	0.087382	142.427	-0.114356	0.279467	0.62297	142.427	-0.127383	0.227049	0.46791	142.427	0.256903	0.0168453	0.100206	0.000797521	0.00307079
ENSMUSG00000041084	Ostc	739.041	0.336478	0.011837	0.0875614	739.041	0.133402	0.320483	0.661606	739.041	-0.320675	0.016402	0.093269	739.041	-0.117598	0.381369	0.673967	0.00807734	0.00997049
ENSMUSG00000026437	Cdk18	350.323	0.283799	0.011875	0.0877539	350.323	0.0814518	0.475791	0.78108	350.323	-0.309556	0.00607095	0.0477685	350.323	-0.107209	0.3479	0.643622	0.00673583	0.00596954
ENSMUSG00000031134	Rbmx	715.474	-0.204998	0.0118751	0.0877539	715.474	-0.200437	0.0153199	0.109815	715.474	-0.230531	0.00522325	0.0429526	715.474	-0.235093	0.00396699	0.033013	0.00421185	0.0103657
ENSMUSG00000041881	Ndufa7	794.367	0.163454	0.0118962	0.0878221	794.367	0.156514	0.0168222	0.11685	794.367	-0.0977304	0.131077	0.33807	794.367	-0.09079	0.16718	0.440774	0.00391532	0.00475593
ENSMUSG00000024927	Rela	1018.66	-0.144987	0.0118963	0.0878221	1018.66	-0.127976	0.0259582	0.155523	1018.66	0.0463827	0.422563	0.660198	1018.66	0.0293719	0.608095	0.826669	0.00205664	0.00578473
ENSMUSG00000037605	Adgrl3	84.1529	0.63458	0.0119133	0.0879028	84.1529	-0.54496	0.0117498	0.0919043	84.1529	1.22238	1.07588e-07	4.87151e-06	84.1529	2.40192	1.32846e-23	2.01761e-21	0.0261863	0.00688397
ENSMUSG00000028207	Asph	951.57	-0.157086	0.0119451	0.088037	951.57	-0.235368	0.000155961	0.00408978	951.57	0.0186343	0.766616	0.886803	951.57	0.0969162	0.117707	0.359234	0.00340397	0.00729646
ENSMUSG00000019699	Akt3	182.455	-0.346977	0.0119491	0.088037	182.455	-0.472517	0.000300397	0.00683274	182.455	0.549344	5.79247e-05	0.00127767	182.455	0.674884	3.30576e-07	7.62627e-06	0.0146655	0.00730253
ENSMUSG00000003402	Prkcsh	1152.01	0.173562	0.0119551	0.088037	1152.01	0.126179	0.0687642	0.287933	1152.01	-0.107881	0.117321	0.315541	1152.01	-0.0604976	0.384028	0.676268	0.00444048	0.00714798
ENSMUSG00000036199	Ndufa13	809.438	0.241829	0.0119556	0.088037	809.438	0.056598	0.558034	0.830984	809.438	-0.214137	0.0258823	0.125922	809.438	-0.0289068	0.765045	0.909076	0.005365	0.00630536
ENSMUSG00000002055	Spag5	51.3846	-0.763295	0.0119802	0.0881306	51.3846	-1.10748	0.000513186	0.0101112	51.3846	-0.816421	0.0110132	0.0718124	51.3846	-0.472232	0.117057	0.357988	0.00307092	0.0144975
ENSMUSG00000032854	Ugt8a	45.2315	0.958531	0.0119804	0.0881306	45.2315	0.108828	0.781689	0.932592	45.2315	-1.13767	0.00298414	0.0290059	45.2315	-0.287968	0.461535	0.732625	0.0103601	0.00698323
ENSMUSG00000022861	Dgkg	87.875	-0.404079	0.0119873	0.0881369	87.875	0.067813	0.668444	0.885438	87.875	0.347914	0.0308489	0.140952	87.875	-0.123979	0.432682	0.712342	0.0025202	0.00495879
ENSMUSG00000028716	Pdzk1ip1	511.185	0.297484	0.012028	0.0883821	511.185	0.432598	0.000270798	0.00629042	511.185	-0.00548842	0.962804	0.984893	511.185	-0.140603	0.23956	0.532098	0.00647524	0.0116293
ENSMUSG00000020181	Nav3	12.2107	1.32625	0.0120328	0.0883821	12.2107	-0.275557	0.490974	0.790895	12.2107	0.866184	0.0434754	0.175004	12.2107	2.46799	1.01983e-06	2.16436e-05	0.00838781	0.00751989
ENSMUSG00000034707	Gns	4588.94	0.0906393	0.0120524	0.0884817	4588.94	0.104282	0.00380827	0.04281	4588.94	0.0389661	0.278609	0.526265	4588.94	0.0253232	0.483928	0.747819	0.000386542	0.00519167
ENSMUSG00000026483	Niban1	1519.11	-0.177776	0.0120637	0.08852	1519.11	-0.120368	0.0889553	0.33427	1519.11	0.0509244	0.472987	0.699336	1519.11	-0.00648282	0.926861	0.971505	0.00327902	0.00637948
ENSMUSG00000065947	mt-Nd4l	5717.34	-0.261026	0.0120808	0.0886006	5717.34	-0.078952	0.447803	0.763622	5717.34	0.0790022	0.447659	0.679029	5717.34	-0.103072	0.321512	0.618178	0.000487037	0.0110447
ENSMUSG00000032586	Traip	8.69911	-1.0737	0.0120965	0.0886571	8.69911	-1.90355	0.000333946	0.00733893	8.69911	-1.26164	0.0216598	0.111511	8.69911	-0.431796	0.284497	0.582396	0.00117621	0.00941419
ENSMUSG00000027323	Rad51	28.9183	-0.920829	0.0121067	0.0886571	28.9183	-1.12204	0.00430112	0.0463974	28.9183	-0.870884	0.0278502	0.132231	28.9183	-0.669676	0.0656433	0.252378	0.00480775	0.0112149
ENSMUSG00000062762	Ei24	1265.02	0.134527	0.0121127	0.0886571	1265.02	0.0895406	0.0944145	0.346567	1265.02	-0.00888615	0.867566	0.940833	1265.02	0.0361007	0.502727	0.760125	0.000270837	0.00413768
ENSMUSG00000022043	Trim35	657.331	-0.192565	0.0121128	0.0886571	657.331	-0.131666	0.0838087	0.323862	657.331	0.137455	0.0736684	0.238863	657.331	0.0765567	0.314141	0.61072	0.00478427	0.00549154
ENSMUSG00000037795	N4bp2	401.786	-0.294017	0.0121351	0.0887755	401.786	0.173833	0.138576	0.433665	401.786	0.20814	0.0762598	0.243686	401.786	-0.259709	0.0266716	0.13798	0.000116482	0.00305601
ENSMUSG00000027778	Ift80	688.623	0.17189	0.0121503	0.088842	688.623	0.120174	0.0797791	0.315996	688.623	-0.0423792	0.533461	0.745408	688.623	0.00933662	0.892488	0.960206	0.00083134	0.00414718
ENSMUSG00000093989	Rnasek	893.484	0.148082	0.0121859	0.0890438	893.484	0.0946081	0.109884	0.379216	893.484	-0.0529921	0.366938	0.609959	893.484	0.000481531	0.993544	0.998819	0.00187148	0.00387231
ENSMUSG00000032782	Cntrob	134.142	-0.331499	0.0121909	0.0890438	134.142	-0.0184857	0.890625	0.968445	134.142	0.0176385	0.895705	0.955262	134.142	-0.295375	0.0253786	0.133039	0.00129205	0.00637507
ENSMUSG00000055805	Fmnl1	27.0005	0.873764	0.0121978	0.0890438	27.0005	1.26129	0.00052552	0.0102977	27.0005	-0.207334	0.538726	0.747871	27.0005	-0.594861	0.112003	0.349914	0.00563364	0.0126194
ENSMUSG00000026490	Cdc42bpa	2576.21	-0.29708	0.0122023	0.0890438	2576.21	-0.280396	0.0179648	0.122054	2576.21	0.0608775	0.607865	0.796829	2576.21	0.0441936	0.70893	0.881418	0.00677579	0.0138584
ENSMUSG00000025872	Thoc3	353.263	0.191955	0.0122251	0.0891658	353.263	0.0106755	0.890156	0.968268	353.263	-0.165063	0.0305649	0.139977	353.263	0.0162162	0.834435	0.936859	0.0019489	0.00298391
[truncated: 12,583 more rows]

## Sheet: Mouse and Human DGE Analysis Co
mouse_padj	mouse_log2fc	mmusculus_homolog_ensembl_gene	mouse_geneSymbol	ensembl_gene_id	human_log2fc	human_pval	human_padj	human_geneSymbol	concordance	signif	label_shape	geneSymbol_label	gene_categ
2.76e-25	1.78962	ENSMUSG00000063873	SLC24A3	ENSG00000185052	0.228584	0.252442	0.991738	SLC24A3	Concordant	Mouse	Concordant (Mouse)	SLC24A3	NA
5.46e-18	6.24236	ENSMUSG00000039196	ORM1	ENSG00000229314	0.193936	0.879266	0.998353	ORM1	Concordant	Mouse	Concordant (Mouse)	ORM1	AT2 cell state
8.48e-17	2.38567	ENSMUSG00000019320	NOXO1	ENSG00000196408	0.2096	0.339982	0.991738	NOXO1	Concordant	Mouse	Concordant (Mouse)	NOXO1	NA
7.69e-16	2.91632	ENSMUSG00000000562	ADORA3	ENSG00000282608	0.214281	0.689417	0.998353	ADORA3	Concordant	Mouse	Concordant (Mouse)	ADORA3	NA
1.23e-14	6.49086	ENSMUSG00000061540	ORM2	ENSG00000229314	0.193936	0.879266	0.998353	ORM1	Concordant	Mouse	Concordant (Mouse)	ORM1	NA
1.23e-14	-0.748309	ENSMUSG00000021701	PLK2	ENSG00000145632	-0.0344433	0.812684	0.998353	PLK2	Concordant	Mouse	Concordant (Mouse)	PLK2	NA
1.57e-14	0.539336	ENSMUSG00000026249	SERPINE2	ENSG00000135919	-0.0105919	0.95821	0.998353	SERPINE2	Discordant	Mouse	Discordant	SERPINE2	NA
4.54e-14	1.33899	ENSMUSG00000064246	CHIL1	ENSG00000133048	-0.242753	0.39077	0.991738	CHI3L1	Discordant	Mouse	Discordant	CHI3L1 (CHIL1)	NA
1.16e-13	1.26018	ENSMUSG00000025855	PRKAR1B	ENSG00000188191	0.193039	0.105397	0.931848	PRKAR1B	Concordant	Mouse	Concordant (Mouse)	PRKAR1B	NA
1.58e-13	1.17357	ENSMUSG00000063354	SLC39A4	ENSG00000147804	0.0567837	0.67501	0.998353	SLC39A4	Concordant	Mouse	Concordant (Mouse)	SLC39A4	NA
2.13e-13	1.66154	ENSMUSG00000037095	LRG1	ENSG00000171236	0.0715101	0.375305	0.991738	LRG1	Concordant	Mouse	Concordant (Mouse)	LRG1	AT2 cell state
2.45e-13	1.49687	ENSMUSG00000021922	ITIH4	ENSG00000055955	-0.261311	0.286602	0.991738	ITIH4	Discordant	Mouse	Discordant	ITIH4	NA
9.12e-13	-0.521796	ENSMUSG00000015839	NFE2L2	ENSG00000116044	-0.0941455	0.182695	0.983062	NFE2L2	Concordant	Mouse	Concordant (Mouse)	NFE2L2	NA
1.22e-12	-0.714473	ENSMUSG00000041548	HSPB8	ENSG00000152137	0.00581407	0.986543	0.998353	HSPB8	Discordant	Mouse	Discordant	HSPB8	NA
2.27e-12	1.02704	ENSMUSG00000060962	DMKN	ENSG00000161249	0.017209	0.817804	0.998353	DMKN	Concordant	Mouse	Concordant (Mouse)	DMKN	NA
5.94e-12	1.02267	ENSMUSG00000060703	CD302	ENSG00000241399	0.0279268	0.847635	0.998353	CD302	Concordant	Mouse	Concordant (Mouse)	CD302	AT2 cell state
6.87e-12	-0.855597	ENSMUSG00000030208	EMP1	ENSG00000134531	0.516595	0.00594226	0.473166	EMP1	Discordant	Mouse	Discordant	EMP1	NA
2.05e-11	1.34371	ENSMUSG00000011034	SLC5A1	ENSG00000100170	0.0847243	0.618099	0.993589	SLC5A1	Concordant	Mouse	Concordant (Mouse)	SLC5A1	NA
1.85e-10	-0.671077	ENSMUSG00000074063	OSGIN1	ENSG00000140961	0.398349	0.00680032	0.497393	OSGIN1	Discordant	Mouse	Discordant	OSGIN1	NA
2.11e-10	0.75479	ENSMUSG00000032548	SLCO2A1	ENSG00000174640	0.101987	0.556431	0.991738	SLCO2A1	Concordant	Mouse	Concordant (Mouse)	SLCO2A1	NA
2.24e-10	2.1465	ENSMUSG00000030650	TMC5	ENSG00000103534	-0.0255433	0.758036	0.998353	TMC5	Discordant	Mouse	Discordant	TMC5	NA
2.9e-10	3.37016	ENSMUSG00000029371	CXCL5	ENSG00000124875	0.035695	0.811418	0.998353	CXCL6	Concordant	Mouse	Concordant (Mouse)	CXCL6 (CXCL5)	NA
3.11e-10	1.3048	ENSMUSG00000025348	ITGA7	ENSG00000135424	0.0353826	0.878813	0.998353	ITGA7	Concordant	Mouse	Concordant (Mouse)	ITGA7	AT2 cell state
[truncated: 12,650 more rows]
