# Supplementary material for: Lung adenocarcinoma promotion by air pollutants
Source: Nature. Author manuscript; Available in PMC 2023 Jun 1. (PMC7614604; doi:10.1038/s41586-023-05874-3)
Supplement: Supplementary Table 6 — Published datasets of DNA sequencing of normal human tissues (skin, lung, oesophagus, colorectal, small intestine, liver, uterus and bladder) describing patient cohorts, sampling, sequencing technology and mutation calling. The presence of any EGFR mutation and EGFRL858R mutation with associated variant allele frequency (VAFs) are reported. [file EMS173669-supplement-Supplementary_Table_6.xlsx]

## Sheet: mutations_in_healthy_human_tiss
PMID	First author	tissue	sample type	patient cohort	sequencing technology	average depth	SNV detection method	indel detection method	#patients (#samples)*healthy tissue only, disease excluded	EGFRmut, patients (samples)	L858R, patients (samples)	Exon19 del, patients (samples)	VAFs all, median (range)	VAFs EGFRmut, median (range)	VAFs EGFR-L858R
26404825	Martincorena et al, 2015	skin	eyelid microbiopsy	blepharoplasty	74 gene panel	500x	ShearwaterML	ShearwaterML	4 (234)	3 (21)	0 (0)	0 (0)	0.025 (0.005-0.47)	0.027 (0.007-0.063)	-
33029006	Tang et al, 2020	skin	clonal melanocyte colonies	healthy and skin cancer	509 gene panel	489x	Mutect v3.4.46	Mutect v3.4.47	6 (133)	3 (4)	0 (0)	0 (0)	0.49 (0.03-1.00)	0.48 (0.26-0.56)	-
33087317	Fowler et al, 2021	skin	head, trunk, abdomen, forearm, leg microbiopsies	healthy and skin cancer	74 gene panel	669x	ShearwaterML	ShearwaterML	35 (1261)	34 (452)	1 (1)	0 (0)	0.012(0.002-0.39)	0.011 (0.003 - 0.10)	0.005	*male, NS, forearm biopsy
30896962	Kadara et al, 2019	lung	bulk airway, alveolar and nasal epithelium	nonsmall cell lung cancer	409 gene panel	1278x	Ion Reporter	n/a	48 (498)	0 (0)	0 (0)	n/a	0.18 (0.019 - 0.94)	-	-
31996850	Yoshida et al, 2020	lung	clonal airway basal cell colonies	bronchoscopy non-malignant	WGS	16x	CAVEMan	cgpPindel	16 (632)	0 (0)	0 (0)	0 (0)	0.5 (0.27-1.00)	-	-
30337457	Martincorena et al, 2018	esophagus	esophageal epithelium microbiopsies	organ donors	74 gene panel	871x	ShearwaterML	ShearwaterML	9 (844)	8 (46)	0 (0)	0 (0)	0.016 (0.002-0.91)	0.011 (0.003-0.179)	-
30602793	Yokoyama et al, 2019	esophagus	esophageal epithelium microbiopsies	healthy, dysplasia and esophageal squamous cell carcinoma	WES	167x	Genomon2	Genomon2	139 (578)	n.r.	n.r.	n.r.	n.r.	-	-
30602793	Yokoyama et al, 2019	esophagus	clonal esophageal colonies	healthy and esophageal squamous cell carcinoma	WGS	63x	Genomon2	Genomon2	7 (15)	n.r.	n.r.	n.r.	n.r.	-	-
31645730	Lee-six et al, 2019	colorectal	colorectal crypts laser capture dissection	healthy and colorectal cancer	WGS; 90 gene panel	15x	CAVEMan	Pindel	42 (2035)	3 (4)	0 (0)	0 (0)	-	-	-
27698416	Blokjijl et al, 2016	colon, small intestine, liver	clonal organoids	healthy biopsy and colorectal cancer	WGS	30x	GATK UnifiedGenotyper	n/a	19 (45)	n.r.	n.r.	n.r.	n.r.	-	-
31645727	Brunner et al, 2019	liver	hepatocytes laser capture dissection	colorectal cancer	WGS	32x	CAVEMan	cgpPindel	5 (169)	n.r.	n.r.	n.r.	-	-	-
30955891	Zhu et al, 2019	liver	bulk tissue	healthy, colorectal cancer and hepatocellular carcinoma	WES	86x	Mutect, Strelka2, Shimmer, Speedseq, Varscan, and Manta	as for SNV	11(11)	0 (0)	0 (0)	0 (0)	0.02 (0.011 - 0.42)	-	-
30110635	Suda et al, 2018	uterus	endometrial epithelium laser capture dissection	hysterectomy	WES	97x	Strelka	Strelka	11(11)	n.r.	n.r.	n.r.	-	-	-
32350471	Moore et al, 2020	uterus	endometrial epithelial gland laser capture dissection	healthy, infertility biopsy and hysterectomy	WGS	28x	CAVEMan	cgpPindel	28(257)	1 (1)	0 (0)	0 (0)	0.44 (0.05 - 1)	0.48	-
33004514	Lawson et al, 2020	bladder	urothelium laser capture dissection	organ donors and bladder cancer	321 gene panel	94x	ShearwaterML	ShearwaterML	20 (1914)	1 (3)	0 (0)	0 (0)	0.08 (0.005 - 0.98)	0.15 (0.06 - 0.20)	-
33004514	Lawson et al, 2020	bladder	urothelium laser capture dissection	organ donors and bladder cancer	WES	70x	CAVEMan	cgpPindel	20 (655)	0 (0)	0 (0)	0 (0)	0.14 (0.003 - 1)	-	-
33004514	Lawson et al, 2020	bladder	urothelium laser capture dissection	organ donors and bladder cancer	WGS	34x	CAVEMan	cgpPindel	20 (88)	9 (15)	0 (0)	0 (0)	0.26 (0.01 - 1.00)	0.28 (0.12 - 0.49)	-
