# Supplementary material for: Lung adenocarcinoma promotion by air pollutants
Source: Nature. Author manuscript; Available in PMC 2023 Jun 1. (PMC7614604; doi:10.1038/s41586-023-05874-3)
Supplement: Supplementary Table 7 — Clinical characteristics of each patient included in the normal lung tissue profiling work. There is one sheet dedicated to each cohort: “ddPCR - TRACERx”, “ddPCR - PEACE”, “Duplex-seq - PEACE” and “Duplex-seq BDRE”. [file EMS173669-supplement-Supplementary_Table_7.xlsx]

## Sheet: ddPCR - TRACERx
TX_PEACE	patient_id	sex	smoking_status	histology	age_group	pack_years
TRACERx	CRUK0333	Female	Smoked	Invasive adenocarcinoma	<65	29.9
TRACERx	CRUK0006	Male	Smoked	Invasive adenocarcinoma	>=65	NA
TRACERx	CRUK0303	Female	Smoked	Squamous cell carcinoma	>=65	53
TRACERx	CRUK0498	Male	Smoked	Invasive adenocarcinoma	<65	21.5
TRACERx	CRUK0948	Male	Smoked	Invasive adenocarcinoma	<65	43
TRACERx	CRUK0410	Female	Never Smoked	Invasive adenocarcinoma	>=65	0
TRACERx	CRUK0058	Male	Smoked	Invasive adenocarcinoma	>=65	60
TRACERx	CRUK0267	Female	Smoked	Invasive adenocarcinoma	>=65	5
TRACERx	CRUK0559	Male	Smoked	Invasive adenocarcinoma	>=65	36
TRACERx	CRUK0022	Female	Smoked	Invasive adenocarcinoma	>=65	32.25
TRACERx	CRUK0761	Female	Never Smoked	Invasive adenocarcinoma	>=65	0
TRACERx	CRUK0745	Male	Smoked	Invasive adenocarcinoma	>=65	57
TRACERx	CRUK0926	Female	Smoked	Invasive adenocarcinoma	>=65	4.4
TRACERx	CRUK0026	Female	Smoked	Invasive adenocarcinoma	>=65	0.05
TRACERx	CRUK0021	Female	Never Smoked	Invasive adenocarcinoma	>=65	0
TRACERx	CRUK0054	Female	Never Smoked	Invasive adenocarcinoma	>=65	0
TRACERx	CRUK0297	Male	Never Smoked	Invasive adenocarcinoma	>=65	0
TRACERx	CRUK0372	Female	Smoked	Invasive adenocarcinoma	>=65	31.8
TRACERx	CRUK0299	Female	Smoked	Invasive adenocarcinoma	<65	34
TRACERx	CRUK0916	Female	Smoked	Invasive adenocarcinoma	<65	40
TRACERx	CRUK0869	Female	Smoked	Invasive adenocarcinoma	<65	30
TRACERx	CRUK0004	Female	Smoked	Invasive adenocarcinoma	>=65	13.5
TRACERx	CRUK0060	Female	Smoked	Invasive adenocarcinoma	<65	21.75
TRACERx	CRUK0990	Female	Smoked	Invasive adenocarcinoma	<65	41
TRACERx	CRUK0543	Female	Smoked	Invasive adenocarcinoma	>=65	20
TRACERx	CRUK0420	Male	Smoked	Adenosquamous carcinoma	>=65	11.5
TRACERx	CRUK0388	Male	Smoked	Invasive adenocarcinoma	>=65	15.75
TRACERx	CRUK0514	Male	Smoked	Adenosquamous carcinoma	>=65	122.5
TRACERx	CRUK0620	Female	Smoked	Invasive adenocarcinoma	<65	20
TRACERx	CRUK0269	Male	Smoked	Invasive adenocarcinoma	>=65	98
TRACERx	CRUK0012	Male	Smoked	Invasive adenocarcinoma	<65	14.25
TRACERx	CRUK0010	Male	Never Smoked	Invasive adenocarcinoma	>=65	0
TRACERx	CRUK0922	Male	Smoked	Invasive adenocarcinoma	>=65	NA
TRACERx	CRUK0331	Male	Never Smoked	Squamous cell carcinoma	<65	0
TRACERx	CRUK0525	Female	Never Smoked	Invasive adenocarcinoma	<65	0
TRACERx	CRUK0839	Female	Smoked	Adenosquamous carcinoma	<65	0.75
TRACERx	CRUK0855	Male	Smoked	Invasive adenocarcinoma	<65	4
TRACERx	CRUK0968	Female	Never Smoked	Invasive adenocarcinoma	>=65	0
TRACERx	CRUK0930	Female	Never Smoked	Invasive adenocarcinoma	>=65	0
TRACERx	CRUK1226	Male	Never Smoked	Invasive adenocarcinoma	>=65	0
TRACERx	CRUK1299	Male	Never Smoked	Invasive adenocarcinoma	<65	0
TRACERx	CRUK0003	Female	Never Smoked	Invasive adenocarcinoma	>=65	0
TRACERx	CRUK0124	Male	Smoked	Invasive adenocarcinoma	>=65	18.75
TRACERx	CRUK0035	Male	Smoked	Invasive adenocarcinoma	>=65	27
TRACERx	CRUK0007	Male	Smoked	Invasive adenocarcinoma	>=65	0.45
TRACERx	CRUK0019	Female	Never Smoked	Invasive adenocarcinoma	<65	0
TRACERx	CRUK0492	Female	Never Smoked	Invasive adenocarcinoma	<65	0
TRACERx	CRUK0520	Male	Never Smoked	Invasive adenocarcinoma	<65	0
TRACERx	CRUK0684	Female	Smoked	Invasive adenocarcinoma	<65	4
TRACERx	CRUK0042	Male	Never Smoked	Invasive adenocarcinoma	>=65	0
TRACERx	CRUK0072	Male	Smoked	Squamous cell carcinoma	>=65	25.5
TRACERx	CRUK0061	Male	Smoked	Invasive adenocarcinoma	>=65	40
TRACERx	CRUK0096	Female	Smoked	Adenosquamous carcinoma	>=65	53
TRACERx	CRUK0100	Female	Smoked	Other	<65	25
TRACERx	CRUK0094	Male	Never Smoked	Pleomorphic carcinoma	<65	0
TRACERx	CRUK0064	Male	Smoked	Squamous cell carcinoma	>=65	26.5
TRACERx	CRUK0028	Female	Smoked	Invasive adenocarcinoma	>=65	17.5
TRACERx	CRUK0091	Female	Smoked	Squamous cell carcinoma	<65	34
TRACERx	CRUK0016	Male	Smoked	Invasive adenocarcinoma	>=65	70
TRACERx	CRUK0055	Male	Smoked	Invasive adenocarcinoma	<65	20
TRACERx	CRUK0044	Female	Smoked	Invasive adenocarcinoma	<65	33.75
TRACERx	CRUK0253	Female	Smoked	Invasive adenocarcinoma	<65	18.75
TRACERx	CRUK0316	Male	Smoked	Invasive adenocarcinoma	<65	46
TRACERx	CRUK0146	Male	Smoked	Squamous cell carcinoma	>=65	65
TRACERx	CRUK0256	Male	Smoked	Squamous cell carcinoma	>=65	25
TRACERx	CRUK0034	Female	Smoked	Invasive adenocarcinoma	>=65	35
TRACERx	CRUK0076	Male	Smoked	Squamous cell carcinoma	<65	102
TRACERx	CRUK0063	Male	Smoked	Squamous cell carcinoma	<65	92
TRACERx	CRUK0065	Male	Smoked	Squamous cell carcinoma	>=65	22.5
TRACERx	CRUK0025	Male	Smoked	Invasive adenocarcinoma	<65	55.5
TRACERx	CRUK0039	Male	Smoked	Invasive adenocarcinoma	>=65	52
TRACERx	CRUK0070	Male	Smoked	Squamous cell carcinoma	<65	42
TRACERx	CRUK0079	Female	Smoked	Squamous cell carcinoma	<65	15
TRACERx	CRUK0118	Female	Smoked	Squamous cell carcinoma	>=65	40
TRACERx	CRUK0001	Male	Smoked	Invasive adenocarcinoma	>=65	30
TRACERx	CRUK0293	Male	Smoked	Squamous cell carcinoma	>=65	108
TRACERx	CRUK0009	Male	Smoked	Invasive adenocarcinoma	<65	10.25
TRACERx	CRUK0048	Female	Smoked	Invasive adenocarcinoma	>=65	56
TRACERx	CRUK0344	Male	Smoked	Invasive adenocarcinoma	<65	1.75
TRACERx	CRUK0085	Male	Smoked	Squamous cell carcinoma	>=65	50.25
TRACERx	CRUK0024	Male	Smoked	Invasive adenocarcinoma	>=65	49.5
TRACERx	CRUK0095	Female	Smoked	Adenosquamous carcinoma	<65	19.8
TRACERx	CRUK0023	Male	Smoked	Invasive adenocarcinoma	>=65	39
TRACERx	CRUK0218	Female	Smoked	Invasive adenocarcinoma	<65	18.5
TRACERx	CRUK0227	Female	Smoked	Squamous cell carcinoma	>=65	51.25
TRACERx	CRUK0002	Male	Smoked	Invasive adenocarcinoma	>=65	8.75
TRACERx	CRUK0246	Female	Smoked	Invasive adenocarcinoma	>=65	38.25
TRACERx	CRUK0352	Male	Smoked	Invasive adenocarcinoma	>=65	35.25
TRACERx	CRUK0202	Female	Smoked	Invasive adenocarcinoma	>=65	18.8
TRACERx	CRUK0301	Female	Smoked	Invasive adenocarcinoma	>=65	39.75
TRACERx	CRUK0305	Female	Never Smoked	Invasive adenocarcinoma	<65	0
TRACERx	CRUK0343	Male	Smoked	Invasive adenocarcinoma	>=65	21
TRACERx	CRUK0496	Female	Smoked	Invasive adenocarcinoma	>=65	15.5
TRACERx	CRUK0271	Female	Smoked	Adenosquamous carcinoma	<65	61.5
TRACERx	CRUK0273	Female	Smoked	Pleomorphic carcinoma	<65	30
TRACERx	CRUK0260	Male	Smoked	Squamous cell carcinoma	>=65	53
TRACERx	CRUK0386	Male	Smoked	Invasive adenocarcinoma	>=65	NA
TRACERx	CRUK0570	Female	Smoked	Invasive adenocarcinoma	>=65	40.5
TRACERx	CRUK0504	Female	Smoked	Invasive adenocarcinoma	<65	34.4
TRACERx	CRUK0548	Female	Smoked	Invasive adenocarcinoma	>=65	4
TRACERx	CRUK0346	Male	Smoked	Squamous cell carcinoma	>=65	105
TRACERx	CRUK0495	Female	Smoked	Squamous cell carcinoma	>=65	37.5
TRACERx	CRUK0434	Female	Smoked	Pleomorphic carcinoma	>=65	18
TRACERx	CRUK0413	Female	Smoked	Invasive adenocarcinoma	>=65	27
TRACERx	CRUK0485	Male	Never Smoked	Squamous cell carcinoma	>=65	0
TRACERx	CRUK0476	Female	Smoked	Pleomorphic carcinoma	>=65	26
TRACERx	CRUK0371	Male	Smoked	Invasive adenocarcinoma	>=65	40
TRACERx	CRUK0373	Male	Smoked	Squamous cell carcinoma	<65	45
TRACERx	CRUK0073	Female	Smoked	Squamous cell carcinoma	>=65	16
TRACERx	CRUK0488	Male	Smoked	Squamous cell carcinoma	>=65	60
TRACERx	CRUK0416	Male	Smoked	Invasive adenocarcinoma	>=65	8.25
TRACERx	CRUK0428	Female	Smoked	Invasive adenocarcinoma	>=65	36.75
TRACERx	CRUK0418	Male	Smoked	Invasive adenocarcinoma	>=65	37
TRACERx	CRUK0453	Female	Smoked	Invasive adenocarcinoma	<65	6.15
TRACERx	CRUK0510	Female	Smoked	Squamous cell carcinoma	<65	53.2
TRACERx	CRUK0598	Female	Smoked	Adenosquamous carcinoma	>=65	21
TRACERx	CRUK0575	Female	Smoked	Squamous cell carcinoma	>=65	72
TRACERx	CRUK0285	Male	Smoked	Invasive adenocarcinoma	>=65	49.5
TRACERx	CRUK0584	Male	Smoked	Squamous cell carcinoma	>=65	117.5
TRACERx	CRUK0597	Male	Smoked	Squamous cell carcinoma	>=65	44.25
TRACERx	CRUK0535	Male	Smoked	Squamous cell carcinoma	<65	30
TRACERx	CRUK0578	Male	Never Smoked	Invasive adenocarcinoma	>=65	0
TRACERx	CRUK0519	Male	Smoked	Invasive adenocarcinoma	<65	21
TRACERx	CRUK0537	Female	Smoked	Invasive adenocarcinoma	<65	57
TRACERx	CRUK0530	Male	Smoked	Invasive adenocarcinoma	<65	15.75
TRACERx	CRUK0549	Female	Smoked	Squamous cell carcinoma	<65	49
TRACERx	CRUK0528	Male	Smoked	Squamous cell carcinoma	>=65	10.5
TRACERx	CRUK0513	Male	Smoked	Invasive adenocarcinoma	>=65	1.25
TRACERx	CRUK0589	Male	Smoked	Squamous cell carcinoma	<65	52.5
TRACERx	CRUK0588	Male	Never Smoked	Invasive adenocarcinoma	>=65	0
TRACERx	CRUK0553	Female	Smoked	Squamous cell carcinoma	>=65	44
TRACERx	CRUK0524	Male	Never Smoked	Pleomorphic carcinoma	>=65	0
TRACERx	CRUK0511	Female	Smoked	Invasive adenocarcinoma	>=65	30
TRACERx	CRUK0691	Male	Smoked	Squamous cell carcinoma	>=65	25
TRACERx	CRUK0642	Female	Smoked	Invasive adenocarcinoma	>=65	25
TRACERx	CRUK0644	Female	Smoked	Squamous cell carcinoma	<65	16.1
TRACERx	CRUK0617	Female	Smoked	Squamous cell carcinoma	>=65	64
TRACERx	CRUK0603	Female	Smoked	Squamous cell carcinoma	>=65	48.8
TRACERx	CRUK0609	Female	Smoked	Squamous cell carcinoma	>=65	57
TRACERx	CRUK0710	Female	Smoked	Squamous cell carcinoma	<65	50
TRACERx	CRUK0730	Female	Smoked	Invasive adenocarcinoma	>=65	9.6
TRACERx	CRUK0707	Male	Smoked	Invasive adenocarcinoma	>=65	54
TRACERx	CRUK0679	Female	Smoked	Squamous cell carcinoma	>=65	30
TRACERx	CRUK0775	Female	Smoked	Invasive adenocarcinoma	>=65	2.5
TRACERx	CRUK0734	Female	Smoked	Squamous cell carcinoma	>=65	41.25
TRACERx	CRUK0755	Female	Never Smoked	Invasive adenocarcinoma	<65	0
TRACERx	CRUK0078	Male	Smoked	Squamous cell carcinoma	<65	63
TRACERx	CRUK0794	Male	Never Smoked	Invasive adenocarcinoma	>=65	0
TRACERx	CRUK0290	Female	Smoked	Squamous cell carcinoma	>=65	33
TRACERx	CRUK0885	Female	Never Smoked	Carcinosarcoma	<65	0
TRACERx	CRUK0928	Female	Never Smoked	Invasive adenocarcinoma	>=65	0
TRACERx	CRUK0764	Male	Smoked	Invasive adenocarcinoma	>=65	1.5
TRACERx	CRUK0592	Female	Smoked	Invasive adenocarcinoma	<65	40
TRACERx	CRUK0871	Female	Smoked	Invasive adenocarcinoma	>=65	20
TRACERx	CRUK0718	Male	Never Smoked	Adenosquamous carcinoma	>=65	0
TRACERx	CRUK0423	Male	Smoked	Squamous cell carcinoma	>=65	16
TRACERx	CRUK0844	Female	Never Smoked	Invasive adenocarcinoma	<65	0
TRACERx	CRUK0909	Male	Smoked	Invasive adenocarcinoma	<65	29
TRACERx	CRUK0910	Female	Never Smoked	Invasive adenocarcinoma	>=65	0
TRACERx	CRUK0996	Male	Never Smoked	Squamous cell carcinoma	<65	0
TRACERx	CRUK0696	Female	Smoked	Invasive adenocarcinoma	<65	37
TRACERx	CRUK0071	Male	Smoked	Squamous cell carcinoma	>=65	80
TRACERx	CRUK0117	Male	Smoked	Invasive adenocarcinoma	<65	35
TRACERx	CRUK0030	Male	Smoked	Invasive adenocarcinoma	>=65	60
TRACERx	CRUK0923	Male	Never Smoked	Invasive adenocarcinoma	<65	0
TRACERx	CRUK0199	Female	Smoked	Invasive adenocarcinoma	<65	7.2
TRACERx	CRUK0029	Male	Smoked	Invasive adenocarcinoma	<65	32.5
TRACERx	CRUK0270	Male	Smoked	Invasive adenocarcinoma	>=65	162
TRACERx	CRUK0254	Male	Smoked	Squamous cell carcinoma	>=65	11
TRACERx	CRUK0017	Female	Smoked	Invasive adenocarcinoma	>=65	42
TRACERx	CRUK0067	Male	Smoked	Squamous cell carcinoma	<65	50
TRACERx	CRUK0178	Male	Smoked	Invasive adenocarcinoma	<65	51.75
TRACERx	CRUK0046	Female	Smoked	Invasive adenocarcinoma	<65	15
TRACERx	CRUK1024	Male	Smoked	Adenosquamous carcinoma	>=65	10
TRACERx	CRUK1140	Male	Smoked	Invasive adenocarcinoma	>=65	43.5
TRACERx	CRUK1125	Male	Never Smoked	Squamous cell carcinoma	>=65	0
TRACERx	CRUK1019	Female	Never Smoked	Invasive adenocarcinoma	>=65	0
TRACERx	CRUK1196	Female	Never Smoked	Invasive adenocarcinoma	>=65	0
TRACERx	CRUK1192	Male	Never Smoked	Invasive adenocarcinoma	<65	0
TRACERx	CRUK1162	Female	Never Smoked	Invasive adenocarcinoma	<65	0
TRACERx	CRUK1248	Female	Never Smoked	Invasive adenocarcinoma	>=65	0
TRACERx	CRUK0479	Female	Never Smoked	Invasive adenocarcinoma	>=65	0
TRACERx	CRUK0014	Male	Never Smoked	Invasive adenocarcinoma	>=65	0
TRACERx	CRUK0059	Female	Never Smoked	Invasive adenocarcinoma	>=65	0
TRACERx	CRUK0033	Male	Never Smoked	Invasive adenocarcinoma	>=65	0
TRACERx	CRUK0043	Male	Smoked	Invasive adenocarcinoma	>=65	4
TRACERx	CRUK0296	Female	Smoked	Invasive adenocarcinoma	<65	35.25
TRACERx	CRUK0241	Male	Smoked	Squamous cell carcinoma	>=65	42.5
TRACERx	CRUK0193	Male	Never Smoked	Invasive adenocarcinoma	>=65	0
TRACERx	CRUK0093	Male	Never Smoked	Squamous cell carcinoma	>=65	0
TRACERx	CRUK0279	Female	Never Smoked	Invasive adenocarcinoma	>=65	0
TRACERx	CRUK0385	Female	Smoked	Invasive adenocarcinoma	<65	19
TRACERx	CRUK0335	Female	Smoked	Invasive adenocarcinoma	<65	30
TRACERx	CRUK0384	Male	Smoked	Squamous cell carcinoma	>=65	70.5
TRACERx	CRUK0793	Male	Smoked	Invasive adenocarcinoma	>=65	50

## Sheet: ddPCR - PEACE
TX_PEACE	CRUKP_ID	sex	smoking_status	histology	age_group	pack_years
PEACE	CRUKP6746	Male	Never Smoked	Melanoma	>=65	Unknown
PEACE	CRUKP5107	Male	Smoked	Melanoma	>=65	Unknown
PEACE	CRUKP6170	Female	Never Smoked	Melanoma	>=65	Unknown
PEACE	CRUKP9097	Female	Smoked	Melanoma	<65	Unknown
PEACE	CRUKP3995	Male	Smoked	Kidney Cancer	<65	Unknown
PEACE	CRUKP8358	Female	Never Smoked	Kidney Cancer	<65	Unknown
PEACE	CRUKP7284	Male	Never Smoked	Mesothelioma	>=65	Unknown
PEACE	CRUKP6742	Female	Smoked	Ovarian	>=65	Unknown
PEACE	CRUKP8566	Male	Smoked	Sarcoma	>=65	Unknown
PEACE	CRUKP5884	Female	Smoked	Kidney Cancer	>=65	Unknown
PEACE	CRUKP6678	Male	Smoked	Melanoma	>=65	Unknown
PEACE	CRUKP3949	Female	Never Smoked	Melanoma	<65	Unknown
PEACE	CRUKP7757	Male	Never Smoked	Melanoma	>=65	Unknown
PEACE	CRUKP4055	Male	Never Smoked	Intraocular Melanoma	<65	Unknown
PEACE	CRUKP0185	Female	Smoked	Intraocular Melanoma	<65	Unknown
PEACE	CRUKP7933	Male	Never Smoked	Melanoma	NA	Unknown
PEACE	CRUKP5793	Female	Smoked	Sarcoma	>=65	Unknown
PEACE	CRUKP9058	Male	Never Smoked	Melanoma	NA	Unknown
PEACE	CRUKP2421	Male	Never Smoked	Melanoma	NA	Unknown

## Sheet: Duplex-seq - PEACE
CRUKP_ID	SEX	SMOKING_STATUS	PATIENT_DIAGNOSIS	AGE	UPLOAD_BATCH
CRUKP9607	Female	Never Smoked	Ovarian Cancer	69	ALL_GENES
CRUKP2980	Male	Never Smoked	Skin Cancer	65	ALL_GENES
CRUKP7989	Male	Never Smoked	Kidney Cancer	54	ALL_GENES
CRUKP6216	Female	Never Smoked	Skin Cancer	78	ALL_GENES
CRUKP9301	Male	Never Smoked	Kidney Cancer	52	ALL_GENES
CRUKP7864	Male	Never Smoked	Skin Cancer	75	ALL_GENES
CRUKP2507	Male	Never Smoked	Skin Cancer	66	ALL_GENES
CRUKP6098	Male	Never Smoked	Kidney Cancer	74	ALL_GENES
CRUKP2313	Female	Never Smoked	Kidney Cancer	71	ALL_GENES
CRUKP5618	Male	Never Smoked	Kidney Cancer	59	ALL_GENES
CRUKP4807	Female	Never Smoked	Skin Cancer	55	ALL_GENES
CRUKP0031	Female	Never Smoked	Kidney Cancer	50	ALL_GENES
CRUKP6183	Male	Never Smoked	Skin Cancer	64	ALL_GENES
CRUKP4685	Female	Never Smoked	Intraocular Melanoma	53	ALL_GENES
CRUKP9617	Female	Never Smoked	Breast Cancer	45	ALL_GENES
CRUKP2112	Male	Never Smoked	Eye Cancer	67	ALL_GENES
CRUKP3814	Male	Never Smoked	Prostate Cancer	82	ALL_GENES
CRUKP8780	Male	Ever Smoked	Lung Cancer	78	EGFR_KRAS
CRUKP9198	Male	Ever Smoked	Lung Cancer	87	EGFR_KRAS
CRUKP6491	Female	Ever Smoked	Ovarian Cancer	46	EGFR_KRAS
CRUKP9375	Male	Ever Smoked	Lung Cancer	63	EGFR_KRAS
CRUKP1584	Female	Ever Smoked	Lung Cancer	64	EGFR_KRAS
CRUKP7741	Male	Ever Smoked	Lung Cancer	80	EGFR_KRAS
CRUKP4256	Female	Ever Smoked	Lung Cancer	69	EGFR_KRAS
CRUKP1614	Male	Unknown	Skin Cancer	70	EGFR_KRAS
CRUKP1599	Female	Ever Smoked	Skin Cancer	75	EGFR_KRAS
CRUKP2907	Male	Ever Smoked	Kidney Cancer	78	EGFR_KRAS
CRUKP0195	Male	Unknown	Skin Cancer	85	EGFR_KRAS
CRUKP4650	Male	Ever Smoked	Eye Cancer	80	EGFR_KRAS
CRUKP3069	Male	Ever Smoked	Kidney Cancer	60	EGFR_KRAS
CRUKP2266	Female	Unknown	Kidney Cancer	41	EGFR_KRAS
CRUKP8949	Female	Unknown	Skin Cancer	78	EGFR_KRAS
CRUKP2225	Male	Ever Smoked	Skin Cancer	80	EGFR_KRAS
CRUKP2339	Female	Unknown	Kidney Cancer	52	EGFR_KRAS
CRUKP6623	Female	Ever Smoked	Skin Cancer	56	EGFR_KRAS
CRUKP7588	Male	Unknown	Kidney Cancer	66	EGFR_KRAS
CRUKP5985	Female	Ever Smoked	Skin Cancer	57	EGFR_KRAS
CRUKP1233	Male	Ever Smoked	Other Cancer	71	EGFR_KRAS
CRUKP5699	Male	Ever Smoked	Paraganglioma	55	EGFR_KRAS
CRUKP9920	Male	Ever Smoked	Bladder Cancer	71	EGFR_KRAS
CRUKP9145	Male	Ever Smoked	Lung Cancer	61	EGFR_KRAS
CRUKP7448	Male	Ever Smoked	Eye Cancer	83	EGFR_KRAS
CRUKP8172	Female	Ever Smoked	Lung Cancer	71	EGFR_KRAS
CRUKP3581	Female	Ever Smoked	Lung Cancer	73	EGFR_KRAS
CRUKP3201	Male	Ever Smoked	Prostate Cancer	65	EGFR_KRAS
CRUKP9911	Female	Ever Smoked	Eye Cancer	71	EGFR_KRAS
CRUKP7090	Male	Unknown	Eye Cancer	51	EGFR_KRAS
CRUKP0646	Female	Unknown	Kidney Cancer	49	EGFR_KRAS

## Sheet: Duplex-seq BDRE
SAMPLE_ID	COHORT	SAMPLE_ID_4PAD	LONG_SAMPLE_ID	SITE	LUNG_SIDE	STATUS	TYPE_AND_STAGE	AGE	SEX	RACE	SMOKING_HISTORY	SMOKING_STATUS	PACK_YEARS	QUIT_YEAR	COLLECTION_YEAR
70	BDRE	0070	BDRE0070	LUL	Contralateral	Cancer	Adeno, pT2bN0MX IIA	72	M	WHITE	FORMER; QUIT 60YO	Former	42	2007	2019
187	BDRE	0187	BDRE0187	LUL	Contralateral	Cancer	Adeno, Stage IA	75	M	WHITE	FORMER; QUIT AGE 60	Former	20	2004	2019
188	BDRE	0188	BDRE0188	Lingula	Contralateral	Cancer	Adeno, Stage IA	68	M	WHITE	FORMER ; QUIT AGE 33	Former	40	1984	2019
68	BDRE	0068	BDRE0068	LLL	Contralateral	Cancer	adeno, stage IB	78	M	WHITE	NEVER SMOKER	Never	0	NA	2019
83	BDRE	0083	BDRE0083	LB4	Contralateral	Cancer	Adeno, stage IIIA	52	F	WHITE	CURRENT	Current	20	NA	2019
66	BDRE	0066	BDRE0066	LUL	Contralateral	Cancer	adeno, stage IV	64	M	WHITE	CURRENT	Current	50	NA	2019
144	BDRE	0144	BDRE0144	LUL	Contralateral	Cancer	Adeno, stage IV	67	M	WHITE	CURRENT	Current	52	NA	2019
143	BDRE	0143	BDRE0143	RML	Contralateral	Cancer	Adenocarcinoma	75	M	WHITE	FORMER	Former	7.5	1995	2020
140	BDRE	0140	BDRE0140	LUL	Contralateral	Cancer	Adenocarcinoma	74	M	WHITE	CURRENT	Current	51	NA	2021
146	BDRE	0146	BDRE0146	RML	Contralateral	Cancer	Adenocarcinoma in LLL	71	M	WHITE	NEVER SMOKER	Never	0	NA	2021
138	BDRE	0138	BDRE0138	RUL	Contralateral	Cancer	Malignant	77	M	WHITE	CURRENT	Current	60	NA	2021
150	BDRE	0150	BDRE0150	RML	Contralateral	Cancer	Malignant	75	M	WHITE	CURRENT	Current	50	NA	2021
158	BDRE	0158	BDRE0158	LUL	Contralateral	Cancer	metastatic renal cell - clear cell	72	M	WHITE	FORMER	Former	20	1992	2019
136	BDRE	0136	BDRE0136	LUL	Contralateral	Cancer	Squamous Cell Carcinoma	73	M	WHITE	FORMER; QUIT 2010	Former	50	2010	2021
184	BDRE	0184	BDRE0184	LUL	Contralateral	Cancer	Squamous Cell Lung Cancer	74	M	BLACK	FORMER	Former	50	2009	2021
186	BDRE	0186	BDRE0186	LUL	Contralateral	Cancer	Squamous Cell Lung Cancer	64	M	WHITE	FORMER	Former	45	2021	2021
328	BDRE	0328	BDRE0328	LUL	Contralateral	Cancer	Squamous Cell Lung Cancer	78	M	WHITE	Former	Former	30	NA	2021
326	BDRE	0326	BDRE0326	RML	Contralateral	Cancer	Squamous Cell Lung Cancer	59	M	WHITE	Current	Current	40	NA	2021
330	BDRE	0330	BDRE0330	RML	Contralateral	Cancer	Squamous Cell Lung Cancer	72	M	WHITE	Current	Current	50	NA	2022
64	BDRE	0064	BDRE0064	LUL	Contralateral	Cancer	squamous cell, stage IA	74	M	white	FORMER; QUIT AGE 50	Former	125	1995	2019
78	BDRE	0078	BDRE0078	RUL	Contralateral	Non-cancer	NA	78	M	WHITE	NEVER SMOKER	Never	0	NA	2019
130	BDRE	0130	BDRE0130	LINGULA	Contralateral	Non-cancer	NA	64	M	WHITE	NEVER SMOKER	Never	0	NA	2021
74	BDRE	0074	BDRE0074	LUL	Contralateral	Non-cancer	Granulomatous inflammation	71	M	WHITE	FORMER; QUIT 1977	Former	8	1977	2019
80	BDRE	0080	BDRE0080	LUL	Contralateral	Non-cancer	NA	68	M	BLACK	FORMER; QUIT 1993	Former	20	1993	2019
82	BDRE	0082	BDRE0082	RUL	Contralateral	Non-cancer	NA	74	M	WHITE	FORMER	Former	9	1983	2020
85	BDRE	0085	BDRE0085	LINGULA	Contralateral	Non-cancer	Chronic inflammation	72	M	WHITE	FORMER	Former	15	1990	2019
132	BDRE	0132	BDRE0132	LUL	Contralateral	Non-cancer	Benign. Micobacterium Infection	79	M	WHITE	FORMER; QUIT 1964	Former	6	1964	2021
76	BDRE	0076	BDRE0076	LLL	Contralateral	Non-cancer	NA	78	M	WHITE	CURRENT	Current	64	NA	2019
134	BDRE	0134	BDRE0134	LLL	Contralateral	Non-cancer	NA	73	M	Unknown	Current	Current	60	NA	2020
148	BDRE	0148	BDRE0148	LB6	Contralateral	Non-cancer	PET negative, likely benign	58	M	BLACK	CURRENT	Current	40	NA	2021
152	BDRE	0152	BDRE0152	LUL	Contralateral	Non-cancer	NA	71	M	WHITE	CURRENT	Current	30	NA	2021
154	BDRE	0154	BDRE0154	Lingula	Contralateral	Non-cancer	NA	53	M	WHITE	CURRENT	Current	35	NA	2019
156	BDRE	0156	BDRE0156	LUL	Contralateral	Non-cancer	Nodule, Benign	70	M	WHITE	CURRENT	Current	60	NA	2020
