# Supplementary material for: Lung adenocarcinoma promotion by air pollutants
Source: Nature. Author manuscript; Available in PMC 2023 Jun 1. (PMC7614604; doi:10.1038/s41586-023-05874-3)
Supplement: Supplementary Table 8 — Non-silent EGFR and KRAS mutations, detected by Duplex-Seq within PEACE and BDRE cohorts, were researched for published evidence of cancer driver status. For EGFR, literature reports of >1 patient with mutation (not including compound mutations) achieving Stable Disease (SD), Partial Response (PR) or Complete Response (CR) to a clinical EGFR inhibitor combined with supporting evidence (defined from in vitro studies, mouse model data or protein modelling analyses) were classified as ‘strong evidence’ drivers. Reports of 1 patient with SD, PR or CR to clinical EGFR inhibition OR the presence of other supporting evidence were defined as ‘some evidence’ drivers. No reported patient sensitivity to EGFR inhibition or little supporting reports were defined as ‘weak evidence’ drivers. For KRAS, literature reportsof frequent occurrence in cancer (above or equal to 2% of KRAS mutant cancers), in vitro studies and mouse model data were classified as ‘strong evidence’ drivers; protein modelling analyses were classified as ‘some evidence’ drivers. [file EMS173669-supplement-Supplementary_Table_8.xlsx]

## Sheet: EGFRm in the Literature
non-silent EGFR mutation	reported in patient lung cancer	driver? 4 = strong evidence, 1 = no evidence	patients sensitive to EGFRi; *defined as SD, PR or CR	other supporting evidence	conflicting evidence
Exon19del	y	4	reviewed in 26461059	mouse model develops LUAD 16705038, transforms cell lines 22190593; cell lines sensitive to EGFRi 22436374
L858R	y	4	reviewed in 26461059	mouse model develops LUAD 16705038, transforms cell lines 16187797; cell lines sensitive to EGFRi 22436374
L861Q	y	4	28088511, 34540698	PDX sensitive to EGFRi 32943544, cell lines sensitive to EGFRi 27240419
S768I	y	4	26773740	PDX sensitive to EGFRi 32943544, cell lines sensitive to EGFRi 27240419
G719(others)	y	4	reviewed in 25668120
G719S	y	4	26773740; brain cancer patients doi.org/10.1016/j.annonc.2020.08.498	PDX sensitive to EGFRi 32943544, transforms cell lines 16204070, 16187797
G719C	y	4	26773740; brain cancer patients doi.org/10.1016/j.annonc.2020.08.498
G719D	y	4	31562956; brain cancer patients doi.org/10.1016/j.annonc.2020.08.498
G719A	y	4	26773740; brain cancer patients doi.org/10.1016/j.annonc.2020.08.498	transforms cell lines 26773740
T725M	y	4	31931137
V689M	y	4	17318210, 23485129, 26773740
E709K/Q	y	4	17318210, 23485129, 33995597	cell lines sensitive to EGFRi 29141884
S720P	y	4	17318210, 23485129
A839T	y	4	17318210, 23485129, 16803841		cell lines resistant to EGFRi 29141884
L861R	y	4	20823418, 34766562
R776H	y	4	https://ascopubs.org/doi/abs/10.1200/JCO.2021.39.15_suppl.e21001	activating EGFR mutation 26101090
V765M	y	4	5/5 patients had PR to EGFRi 16870303, 31931137	cell lines sensitive to EGFRi 29141884
A702S	y	3	2/2 patients had PR to EGFRi 19020901		1/1 patients had PD on EGFRi 26354527; did not transform cell lines 29533785, predicted inactivating 29533785
A743T	y	3	1/1 patient had PR to EGFRi 29173773
I744V	y	3	1/1 patient had PR to EGFRi 19020901		1/1 patients had PD on EGFRi 26773740
D761N	y	3		transforms cell lines 19147750, cell lines sensitive to EGFRi 19147750, predicted activating 29533785
V769L	y	3	1/1 patient with co-occurence S768I had PR to EGFRi 30683293	cell lines sensitive to EGFRi 29141884, predicted activating 29533785
G779S	y	3	1/1 patient with SD to EGFRi 17626639	cell lines sensitive to EGFRi 29141884
V786M	y	3	1/1 patient with co-occurence of S784F had CR to EGFRi 18379371	cell lines sensitive to EGFRi 29141884
D837N	y	3	1/1 patient had SD to EGFRi 26773740
L858M	y	3	3/3 patients had PR to EGFRi, some co-occurence with L861Q 33995597
G863S	y	3	1/1 patient had SD to EGFRi 18000506
A864T	y	3	1/1 patient had acquired resistance to EGFRi 22722798	transforms cell lines 29141884, cell lines sensitive to EGFRi 29141884
E865K	y	3		cell lines sensitive to EGFRi 29141884
N700D	y	3	1/1 patient had PR to EGFRi 17318210, 23485129
V765A	y	3	1/1 patient had PR to EGFRi 17318210, 23485129
T783A	y	3	1/1 patient had PR to EGFRi 17318210, 23485129
N826S	y	3	1/1 patient had PR to EGFRi 17318210, 23485129
K846R	y	3	1/1 patient had PR to EGFRi 17318210, 23485129
G863D	y	3	1/1 patient had PR to EGFRi 17318210, 23485129
V769M	y	3		transforms cell lines 29141884, cell lines sensitive to EGFRi 29141884, 35304574, predicted activating 32913967
V843I	y	3	1/1 patient had PR to EGFRi 26266520	predicted activating 29533785	1/1 patient had no response to EGFRi 23380224, cell line resistance to EGFRi 25057940, suggested germline 25057940
P753L	y	3	1/1 patient had SD to EGFRi 29100434
R836C	y	3	1/1 patient had PR to EGFRi 16870303		1 patient had rapid progression on EGFRi 23486275
C797Y	n (mesothelioma)	3	1/1 patient with malignant peritoneal mesothelioma had response to EGFRi 20942962	activating in cell line 20942962, cell line sensitive to EGFRi 20942962
P699S	y	3	1/1 patient with PR to EGFRi 216870303; current clinical trial recruiting P699S patients NCT04504071
D761Y	y	3	1/1 patient with PR, 35866776
R832H	y	3	1/1 pt with SD 29190621
A702D	n	2			esophageal cancer cell insensitive to EGFRi 30157900
R831C	n	2		hepatocellular carcinoma cells are activated 32190291	hepatocellular carcinoma cell lines are resistant to EGFRi 32190291
L703V	y	2
I706	y	2
K714N	y	2	1/1 patient with co-occurence G719C had SD to EGFRi 26773740
P741S	n	2			did not transform cell line 31314158
D761Y	y	2	potentially resistance to EGFRi in co-occuring L858R 17545553	cell lines with L858R co-occurence are sensitive to EGFRi 28424065
A763V	y	2	1/1 patient with co-occurence Exon19 deletion had CR to EGFRi 26773740		1/1 lung squamous cell carcinoma patient had PD on EGFRi 21272159
V802A	y	2	co-occur with T790M after treatment 30683293
R803W	y	2
R832C	y	2
R836H	y	2			1/1 patient had PD on EGFRi 19724844
V843L	y	2			1/1 patient with co-occuring KRas mutation had PD on EGFRi 26266520, predicted inactivating 29533785
H850N	y	2
H850Y	y	2
A859D	y	2			cell line resistance to EGFRi 30404555
G863V	y	2
E872*	y	2	1 patient with E872* after SCLC transformation resistance to EGFRi 24457237
M766MASV (Exon 20 insertion)	y	2
V742I	y	2		found in rare LUAD 31749831, predicted to respond to EGFRi by protein analysis; 1/1 patient with co-ocurring T790M had PR to EGFRi 31802944	1 terminated trial including patients with this mutation NCT04172597
G729E	y	2
V742A	y	2		response to EGFRi in vitro 9147750
V744M	y	2	1/1 pt with SD compound mutation H773L/V774M; 29858019
R776C	y	2	2/3 patients with PR, 1/3 with SD; but all co-occurring in G719 or L861Q, 33995597	pred. activating, sens to EGFRi in BAF3 30404555
E804G	y	2		pred. activating 35304574
L814P	y	2	3/3 pt had PR but with V765M co-occuring 16870303
F712L	y	-	associated with acquired resistance to EGFRi 32154925		predicted neutral 29533785
T790M	y	-	occurs with acquired resistance to EGFRi, reviewed in 22263058	mouse model develops LUAD 17726540
G724S	y	acq. resistance	reported in osimertinib resistance, 34590038, 30405134
S695G	n	1			patients with thryoid carcinoma not sensitive to EGFRi 16822827
Q701X	n	1
S784Y	n	1
T785N	n	1
T847K	n	1
E866D	n	1
A822T	n	1
D800E	n	1
A864V	y	1
D800G	n	1
G721S	y	1	1/1 patient with NR with co-occuring L858R, 17192902
P733S	y	1			predicted inactivating 29533785
D807H	n	1
R821C	n	1
driver	4	>1 patient with mutation (not including compound mutations) with Stable Disease (SD), Partial Response (PR) or Complete Response (CR) to an EGFR inhibitor; with little conflicting evidence
some evidence	3	1 patient with mutation (not including compound mutations) with SD, PR or CR to an EGFR inhibitor OR other supporting evidence OR >1 patient with mutation with SD or PR to EGFR inhibitor and conflicting other evidence
weak evidence	2	no patient reported sensitivity to EGFRi, little supporting evidence or conflicting evidence
not reported in lung cancer	1	present in other cancer types with no known reported sensitivity to EGFRi
acq. resistance

## Sheet: KRAS in the Literature
type Kras	reported in patient lung cancer	driver? 4 = strong evidence, 1 = no evidence	other supporting evidence
G12D	y	4	reviewed in 26985062
G12C	y	4	reviewed in 26985062
G12S	y	4	reviewed in 26985062
G12A	y	4	reviewed in 26985062
G13V	y	4	reviewed in 26985062
G13C	y	4	reviewed in 26985062
Q61H	y	4	reviewed in 26985062
Q61R	y	4	reviewed in 26985062
Q61K	y	2022-01-04	if has co-occuring G60G silent Kras mutation 35236983
A59E	n	2	predicted activating 28958387
G60D	n	2	predicted activating 11095964;26284123; 17150185; 20949621
Q22K	y	2	activating in 34117033
K5N	n	1	germline, other syndromes not cancer 35373279
V8A	n	1	not found in COSMIC, only V8E
M72I	n	1
V14I	y	1	germline, other syndromes not cancer 35373279
L19F	y	1	did not transform BAF3, 34117033
I36M	n	1	germline, other syndromes not cancer 35373279
E49K	y	1
A59G	n	1
R68S	n	1	associated with osimertinib resistance 33968729
Y71C	n	1
driver	4
some evidence	3
weak evidence	2
not reported in lung cancer	1
acq. resistance	-

## Sheet: EGFRm Frequency in Lung Cancer
Cohort	Ever Smoker EGFRm (%)	Never Smoker EGFRm (%)	EGFRm % Smokers - NeverSmokers Fold Difference
England (TX421)	4	39	9.8
England (NHS England)	7	38	5.4
Korea	19	55	2.9
Taiwan	39	70	1.79
