# Supplementary material for: Lung adenocarcinoma promotion by air pollutants
Source: Nature. Author manuscript; Available in PMC 2023 Jun 1. (PMC7614604; doi:10.1038/s41586-023-05874-3)
Supplement: Supplementary Table 9 — Summaries of the proportion of patients with normal lung tissues harbouring EGFR or KRAS mutations. Patients are stratified according to diagnosis, sex, and smoking status. Proportion test p-values are reported. [file EMS173669-supplement-Supplementary_Table_9.xlsx]

## Sheet: EGFRm and KRASm in Normal Lung 
	EGFR			KRAS
	Num Mutated / Num Tested (%)	p-value		Num Mutated / Num Tested (%)	p-value
Total	54/295 (18%)			43/81 (53%)
				Without Melanoma Cases: 36/68 (53%)
Patients with a NSCLC Diagnosis	39/223 (17%)	0.79		14/28 (50%)	0.36
Patients with a cancer (Other than NSCLC)	12/59 (20%)			24/40 (60%)
Patients with no cancer diagnosis	3/13 (23%)			5/13 (38%)
Males	27/170 (16%)	0.27		30/60 (50%)	0.49
Females	27/125 (22%)			13/21 (62%)
Smokers	38/211 (18%)	0.88		30/52 (58%)	0.27
Never Smokers	14/76 (18%)			8/21 (38%)
Unknown	2/8 (25%)			5/8 (63%)
