# Supplementary material for: Lung adenocarcinoma promotion by air pollutants
Source: Nature. Author manuscript; Available in PMC 2023 Jun 1. (PMC7614604; doi:10.1038/s41586-023-05874-3)
Supplement: Supplementary Table 10 — Antibodies used for flow cytometry, immunohistochemical and immunofluorescence analyses of mouse tissue. [file EMS173669-supplement-Supplementary_Table_10.xlsx]

## Sheet: Sheet1
Antibody	Company	Catalogue No.	Clone
Flow cytometry
MHC-II-FITC	Biolegend	107605	M5/114.15.2
CD45-PerCP	Biolegend	103130	30-F11
PD-L1-APC	Biolegend	124312	10F.9G2
Ly6C-BV421	Biolegend	128032	HK1.4
CD24-BV605	Biolegend	101827	M1/69
CD206-BV711	Biolegend	141727	C068C2
CD86-BV785	Biolegend	105043	GL-1
CD11c-BUV395	BD Biosciences	564080	HL3
Ly6G-BUV661	BD Biosciences	741587	1A8
CD11b-BUV737	BD Biosciences	564443	M1/70
CD64-Pe-Cy7	Biolegend	139314	X54-5/7.1
CD64-APC	Biolegend	139306	X54-5/7.1
CD326 (EpCAM)-APC-Fire750	Biolegend	118208	G8.8
Ter119-BV421	Biolegend	116233	TER-119
CD45-BV421	Biolegend	103133	30-F11
CD45-PerCP-Cy5.5	Biolegend	103132	30-F11
CD31-BV421	Biolegend	102423	390
CD49f-PE-Cy7	eBioscience	25-0495-82	GoH3
SiglecF-PE	BD Biosciences	552126	E50-2440
Immunohistochemistry/Immunofluorescence
EGFR L858R	CST	3197S	43B2
CD68	Abcam	ab283654	EPR23917-164
RFP	Rockland	600-401-379	Polyclonal
CD11b	Abcam	ab133357	EPR1344
